# Supplementary material for: Design, Synthesis, and Biological Activity of (E)‑α-Fluorovinylphosphonate-Based Reversible Cathepsin C Inhibitors
Source: J Org Chem. 2026 Feb 13;91(8):3218–31. doi: 10.1021/acs.joc.5c02923 (PMC13298919; doi:10.1021/acs.joc.5c02923)
Supplement: Supplementary file 1 [file jo5c02923_si_001.zip]

Archive with 63 entries (60 files):
- AutoDockVina_config_files/
- AutoDockVina_config_files/config_1k3b_MK-hydrochloride-1.txt
- AutoDockVina_config_files/config_1k3b_MK-hydrochloride-2a.txt
- AutoDockVina_config_files/config_1k3b_MK-hydrochloride-2b.txt
- AutoDockVina_config_files/config_1k3b_MK-hydrochloride-3a.txt
- AutoDockVina_config_files/config_1k3b_MK-hydrochloride-3b.txt
- AutoDockVina_config_files/config_1k3b_MK-hydrochloride-4a.txt
- AutoDockVina_config_files/config_1k3b_MK-hydrochloride-4b.txt
- AutoDockVina_config_files/config_1k3b_MK-hydrochloride-5a.txt
- AutoDockVina_config_files/config_1k3b_MK-hydrochloride-5b.txt
- AutoDockVina_config_files/grid_1k3b.txt
- AutoDockVina_config_files/MD_log__1k3b_MK-hydrochloride-1.txt
- AutoDockVina_config_files/MD_log__1k3b_MK-hydrochloride-2a.txt
- AutoDockVina_config_files/MD_log__1k3b_MK-hydrochloride-2b.txt
- AutoDockVina_config_files/MD_log__1k3b_MK-hydrochloride-3a.txt
- AutoDockVina_config_files/MD_log__1k3b_MK-hydrochloride-3b.txt
- AutoDockVina_config_files/MD_log__1k3b_MK-hydrochloride-4a.txt
- AutoDockVina_config_files/MD_log__1k3b_MK-hydrochloride-4b.txt
- AutoDockVina_config_files/MD_log__1k3b_MK-hydrochloride-5a.txt
- AutoDockVina_config_files/MD_log__1k3b_MK-hydrochloride-5b.txt
- AutoDockVina_config_files/res_1k3b__MK-hydrochloride-1_.pdbqt
- AutoDockVina_config_files/res_1k3b__MK-hydrochloride-2a_.pdbqt
- AutoDockVina_config_files/res_1k3b__MK-hydrochloride-2b_.pdbqt
- AutoDockVina_config_files/res_1k3b__MK-hydrochloride-3a_.pdbqt
- AutoDockVina_config_files/res_1k3b__MK-hydrochloride-3b_.pdbqt
- AutoDockVina_config_files/res_1k3b__MK-hydrochloride-4a_.pdbqt
- AutoDockVina_config_files/res_1k3b__MK-hydrochloride-4b_.pdbqt
- AutoDockVina_config_files/res_1k3b__MK-hydrochloride-5a_.pdbqt
- AutoDockVina_config_files/res_1k3b__MK-hydrochloride-5b_.pdbqt
- Best_poses/
- Best_poses/1k3b_H_prot_test_protein.pdbqt
- Best_poses/res_1k3b__MK-hydrochloride-1__best_conf_copy.pdb
- Best_poses/res_1k3b__MK-hydrochloride-2a__best_conf.pdb
- Best_poses/res_1k3b__MK-hydrochloride-2b__best_conf_copy.pdb
- Best_poses/res_1k3b__MK-hydrochloride-3a__best_conf_copy.pdb
- Best_poses/res_1k3b__MK-hydrochloride-3b__best_conf_copy.pdb
- Best_poses/res_1k3b__MK-hydrochloride-4a_new.pdbqt
- Best_poses/res_1k3b__MK-hydrochloride-4b__best_conf_copy.pdb
- Best_poses/res_1k3b__MK-hydrochloride-5a_conf_7.pdb
- Best_poses/res_1k3b__MK-hydrochloride-5a_conf_7.pdbqt
- Best_poses/res_1k3b__MK-hydrochloride-5a_conf_7.sdf
- Best_poses/res_1k3b__MK-hydrochloride-5b__best_conf_copy.pdb
- SMILES_3D_structures/
- SMILES_3D_structures/MK-hydrochloride-1.pdb
- SMILES_3D_structures/MK-hydrochloride-1.pdbqt
- SMILES_3D_structures/MK-hydrochloride-2a.pdb
- SMILES_3D_structures/MK-hydrochloride-2a.pdbqt
- SMILES_3D_structures/MK-hydrochloride-2b.pdb
- SMILES_3D_structures/MK-hydrochloride-2b.pdbqt
- SMILES_3D_structures/MK-hydrochloride-3a.pdb
- SMILES_3D_structures/MK-hydrochloride-3a.pdbqt
- SMILES_3D_structures/MK-hydrochloride-3b.pdb
- SMILES_3D_structures/MK-hydrochloride-3b.pdbqt
- SMILES_3D_structures/MK-hydrochloride-4a.pdb
- SMILES_3D_structures/MK-hydrochloride-4a.pdbqt
- SMILES_3D_structures/MK-hydrochloride-4b.pdb
- SMILES_3D_structures/MK-hydrochloride-4b.pdbqt
- SMILES_3D_structures/MK-hydrochloride-5a.pdb
- SMILES_3D_structures/MK-hydrochloride-5a.pdbqt
- SMILES_3D_structures/MK-hydrochloride-5b.pdb
- SMILES_3D_structures/MK-hydrochloride-5b.pdbqt
- SMILES_3D_structures/SMILES.xlsx
- Contents_and_File_Descriptions.txt
