# Supplementary material for: Design, Synthesis, and Biological Activity of (E)‑α-Fluorovinylphosphonate-Based Reversible Cathepsin C Inhibitors
Source: J Org Chem. 2026 Feb 13;91(8):3218–31. doi: 10.1021/acs.joc.5c02923 (PMC13298919; doi:10.1021/acs.joc.5c02923)
Supplement: Supplementary file 1 [file jo5c02923_si_001.zip › AutoDockVina_config_files/config_1k3b_MK-hydrochloride-3a.txt]

receptor = ./1k3b/1k3b_H_prot_test_protein.pdbqt 
ligand = ./Ligands/MK-hydrochloride-3a.pdbqt 

center_x = 30.2 
center_y = 25.3 
center_z = 20.7 

size_x = 46.0 
size_y = 40.0 
size_z = 36.0 

out = ./1k3b/res_1k3b__MK-hydrochloride-3a_.pdbqt 
exhaustiveness = 32
