# Supplementary material for: Design, Synthesis, and Biological Activity of (E)‑α-Fluorovinylphosphonate-Based Reversible Cathepsin C Inhibitors
Source: J Org Chem. 2026 Feb 13;91(8):3218–31. doi: 10.1021/acs.joc.5c02923 (PMC13298919; doi:10.1021/acs.joc.5c02923)
Supplement: Supplementary file 1 [file jo5c02923_si_001.zip › AutoDockVina_config_files/MD_log__1k3b_MK-hydrochloride-5a.txt]

#################################################################
# If you used AutoDock Vina in your work, please cite:          #
#                                                               #
# O. Trott, A. J. Olson,                                        #
# AutoDock Vina: improving the speed and accuracy of docking    #
# with a new scoring function, efficient optimization and       #
# multithreading, Journal of Computational Chemistry 31 (2010)  #
# 455-461                                                       #
#                                                               #
# DOI 10.1002/jcc.21334                                         #
#                                                               #
# Please see http://vina.scripps.edu for more information.      #
#################################################################

WARNING: The search space volume > 27000 Angstrom^3 (See FAQ)
Reading input ... done.
Setting up the scoring function ... done.
Analyzing the binding site ... done.
Using random seed: 64
Performing search ... done.
Refining results ... done.

mode |   affinity | dist from best mode
     | (kcal/mol) | rmsd l.b.| rmsd u.b.
-----+------------+----------+----------
   1         -7.3      0.000      0.000
   2         -7.3      0.590      2.485
   3         -7.3     24.064     27.595
   4         -7.2      1.513      2.816
   5         -7.2      3.885      9.725
   6         -7.2      1.584      2.470
   7         -7.2      3.015      8.431
   8         -7.2      4.052      9.075
   9         -7.1      3.868      9.852
Writing output ... done.
