# Supplementary material for: Design, Synthesis, and Biological Activity of (E)‑α-Fluorovinylphosphonate-Based Reversible Cathepsin C Inhibitors
Source: J Org Chem. 2026 Feb 13;91(8):3218–31. doi: 10.1021/acs.joc.5c02923 (PMC13298919; doi:10.1021/acs.joc.5c02923)
Supplement: Supplementary file 1 [file jo5c02923_si_001.zip › AutoDockVina_config_files/res_1k3b__MK-hydrochloride-1_.pdbqt]

MODEL 1
REMARK VINA RESULT:      -6.7      0.000      0.000
REMARK  Name = C:\Users\aleks\Desktop\Cathepsin_C_molecular_docking/Ligands\MK-hydrochloride-1.pdb
REMARK  14 active torsions:
REMARK  status: ('A' for Active; 'I' for Inactive)
REMARK    1  A    between atoms: C1_2  and  P1_3
REMARK    2  A    between atoms: P1_3  and  O1_4
REMARK    3  A    between atoms: P1_3  and  O2_7
REMARK    4  A    between atoms: O1_4  and  C2_5
REMARK    5  A    between atoms: C2_5  and  C3_6
REMARK    6  A    between atoms: O2_7  and  C4_8
REMARK    7  A    between atoms: C4_8  and  C5_9
REMARK    8  A    between atoms: C6_11  and  C7_12
REMARK    9  A    between atoms: C7_12  and  C8_13
REMARK   10  A    between atoms: C8_13  and  N1_14
REMARK   11  A    between atoms: C9_15  and  C10_16
REMARK   12  A    between atoms: C10_16  and  C11_17
REMARK   13  A    between atoms: C10_16  and  N2_24
REMARK   14  A    between atoms: C11_17  and  C12_18
REMARK                            x       y       z     vdW  Elec       q    Type
REMARK                         _______ _______ _______ _____ _____    ______ ____
ROOT
ATOM      1  N1  UNL     1      27.479  27.193  21.158  0.00  0.00    -0.316 N 
ATOM      2  C9  UNL     1      28.654  26.561  21.602  0.00  0.00    +0.199 C 
ATOM      3  O4  UNL     1      28.725  25.882  22.663  0.00  0.00    -0.278 OA
ATOM      4  H16 UNL     1      27.469  27.749  20.262  0.00  0.00    +0.149 HD
ENDROOT
BRANCH   1   5
ATOM      5  C8  UNL     1      26.262  27.111  21.892  0.00  0.00    +0.108 C 
BRANCH   5   6
ATOM      6  C7  UNL     1      25.092  27.075  20.922  0.00  0.00    +0.049 C 
BRANCH   6   9
ATOM      7  F1  UNL     1      23.603  29.141  22.014  0.00  0.00    -0.197 F 
ATOM      8  C1  UNL     1      23.215  27.840  22.237  0.00  0.00    +0.207 C 
ATOM      9  C6  UNL     1      23.886  26.818  21.742  0.00  0.00    +0.021 C 
BRANCH   8  10
ATOM     10  P1  UNL     1      21.765  27.512  23.222  0.00  0.00    +0.391 P 
ATOM     11  O3  UNL     1      21.899  26.210  23.951  0.00  0.00    -0.251 OA
BRANCH  10  12
ATOM     12  O1  UNL     1      20.390  27.528  22.248  0.00  0.00    -0.303 OA
BRANCH  12  13
ATOM     13  C2  UNL     1      20.164  28.785  21.696  0.00  0.00    +0.167 C 
ATOM     14  C3  UNL     1      18.711  28.853  21.286  0.00  0.00    +0.034 C 
ENDBRANCH  12  13
ENDBRANCH  10  12
BRANCH  10  15
ATOM     15  O2  UNL     1      21.612  28.785  24.332  0.00  0.00    -0.303 OA
BRANCH  15  16
ATOM     16  C4  UNL     1      21.128  28.229  25.519  0.00  0.00    +0.167 C 
ATOM     17  C5  UNL     1      19.637  28.284  25.629  0.00  0.00    +0.034 C 
ENDBRANCH  15  16
ENDBRANCH  10  15
ENDBRANCH   8  10
ENDBRANCH   6   9
ENDBRANCH   5   6
ENDBRANCH   1   5
BRANCH   2  18
ATOM     18  C10 UNL     1      29.889  26.679  20.805  0.00  0.00    +0.017 C 
BRANCH  18  19
ATOM     19  N2  UNL     1      30.860  27.483  21.491  0.00  0.00    +0.386 N 
ATOM     20  H25 UNL     1      31.819  27.253  21.191  0.00  0.00    -0.089 HD
ATOM     21  H26 UNL     1      30.737  27.297  22.519  0.00  0.00    -0.089 HD
ATOM     22  H27 UNL     1      30.697  28.506  21.379  0.00  0.00    -0.089 HD
ENDBRANCH  18  19
BRANCH  18  23
ATOM     23  C11 UNL     1      30.420  25.253  20.602  0.00  0.00    +0.028 C 
BRANCH  23  24
ATOM     24  C12 UNL     1      30.641  25.102  19.139  0.00  0.00    -0.048 A 
ATOM     25  C13 UNL     1      30.105  24.044  18.436  0.00  0.00    +0.003 A 
ATOM     26  C14 UNL     1      30.313  23.905  17.066  0.00  0.00    +0.000 A 
ATOM     27  C15 UNL     1      31.072  24.833  16.367  0.00  0.00    +0.000 A 
ATOM     28  C16 UNL     1      31.611  25.893  17.068  0.00  0.00    +0.000 A 
ATOM     29  C17 UNL     1      31.395  26.018  18.426  0.00  0.00    +0.003 A 
ENDBRANCH  23  24
ENDBRANCH  18  23
ENDBRANCH   2  18
TORSDOF 12
ENDMDL
MODEL 2
REMARK VINA RESULT:      -6.6     35.749     39.338
REMARK  Name = C:\Users\aleks\Desktop\Cathepsin_C_molecular_docking/Ligands\MK-hydrochloride-1.pdb
REMARK  14 active torsions:
REMARK  status: ('A' for Active; 'I' for Inactive)
REMARK    1  A    between atoms: C1_2  and  P1_3
REMARK    2  A    between atoms: P1_3  and  O1_4
REMARK    3  A    between atoms: P1_3  and  O2_7
REMARK    4  A    between atoms: O1_4  and  C2_5
REMARK    5  A    between atoms: C2_5  and  C3_6
REMARK    6  A    between atoms: O2_7  and  C4_8
REMARK    7  A    between atoms: C4_8  and  C5_9
REMARK    8  A    between atoms: C6_11  and  C7_12
REMARK    9  A    between atoms: C7_12  and  C8_13
REMARK   10  A    between atoms: C8_13  and  N1_14
REMARK   11  A    between atoms: C9_15  and  C10_16
REMARK   12  A    between atoms: C10_16  and  C11_17
REMARK   13  A    between atoms: C10_16  and  N2_24
REMARK   14  A    between atoms: C11_17  and  C12_18
REMARK                            x       y       z     vdW  Elec       q    Type
REMARK                         _______ _______ _______ _____ _____    ______ ____
ROOT
ATOM      1  N1  UNL     1      59.473   9.952  18.004  0.00  0.00    -0.316 N 
ATOM      2  C9  UNL     1      58.294   9.238  17.721  0.00  0.00    +0.199 C 
ATOM      3  O4  UNL     1      58.193   8.395  16.789  0.00  0.00    -0.278 OA
ATOM      4  H16 UNL     1      59.508  10.646  18.797  0.00  0.00    +0.149 HD
ENDROOT
BRANCH   1   5
ATOM      5  C8  UNL     1      60.659   9.771  17.237  0.00  0.00    +0.108 C 
BRANCH   5   6
ATOM      6  C7  UNL     1      61.015  11.079  16.549  0.00  0.00    +0.049 C 
BRANCH   6   9
ATOM      7  F1  UNL     1      62.193  13.482  15.834  0.00  0.00    -0.197 F 
ATOM      8  C1  UNL     1      62.653  12.811  16.943  0.00  0.00    +0.207 C 
ATOM      9  C6  UNL     1      62.131  11.663  17.329  0.00  0.00    +0.021 C 
BRANCH   8  10
ATOM     10  P1  UNL     1      63.995  13.499  17.894  0.00  0.00    +0.391 P 
ATOM     11  O3  UNL     1      63.636  14.856  18.419  0.00  0.00    -0.251 OA
BRANCH  10  12
ATOM     12  O1  UNL     1      65.395  13.556  16.960  0.00  0.00    -0.303 OA
BRANCH  12  13
ATOM     13  C2  UNL     1      65.750  12.298  16.484  0.00  0.00    +0.167 C 
ATOM     14  C3  UNL     1      67.039  12.445  15.708  0.00  0.00    +0.034 C 
ENDBRANCH  12  13
ENDBRANCH  10  12
BRANCH  10  15
ATOM     15  O2  UNL     1      64.293  12.439  19.184  0.00  0.00    -0.303 OA
BRANCH  15  16
ATOM     16  C4  UNL     1      65.306  13.016  19.955  0.00  0.00    +0.167 C 
ATOM     17  C5  UNL     1      66.467  12.101  20.181  0.00  0.00    +0.034 C 
ENDBRANCH  15  16
ENDBRANCH  10  15
ENDBRANCH   8  10
ENDBRANCH   6   9
ENDBRANCH   5   6
ENDBRANCH   1   5
BRANCH   2  18
ATOM     18  C10 UNL     1      57.092   9.464  18.545  0.00  0.00    +0.017 C 
BRANCH  18  19
ATOM     19  N2  UNL     1      55.905   9.370  17.744  0.00  0.00    +0.386 N 
ATOM     20  H25 UNL     1      55.061   9.281  18.331  0.00  0.00    -0.089 HD
ATOM     21  H26 UNL     1      56.019   8.525  17.129  0.00  0.00    -0.089 HD
ATOM     22  H27 UNL     1      55.789  10.170  17.087  0.00  0.00    -0.089 HD
ENDBRANCH  18  19
BRANCH  18  23
ATOM     23  C11 UNL     1      57.093   8.382  19.633  0.00  0.00    +0.028 C 
BRANCH  23  24
ATOM     24  C12 UNL     1      56.989   9.104  20.930  0.00  0.00    -0.048 A 
ATOM     25  C13 UNL     1      55.766   9.430  21.475  0.00  0.00    +0.003 A 
ATOM     26  C14 UNL     1      55.672  10.106  22.689  0.00  0.00    +0.000 A 
ATOM     27  C15 UNL     1      56.814  10.473  23.387  0.00  0.00    +0.000 A 
ATOM     28  C16 UNL     1      58.041  10.147  22.843  0.00  0.00    +0.000 A 
ATOM     29  C17 UNL     1      58.118   9.477  21.638  0.00  0.00    +0.003 A 
ENDBRANCH  23  24
ENDBRANCH  18  23
ENDBRANCH   2  18
TORSDOF 12
ENDMDL
MODEL 3
REMARK VINA RESULT:      -6.5     15.358     16.988
REMARK  Name = C:\Users\aleks\Desktop\Cathepsin_C_molecular_docking/Ligands\MK-hydrochloride-1.pdb
REMARK  14 active torsions:
REMARK  status: ('A' for Active; 'I' for Inactive)
REMARK    1  A    between atoms: C1_2  and  P1_3
REMARK    2  A    between atoms: P1_3  and  O1_4
REMARK    3  A    between atoms: P1_3  and  O2_7
REMARK    4  A    between atoms: O1_4  and  C2_5
REMARK    5  A    between atoms: C2_5  and  C3_6
REMARK    6  A    between atoms: O2_7  and  C4_8
REMARK    7  A    between atoms: C4_8  and  C5_9
REMARK    8  A    between atoms: C6_11  and  C7_12
REMARK    9  A    between atoms: C7_12  and  C8_13
REMARK   10  A    between atoms: C8_13  and  N1_14
REMARK   11  A    between atoms: C9_15  and  C10_16
REMARK   12  A    between atoms: C10_16  and  C11_17
REMARK   13  A    between atoms: C10_16  and  N2_24
REMARK   14  A    between atoms: C11_17  and  C12_18
REMARK                            x       y       z     vdW  Elec       q    Type
REMARK                         _______ _______ _______ _____ _____    ______ ____
ROOT
ATOM      1  N1  UNL     1      38.421  23.759  30.238  0.00  0.00    -0.316 N 
ATOM      2  C9  UNL     1      39.726  23.673  29.720  0.00  0.00    +0.199 C 
ATOM      3  O4  UNL     1      40.465  24.674  29.516  0.00  0.00    -0.278 OA
ATOM      4  H16 UNL     1      37.841  22.892  30.393  0.00  0.00    +0.149 HD
ENDROOT
BRANCH   1   5
ATOM      5  C8  UNL     1      37.830  25.011  30.572  0.00  0.00    +0.108 C 
BRANCH   5   6
ATOM      6  C7  UNL     1      36.394  24.785  31.017  0.00  0.00    +0.049 C 
BRANCH   6   9
ATOM      7  F1  UNL     1      34.019  23.658  31.892  0.00  0.00    -0.197 F 
ATOM      8  C1  UNL     1      35.144  22.871  31.801  0.00  0.00    +0.207 C 
ATOM      9  C6  UNL     1      36.301  23.354  31.392  0.00  0.00    +0.021 C 
BRANCH   8  10
ATOM     10  P1  UNL     1      35.050  21.148  32.247  0.00  0.00    +0.391 P 
ATOM     11  O3  UNL     1      34.877  20.290  31.032  0.00  0.00    -0.251 OA
BRANCH  10  12
ATOM     12  O1  UNL     1      33.801  20.904  33.351  0.00  0.00    -0.303 OA
BRANCH  12  13
ATOM     13  C2  UNL     1      34.026  21.584  34.544  0.00  0.00    +0.167 C 
ATOM     14  C3  UNL     1      34.021  20.567  35.662  0.00  0.00    +0.034 C 
ENDBRANCH  12  13
ENDBRANCH  10  12
BRANCH  10  15
ATOM     15  O2  UNL     1      36.501  20.752  33.033  0.00  0.00    -0.303 OA
BRANCH  15  16
ATOM     16  C4  UNL     1      37.090  19.721  32.297  0.00  0.00    +0.167 C 
ATOM     17  C5  UNL     1      37.032  18.396  32.989  0.00  0.00    +0.034 C 
ENDBRANCH  15  16
ENDBRANCH  10  15
ENDBRANCH   8  10
ENDBRANCH   6   9
ENDBRANCH   5   6
ENDBRANCH   1   5
BRANCH   2  18
ATOM     18  C10 UNL     1      40.290  22.352  29.389  0.00  0.00    +0.017 C 
BRANCH  18  19
ATOM     19  N2  UNL     1      39.251  21.437  29.012  0.00  0.00    +0.386 N 
ATOM     20  H25 UNL     1      38.322  21.881  29.062  0.00  0.00    -0.089 HD
ATOM     21  H26 UNL     1      39.309  20.621  29.673  0.00  0.00    -0.089 HD
ATOM     22  H27 UNL     1      39.390  21.027  28.064  0.00  0.00    -0.089 HD
ENDBRANCH  18  19
BRANCH  18  23
ATOM     23  C11 UNL     1      41.265  22.569  28.223  0.00  0.00    +0.028 C 
BRANCH  23  24
ATOM     24  C12 UNL     1      42.553  21.958  28.645  0.00  0.00    -0.048 A 
ATOM     25  C13 UNL     1      42.624  21.101  29.722  0.00  0.00    +0.003 A 
ATOM     26  C14 UNL     1      43.832  20.530  30.115  0.00  0.00    +0.000 A 
ATOM     27  C15 UNL     1      45.005  20.811  29.429  0.00  0.00    +0.000 A 
ATOM     28  C16 UNL     1      44.937  21.669  28.349  0.00  0.00    +0.000 A 
ATOM     29  C17 UNL     1      43.732  22.227  27.971  0.00  0.00    +0.003 A 
ENDBRANCH  23  24
ENDBRANCH  18  23
ENDBRANCH   2  18
TORSDOF 12
ENDMDL
MODEL 4
REMARK VINA RESULT:      -6.5      1.928      2.638
REMARK  Name = C:\Users\aleks\Desktop\Cathepsin_C_molecular_docking/Ligands\MK-hydrochloride-1.pdb
REMARK  14 active torsions:
REMARK  status: ('A' for Active; 'I' for Inactive)
REMARK    1  A    between atoms: C1_2  and  P1_3
REMARK    2  A    between atoms: P1_3  and  O1_4
REMARK    3  A    between atoms: P1_3  and  O2_7
REMARK    4  A    between atoms: O1_4  and  C2_5
REMARK    5  A    between atoms: C2_5  and  C3_6
REMARK    6  A    between atoms: O2_7  and  C4_8
REMARK    7  A    between atoms: C4_8  and  C5_9
REMARK    8  A    between atoms: C6_11  and  C7_12
REMARK    9  A    between atoms: C7_12  and  C8_13
REMARK   10  A    between atoms: C8_13  and  N1_14
REMARK   11  A    between atoms: C9_15  and  C10_16
REMARK   12  A    between atoms: C10_16  and  C11_17
REMARK   13  A    between atoms: C10_16  and  N2_24
REMARK   14  A    between atoms: C11_17  and  C12_18
REMARK                            x       y       z     vdW  Elec       q    Type
REMARK                         _______ _______ _______ _____ _____    ______ ____
ROOT
ATOM      1  N1  UNL     1      28.721  28.161  22.753  0.00  0.00    -0.316 N 
ATOM      2  C9  UNL     1      28.994  27.021  21.976  0.00  0.00    +0.199 C 
ATOM      3  O4  UNL     1      28.316  25.959  22.030  0.00  0.00    -0.278 OA
ATOM      4  H16 UNL     1      29.317  29.028  22.671  0.00  0.00    +0.149 HD
ENDROOT
BRANCH   1   5
ATOM      5  C8  UNL     1      27.639  28.195  23.678  0.00  0.00    +0.108 C 
BRANCH   5   6
ATOM      6  C7  UNL     1      26.482  28.970  23.068  0.00  0.00    +0.049 C 
BRANCH   6   9
ATOM      7  F1  UNL     1      24.024  29.639  21.977  0.00  0.00    -0.197 F 
ATOM      8  C1  UNL     1      24.481  28.345  21.866  0.00  0.00    +0.207 C 
ATOM      9  C6  UNL     1      25.643  27.971  22.366  0.00  0.00    +0.021 C 
BRANCH   8  10
ATOM     10  P1  UNL     1      23.484  27.130  21.024  0.00  0.00    +0.391 P 
ATOM     11  O3  UNL     1      24.041  25.753  21.221  0.00  0.00    -0.251 OA
BRANCH  10  12
ATOM     12  O1  UNL     1      23.366  27.513  19.388  0.00  0.00    -0.303 OA
BRANCH  12  13
ATOM     13  C2  UNL     1      24.319  28.453  19.007  0.00  0.00    +0.167 C 
ATOM     14  C3  UNL     1      23.588  29.714  18.606  0.00  0.00    +0.034 C 
ENDBRANCH  12  13
ENDBRANCH  10  12
BRANCH  10  15
ATOM     15  O2  UNL     1      21.922  27.222  21.677  0.00  0.00    -0.303 OA
BRANCH  15  16
ATOM     16  C4  UNL     1      22.039  26.951  23.043  0.00  0.00    +0.167 C 
ATOM     17  C5  UNL     1      20.784  26.400  23.643  0.00  0.00    +0.034 C 
ENDBRANCH  15  16
ENDBRANCH  10  15
ENDBRANCH   8  10
ENDBRANCH   6   9
ENDBRANCH   5   6
ENDBRANCH   1   5
BRANCH   2  18
ATOM     18  C10 UNL     1      30.129  27.037  21.035  0.00  0.00    +0.017 C 
BRANCH  18  19
ATOM     19  N2  UNL     1      31.227  27.786  21.577  0.00  0.00    +0.386 N 
ATOM     20  H25 UNL     1      31.492  28.567  20.959  0.00  0.00    -0.089 HD
ATOM     21  H26 UNL     1      32.027  27.113  21.690  0.00  0.00    -0.089 HD
ATOM     22  H27 UNL     1      31.041  28.149  22.536  0.00  0.00    -0.089 HD
ENDBRANCH  18  19
BRANCH  18  23
ATOM     23  C11 UNL     1      30.536  25.575  20.809  0.00  0.00    +0.028 C 
BRANCH  23  24
ATOM     24  C12 UNL     1      30.704  25.417  19.340  0.00  0.00    -0.048 A 
ATOM     25  C13 UNL     1      31.401  26.341  18.592  0.00  0.00    +0.003 A 
ATOM     26  C14 UNL     1      31.557  26.190  17.217  0.00  0.00    +0.000 A 
ATOM     27  C15 UNL     1      31.010  25.099  16.557  0.00  0.00    +0.000 A 
ATOM     28  C16 UNL     1      30.311  24.171  17.303  0.00  0.00    +0.000 A 
ATOM     29  C17 UNL     1      30.166  24.334  18.667  0.00  0.00    +0.003 A 
ENDBRANCH  23  24
ENDBRANCH  18  23
ENDBRANCH   2  18
TORSDOF 12
ENDMDL
MODEL 5
REMARK VINA RESULT:      -6.4      1.416      2.213
REMARK  Name = C:\Users\aleks\Desktop\Cathepsin_C_molecular_docking/Ligands\MK-hydrochloride-1.pdb
REMARK  14 active torsions:
REMARK  status: ('A' for Active; 'I' for Inactive)
REMARK    1  A    between atoms: C1_2  and  P1_3
REMARK    2  A    between atoms: P1_3  and  O1_4
REMARK    3  A    between atoms: P1_3  and  O2_7
REMARK    4  A    between atoms: O1_4  and  C2_5
REMARK    5  A    between atoms: C2_5  and  C3_6
REMARK    6  A    between atoms: O2_7  and  C4_8
REMARK    7  A    between atoms: C4_8  and  C5_9
REMARK    8  A    between atoms: C6_11  and  C7_12
REMARK    9  A    between atoms: C7_12  and  C8_13
REMARK   10  A    between atoms: C8_13  and  N1_14
REMARK   11  A    between atoms: C9_15  and  C10_16
REMARK   12  A    between atoms: C10_16  and  C11_17
REMARK   13  A    between atoms: C10_16  and  N2_24
REMARK   14  A    between atoms: C11_17  and  C12_18
REMARK                            x       y       z     vdW  Elec       q    Type
REMARK                         _______ _______ _______ _____ _____    ______ ____
ROOT
ATOM      1  N1  UNL     1      27.392  27.179  21.105  0.00  0.00    -0.316 N 
ATOM      2  C9  UNL     1      28.564  26.626  21.652  0.00  0.00    +0.199 C 
ATOM      3  O4  UNL     1      28.606  26.034  22.765  0.00  0.00    -0.278 OA
ATOM      4  H16 UNL     1      27.408  27.664  20.169  0.00  0.00    +0.149 HD
ENDROOT
BRANCH   1   5
ATOM      5  C8  UNL     1      26.144  27.110  21.787  0.00  0.00    +0.108 C 
BRANCH   5   6
ATOM      6  C7  UNL     1      25.022  26.988  20.768  0.00  0.00    +0.049 C 
BRANCH   6   9
ATOM      7  F1  UNL     1      22.673  26.124  21.956  0.00  0.00    -0.197 F 
ATOM      8  C1  UNL     1      22.872  27.471  21.760  0.00  0.00    +0.207 C 
ATOM      9  C6  UNL     1      23.971  27.939  21.199  0.00  0.00    +0.021 C 
BRANCH   8  10
ATOM     10  P1  UNL     1      21.618  28.630  22.272  0.00  0.00    +0.391 P 
ATOM     11  O3  UNL     1      21.630  28.806  23.760  0.00  0.00    -0.251 OA
BRANCH  10  12
ATOM     12  O1  UNL     1      20.107  28.122  21.729  0.00  0.00    -0.303 OA
BRANCH  12  13
ATOM     13  C2  UNL     1      19.397  27.457  22.724  0.00  0.00    +0.167 C 
ATOM     14  C3  UNL     1      17.927  27.736  22.507  0.00  0.00    +0.034 C 
ENDBRANCH  12  13
ENDBRANCH  10  12
BRANCH  10  15
ATOM     15  O2  UNL     1      21.957  30.107  21.511  0.00  0.00    -0.303 OA
BRANCH  15  16
ATOM     16  C4  UNL     1      21.231  30.121  20.317  0.00  0.00    +0.167 C 
ATOM     17  C5  UNL     1      22.009  30.670  19.162  0.00  0.00    +0.034 C 
ENDBRANCH  15  16
ENDBRANCH  10  15
ENDBRANCH   8  10
ENDBRANCH   6   9
ENDBRANCH   5   6
ENDBRANCH   1   5
BRANCH   2  18
ATOM     18  C10 UNL     1      29.832  26.728  20.906  0.00  0.00    +0.017 C 
BRANCH  18  19
ATOM     19  N2  UNL     1      30.803  27.473  21.656  0.00  0.00    +0.386 N 
ATOM     20  H25 UNL     1      31.674  27.603  21.119  0.00  0.00    -0.089 HD
ATOM     21  H26 UNL     1      30.988  26.930  22.537  0.00  0.00    -0.089 HD
ATOM     22  H27 UNL     1      30.451  28.399  21.977  0.00  0.00    -0.089 HD
ENDBRANCH  18  19
BRANCH  18  23
ATOM     23  C11 UNL     1      30.321  25.292  20.671  0.00  0.00    +0.028 C 
BRANCH  23  24
ATOM     24  C12 UNL     1      30.574  25.178  19.210  0.00  0.00    -0.048 A 
ATOM     25  C13 UNL     1      30.072  24.127  18.473  0.00  0.00    +0.003 A 
ATOM     26  C14 UNL     1      30.310  24.023  17.105  0.00  0.00    +0.000 A 
ATOM     27  C15 UNL     1      31.065  24.980  16.442  0.00  0.00    +0.000 A 
ATOM     28  C16 UNL     1      31.569  26.034  17.177  0.00  0.00    +0.000 A 
ATOM     29  C17 UNL     1      31.324  26.124  18.533  0.00  0.00    +0.003 A 
ENDBRANCH  23  24
ENDBRANCH  18  23
ENDBRANCH   2  18
TORSDOF 12
ENDMDL
MODEL 6
REMARK VINA RESULT:      -6.4     34.853     38.229
REMARK  Name = C:\Users\aleks\Desktop\Cathepsin_C_molecular_docking/Ligands\MK-hydrochloride-1.pdb
REMARK  14 active torsions:
REMARK  status: ('A' for Active; 'I' for Inactive)
REMARK    1  A    between atoms: C1_2  and  P1_3
REMARK    2  A    between atoms: P1_3  and  O1_4
REMARK    3  A    between atoms: P1_3  and  O2_7
REMARK    4  A    between atoms: O1_4  and  C2_5
REMARK    5  A    between atoms: C2_5  and  C3_6
REMARK    6  A    between atoms: O2_7  and  C4_8
REMARK    7  A    between atoms: C4_8  and  C5_9
REMARK    8  A    between atoms: C6_11  and  C7_12
REMARK    9  A    between atoms: C7_12  and  C8_13
REMARK   10  A    between atoms: C8_13  and  N1_14
REMARK   11  A    between atoms: C9_15  and  C10_16
REMARK   12  A    between atoms: C10_16  and  C11_17
REMARK   13  A    between atoms: C10_16  and  N2_24
REMARK   14  A    between atoms: C11_17  and  C12_18
REMARK                            x       y       z     vdW  Elec       q    Type
REMARK                         _______ _______ _______ _____ _____    ______ ____
ROOT
ATOM      1  N1  UNL     1      57.799   9.554  20.271  0.00  0.00    -0.316 N 
ATOM      2  C9  UNL     1      56.707   9.558  21.158  0.00  0.00    +0.199 C 
ATOM      3  O4  UNL     1      55.503   9.528  20.785  0.00  0.00    -0.278 OA
ATOM      4  H16 UNL     1      58.790   9.578  20.632  0.00  0.00    +0.149 HD
ENDROOT
BRANCH   1   5
ATOM      5  C8  UNL     1      57.617   9.519  18.860  0.00  0.00    +0.108 C 
BRANCH   5   6
ATOM      6  C7  UNL     1      58.814   8.839  18.216  0.00  0.00    +0.049 C 
BRANCH   6   9
ATOM      7  F1  UNL     1      61.381   7.903  18.674  0.00  0.00    -0.197 F 
ATOM      8  C1  UNL     1      61.160   9.260  18.615  0.00  0.00    +0.207 C 
ATOM      9  C6  UNL     1      59.959   9.761  18.400  0.00  0.00    +0.021 C 
BRANCH   8  10
ATOM     10  P1  UNL     1      62.525  10.385  18.835  0.00  0.00    +0.391 P 
ATOM     11  O3  UNL     1      63.785   9.814  18.259  0.00  0.00    -0.251 OA
BRANCH  10  12
ATOM     12  O1  UNL     1      62.713  10.754  20.468  0.00  0.00    -0.303 OA
BRANCH  12  13
ATOM     13  C2  UNL     1      62.631   9.618  21.267  0.00  0.00    +0.167 C 
ATOM     14  C3  UNL     1      61.486   9.816  22.234  0.00  0.00    +0.034 C 
ENDBRANCH  12  13
ENDBRANCH  10  12
BRANCH  10  15
ATOM     15  O2  UNL     1      62.124  11.825  18.035  0.00  0.00    -0.303 OA
BRANCH  15  16
ATOM     16  C4  UNL     1      62.862  11.848  16.849  0.00  0.00    +0.167 C 
ATOM     17  C5  UNL     1      62.095  11.340  15.669  0.00  0.00    +0.034 C 
ENDBRANCH  15  16
ENDBRANCH  10  15
ENDBRANCH   8  10
ENDBRANCH   6   9
ENDBRANCH   5   6
ENDBRANCH   1   5
BRANCH   2  18
ATOM     18  C10 UNL     1      56.951   9.597  22.612  0.00  0.00    +0.017 C 
BRANCH  18  19
ATOM     19  N2  UNL     1      58.012  10.513  22.923  0.00  0.00    +0.386 N 
ATOM     20  H25 UNL     1      57.982  11.345  22.314  0.00  0.00    -0.089 HD
ATOM     21  H26 UNL     1      58.914   9.989  22.792  0.00  0.00    -0.089 HD
ATOM     22  H27 UNL     1      58.015  10.813  23.921  0.00  0.00    -0.089 HD
ENDBRANCH  18  19
BRANCH  18  23
ATOM     23  C11 UNL     1      55.640  10.052  23.267  0.00  0.00    +0.028 C 
BRANCH  23  24
ATOM     24  C12 UNL     1      55.198   8.922  24.127  0.00  0.00    -0.048 A 
ATOM     25  C13 UNL     1      56.044   7.879  24.436  0.00  0.00    +0.003 A 
ATOM     26  C14 UNL     1      55.627   6.823  25.242  0.00  0.00    +0.000 A 
ATOM     27  C15 UNL     1      54.340   6.791  25.760  0.00  0.00    +0.000 A 
ATOM     28  C16 UNL     1      53.490   7.835  25.453  0.00  0.00    +0.000 A 
ATOM     29  C17 UNL     1      53.917   8.876  24.652  0.00  0.00    +0.003 A 
ENDBRANCH  23  24
ENDBRANCH  18  23
ENDBRANCH   2  18
TORSDOF 12
ENDMDL
MODEL 7
REMARK VINA RESULT:      -6.4     35.929     39.726
REMARK  Name = C:\Users\aleks\Desktop\Cathepsin_C_molecular_docking/Ligands\MK-hydrochloride-1.pdb
REMARK  14 active torsions:
REMARK  status: ('A' for Active; 'I' for Inactive)
REMARK    1  A    between atoms: C1_2  and  P1_3
REMARK    2  A    between atoms: P1_3  and  O1_4
REMARK    3  A    between atoms: P1_3  and  O2_7
REMARK    4  A    between atoms: O1_4  and  C2_5
REMARK    5  A    between atoms: C2_5  and  C3_6
REMARK    6  A    between atoms: O2_7  and  C4_8
REMARK    7  A    between atoms: C4_8  and  C5_9
REMARK    8  A    between atoms: C6_11  and  C7_12
REMARK    9  A    between atoms: C7_12  and  C8_13
REMARK   10  A    between atoms: C8_13  and  N1_14
REMARK   11  A    between atoms: C9_15  and  C10_16
REMARK   12  A    between atoms: C10_16  and  C11_17
REMARK   13  A    between atoms: C10_16  and  N2_24
REMARK   14  A    between atoms: C11_17  and  C12_18
REMARK                            x       y       z     vdW  Elec       q    Type
REMARK                         _______ _______ _______ _____ _____    ______ ____
ROOT
ATOM      1  N1  UNL     1      59.330   9.962  17.905  0.00  0.00    -0.316 N 
ATOM      2  C9  UNL     1      58.151   9.225  17.688  0.00  0.00    +0.199 C 
ATOM      3  O4  UNL     1      58.019   8.370  16.771  0.00  0.00    -0.278 OA
ATOM      4  H16 UNL     1      59.393  10.666  18.687  0.00  0.00    +0.149 HD
ENDROOT
BRANCH   1   5
ATOM      5  C8  UNL     1      60.481   9.791  17.083  0.00  0.00    +0.108 C 
BRANCH   5   6
ATOM      6  C7  UNL     1      60.980  11.154  16.630  0.00  0.00    +0.049 C 
BRANCH   6   9
ATOM      7  F1  UNL     1      63.434  11.105  15.345  0.00  0.00    -0.197 F 
ATOM      8  C1  UNL     1      63.387  11.355  16.697  0.00  0.00    +0.207 C 
ATOM      9  C6  UNL     1      62.248  11.389  17.360  0.00  0.00    +0.021 C 
BRANCH   8  10
ATOM     10  P1  UNL     1      64.903  11.642  17.591  0.00  0.00    +0.391 P 
ATOM     11  O3  UNL     1      64.707  11.418  19.059  0.00  0.00    -0.251 OA
BRANCH  10  12
ATOM     12  O1  UNL     1      65.471  13.197  17.280  0.00  0.00    -0.303 OA
BRANCH  12  13
ATOM     13  C2  UNL     1      65.396  14.009  18.408  0.00  0.00    +0.167 C 
ATOM     14  C3  UNL     1      64.093  14.773  18.339  0.00  0.00    +0.034 C 
ENDBRANCH  12  13
ENDBRANCH  10  12
BRANCH  10  15
ATOM     15  O2  UNL     1      66.056  10.554  16.988  0.00  0.00    -0.303 OA
BRANCH  15  16
ATOM     16  C4  UNL     1      66.798  11.245  16.025  0.00  0.00    +0.167 C 
ATOM     17  C5  UNL     1      66.611  10.707  14.642  0.00  0.00    +0.034 C 
ENDBRANCH  15  16
ENDBRANCH  10  15
ENDBRANCH   8  10
ENDBRANCH   6   9
ENDBRANCH   5   6
ENDBRANCH   1   5
BRANCH   2  18
ATOM     18  C10 UNL     1      56.987   9.442  18.566  0.00  0.00    +0.017 C 
BRANCH  18  19
ATOM     19  N2  UNL     1      55.764   9.335  17.823  0.00  0.00    +0.386 N 
ATOM     20  H25 UNL     1      55.729   8.459  17.281  0.00  0.00    -0.089 HD
ATOM     21  H26 UNL     1      55.723  10.170  17.185  0.00  0.00    -0.089 HD
ATOM     22  H27 UNL     1      54.914   9.409  18.421  0.00  0.00    -0.089 HD
ENDBRANCH  18  19
BRANCH  18  23
ATOM     23  C11 UNL     1      57.050   8.363  19.656  0.00  0.00    +0.028 C 
BRANCH  23  24
ATOM     24  C12 UNL     1      56.987   9.086  20.954  0.00  0.00    -0.048 A 
ATOM     25  C13 UNL     1      55.782   9.423  21.532  0.00  0.00    +0.003 A 
ATOM     26  C14 UNL     1      55.726  10.100  22.748  0.00  0.00    +0.000 A 
ATOM     27  C15 UNL     1      56.889  10.457  23.414  0.00  0.00    +0.000 A 
ATOM     28  C16 UNL     1      58.098  10.121  22.838  0.00  0.00    +0.000 A 
ATOM     29  C17 UNL     1      58.137   9.450  21.633  0.00  0.00    +0.003 A 
ENDBRANCH  23  24
ENDBRANCH  18  23
ENDBRANCH   2  18
TORSDOF 12
ENDMDL
MODEL 8
REMARK VINA RESULT:      -6.3      1.309      2.283
REMARK  Name = C:\Users\aleks\Desktop\Cathepsin_C_molecular_docking/Ligands\MK-hydrochloride-1.pdb
REMARK  14 active torsions:
REMARK  status: ('A' for Active; 'I' for Inactive)
REMARK    1  A    between atoms: C1_2  and  P1_3
REMARK    2  A    between atoms: P1_3  and  O1_4
REMARK    3  A    between atoms: P1_3  and  O2_7
REMARK    4  A    between atoms: O1_4  and  C2_5
REMARK    5  A    between atoms: C2_5  and  C3_6
REMARK    6  A    between atoms: O2_7  and  C4_8
REMARK    7  A    between atoms: C4_8  and  C5_9
REMARK    8  A    between atoms: C6_11  and  C7_12
REMARK    9  A    between atoms: C7_12  and  C8_13
REMARK   10  A    between atoms: C8_13  and  N1_14
REMARK   11  A    between atoms: C9_15  and  C10_16
REMARK   12  A    between atoms: C10_16  and  C11_17
REMARK   13  A    between atoms: C10_16  and  N2_24
REMARK   14  A    between atoms: C11_17  and  C12_18
REMARK                            x       y       z     vdW  Elec       q    Type
REMARK                         _______ _______ _______ _____ _____    ______ ____
ROOT
ATOM      1  N1  UNL     1      27.514  27.090  21.051  0.00  0.00    -0.316 N 
ATOM      2  C9  UNL     1      28.690  26.582  21.632  0.00  0.00    +0.199 C 
ATOM      3  O4  UNL     1      28.739  26.080  22.788  0.00  0.00    -0.278 OA
ATOM      4  H16 UNL     1      27.522  27.500  20.079  0.00  0.00    +0.149 HD
ENDROOT
BRANCH   1   5
ATOM      5  C8  UNL     1      26.270  27.076  21.746  0.00  0.00    +0.108 C 
BRANCH   5   6
ATOM      6  C7  UNL     1      25.167  27.540  20.808  0.00  0.00    +0.049 C 
BRANCH   6   9
ATOM      7  F1  UNL     1      22.863  26.043  21.156  0.00  0.00    -0.197 F 
ATOM      8  C1  UNL     1      22.985  27.250  21.805  0.00  0.00    +0.207 C 
ATOM      9  C6  UNL     1      24.060  28.004  21.675  0.00  0.00    +0.021 C 
BRANCH   8  10
ATOM     10  P1  UNL     1      21.662  27.824  22.853  0.00  0.00    +0.391 P 
ATOM     11  O3  UNL     1      20.940  28.974  22.220  0.00  0.00    -0.251 OA
BRANCH  10  12
ATOM     12  O1  UNL     1      22.267  28.243  24.369  0.00  0.00    -0.303 OA
BRANCH  12  13
ATOM     13  C2  UNL     1      21.970  29.562  24.697  0.00  0.00    +0.167 C 
ATOM     14  C3  UNL     1      23.274  30.321  24.780  0.00  0.00    +0.034 C 
ENDBRANCH  12  13
ENDBRANCH  10  12
BRANCH  10  15
ATOM     15  O2  UNL     1      20.598  26.523  23.077  0.00  0.00    -0.303 OA
BRANCH  15  16
ATOM     16  C4  UNL     1      19.474  27.030  23.737  0.00  0.00    +0.167 C 
ATOM     17  C5  UNL     1      18.221  26.929  22.926  0.00  0.00    +0.034 C 
ENDBRANCH  15  16
ENDBRANCH  10  15
ENDBRANCH   8  10
ENDBRANCH   6   9
ENDBRANCH   5   6
ENDBRANCH   1   5
BRANCH   2  18
ATOM     18  C10 UNL     1      29.952  26.623  20.871  0.00  0.00    +0.017 C 
BRANCH  18  19
ATOM     19  N2  UNL     1      30.953  27.360  21.589  0.00  0.00    +0.386 N 
ATOM     20  H25 UNL     1      30.735  28.367  21.611  0.00  0.00    -0.089 HD
ATOM     21  H26 UNL     1      31.867  27.188  21.098  0.00  0.00    -0.089 HD
ATOM     22  H27 UNL     1      31.098  27.013  22.561  0.00  0.00    -0.089 HD
ENDBRANCH  18  19
BRANCH  18  23
ATOM     23  C11 UNL     1      30.395  25.167  20.673  0.00  0.00    +0.028 C 
BRANCH  23  24
ATOM     24  C12 UNL     1      30.669  25.015  19.219  0.00  0.00    -0.048 A 
ATOM     25  C13 UNL     1      31.255  26.025  18.488  0.00  0.00    +0.003 A 
ATOM     26  C14 UNL     1      31.510  25.879  17.126  0.00  0.00    +0.000 A 
ATOM     27  C15 UNL     1      31.177  24.706  16.465  0.00  0.00    +0.000 A 
ATOM     28  C16 UNL     1      30.590  23.692  17.195  0.00  0.00    +0.000 A 
ATOM     29  C17 UNL     1      30.344  23.851  18.544  0.00  0.00    +0.003 A 
ENDBRANCH  23  24
ENDBRANCH  18  23
ENDBRANCH   2  18
TORSDOF 12
ENDMDL
MODEL 9
REMARK VINA RESULT:      -6.3      2.372      3.326
REMARK  Name = C:\Users\aleks\Desktop\Cathepsin_C_molecular_docking/Ligands\MK-hydrochloride-1.pdb
REMARK  14 active torsions:
REMARK  status: ('A' for Active; 'I' for Inactive)
REMARK    1  A    between atoms: C1_2  and  P1_3
REMARK    2  A    between atoms: P1_3  and  O1_4
REMARK    3  A    between atoms: P1_3  and  O2_7
REMARK    4  A    between atoms: O1_4  and  C2_5
REMARK    5  A    between atoms: C2_5  and  C3_6
REMARK    6  A    between atoms: O2_7  and  C4_8
REMARK    7  A    between atoms: C4_8  and  C5_9
REMARK    8  A    between atoms: C6_11  and  C7_12
REMARK    9  A    between atoms: C7_12  and  C8_13
REMARK   10  A    between atoms: C8_13  and  N1_14
REMARK   11  A    between atoms: C9_15  and  C10_16
REMARK   12  A    between atoms: C10_16  and  C11_17
REMARK   13  A    between atoms: C10_16  and  N2_24
REMARK   14  A    between atoms: C11_17  and  C12_18
REMARK                            x       y       z     vdW  Elec       q    Type
REMARK                         _______ _______ _______ _____ _____    ______ ____
ROOT
ATOM      1  N1  UNL     1      27.455  27.171  21.032  0.00  0.00    -0.316 N 
ATOM      2  C9  UNL     1      28.601  26.587  21.601  0.00  0.00    +0.199 C 
ATOM      3  O4  UNL     1      28.605  25.993  22.714  0.00  0.00    -0.278 OA
ATOM      4  H16 UNL     1      27.502  27.657  20.097  0.00  0.00    +0.149 HD
ENDROOT
BRANCH   1   5
ATOM      5  C8  UNL     1      26.192  27.133  21.688  0.00  0.00    +0.108 C 
BRANCH   5   6
ATOM      6  C7  UNL     1      25.110  26.792  20.675  0.00  0.00    +0.049 C 
BRANCH   6   9
ATOM      7  F1  UNL     1      25.073  29.230  19.358  0.00  0.00    -0.197 F 
ATOM      8  C1  UNL     1      24.057  28.922  20.233  0.00  0.00    +0.207 C 
ATOM      9  C6  UNL     1      24.024  27.777  20.888  0.00  0.00    +0.021 C 
BRANCH   8  10
ATOM     10  P1  UNL     1      22.740  30.094  20.501  0.00  0.00    +0.391 P 
ATOM     11  O3  UNL     1      23.212  31.244  21.338  0.00  0.00    -0.251 OA
BRANCH  10  12
ATOM     12  O1  UNL     1      21.418  29.326  21.208  0.00  0.00    -0.303 OA
BRANCH  12  13
ATOM     13  C2  UNL     1      20.212  29.822  20.722  0.00  0.00    +0.167 C 
ATOM     14  C3  UNL     1      19.099  28.994  21.321  0.00  0.00    +0.034 C 
ENDBRANCH  12  13
ENDBRANCH  10  12
BRANCH  10  15
ATOM     15  O2  UNL     1      22.245  30.650  18.978  0.00  0.00    -0.303 OA
BRANCH  15  16
ATOM     16  C4  UNL     1      23.019  31.778  18.689  0.00  0.00    +0.167 C 
ATOM     17  C5  UNL     1      22.232  32.887  18.065  0.00  0.00    +0.034 C 
ENDBRANCH  15  16
ENDBRANCH  10  15
ENDBRANCH   8  10
ENDBRANCH   6   9
ENDBRANCH   5   6
ENDBRANCH   1   5
BRANCH   2  18
ATOM     18  C10 UNL     1      29.886  26.657  20.882  0.00  0.00    +0.017 C 
BRANCH  18  19
ATOM     19  N2  UNL     1      30.867  27.357  21.662  0.00  0.00    +0.386 N 
ATOM     20  H25 UNL     1      31.759  26.841  21.694  0.00  0.00    -0.089 HD
ATOM     21  H26 UNL     1      30.465  27.465  22.628  0.00  0.00    -0.089 HD
ATOM     22  H27 UNL     1      31.038  28.329  21.328  0.00  0.00    -0.089 HD
ENDBRANCH  18  19
BRANCH  18  23
ATOM     23  C11 UNL     1      30.331  25.209  20.632  0.00  0.00    +0.028 C 
BRANCH  23  24
ATOM     24  C12 UNL     1      30.581  25.102  19.170  0.00  0.00    -0.048 A 
ATOM     25  C13 UNL     1      31.292  26.067  18.489  0.00  0.00    +0.003 A 
ATOM     26  C14 UNL     1      31.524  25.964  17.120  0.00  0.00    +0.000 A 
ATOM     27  C15 UNL     1      31.042  24.881  16.399  0.00  0.00    +0.000 A 
ATOM     28  C16 UNL     1      30.329  23.913  17.078  0.00  0.00    +0.000 A 
ATOM     29  C17 UNL     1      30.107  24.028  18.436  0.00  0.00    +0.003 A 
ENDBRANCH  23  24
ENDBRANCH  18  23
ENDBRANCH   2  18
TORSDOF 12
ENDMDL
