# Supplementary material for: Design, Synthesis, and Biological Activity of (E)‑α-Fluorovinylphosphonate-Based Reversible Cathepsin C Inhibitors
Source: J Org Chem. 2026 Feb 13;91(8):3218–31. doi: 10.1021/acs.joc.5c02923 (PMC13298919; doi:10.1021/acs.joc.5c02923)
Supplement: Supplementary file 1 [file jo5c02923_si_001.zip › AutoDockVina_config_files/res_1k3b__MK-hydrochloride-2a_.pdbqt]

MODEL 1
REMARK VINA RESULT:      -6.8      0.000      0.000
REMARK  Name = C:\Users\aleks\Desktop\Cathepsin_C_molecular_docking/Ligands\MK-hydrochloride-2a.pdb
REMARK  15 active torsions:
REMARK  status: ('A' for Active; 'I' for Inactive)
REMARK    1  A    between atoms: C1_2  and  P1_3
REMARK    2  A    between atoms: P1_3  and  O1_4
REMARK    3  A    between atoms: P1_3  and  O2_7
REMARK    4  A    between atoms: O1_4  and  C2_5
REMARK    5  A    between atoms: C2_5  and  C3_6
REMARK    6  A    between atoms: O2_7  and  C4_8
REMARK    7  A    between atoms: C4_8  and  C5_9
REMARK    8  A    between atoms: C6_11  and  C7_12
REMARK    9  A    between atoms: C7_12  and  C8_13
REMARK   10  A    between atoms: C8_13  and  C9_14
REMARK   11  A    between atoms: C8_13  and  N1_15
REMARK   12  A    between atoms: C10_16  and  C11_17
REMARK   13  A    between atoms: C11_17  and  C12_18
REMARK   14  A    between atoms: C11_17  and  N2_25
REMARK   15  A    between atoms: C12_18  and  C13_19
REMARK                            x       y       z     vdW  Elec       q    Type
REMARK                         _______ _______ _______ _____ _____    ______ ____
ROOT
ATOM      1  N1  UNL     1      27.611  27.220  21.128  0.00  0.00    -0.314 N 
ATOM      2  C10 UNL     1      28.743  26.477  21.665  0.00  0.00    +0.199 C 
ATOM      3  O4  UNL     1      28.733  25.930  22.808  0.00  0.00    -0.278 OA
ATOM      4  H18 UNL     1      27.711  27.716  20.274  0.00  0.00    +0.149 HD
ENDROOT
BRANCH   1   5
ATOM      5  C8  UNL     1      26.385  27.209  21.883  0.00  0.00    +0.074 C 
ATOM      6  C9  UNL     1      26.300  28.691  22.414  0.00  0.00    +0.028 C 
BRANCH   5   7
ATOM      7  C7  UNL     1      25.186  27.021  20.974  0.00  0.00    +0.052 C 
BRANCH   7  10
ATOM      8  F1  UNL     1      22.501  27.888  20.783  0.00  0.00    -0.197 F 
ATOM      9  C1  UNL     1      22.934  27.347  21.954  0.00  0.00    +0.207 C 
ATOM     10  C6  UNL     1      24.140  26.953  22.057  0.00  0.00    +0.021 C 
BRANCH   9  11
ATOM     11  P1  UNL     1      21.798  27.074  23.328  0.00  0.00    +0.391 P 
ATOM     12  O3  UNL     1      22.558  26.229  24.383  0.00  0.00    -0.251 OA
BRANCH  11  13
ATOM     13  O1  UNL     1      21.540  28.652  23.940  0.00  0.00    -0.303 OA
BRANCH  13  14
ATOM     14  C2  UNL     1      22.262  28.717  25.126  0.00  0.00    +0.167 C 
ATOM     15  C3  UNL     1      23.437  29.661  24.811  0.00  0.00    +0.034 C 
ENDBRANCH  13  14
ENDBRANCH  11  13
BRANCH  11  16
ATOM     16  O2  UNL     1      20.385  26.333  23.023  0.00  0.00    -0.303 OA
BRANCH  16  17
ATOM     17  C4  UNL     1      19.280  26.877  23.727  0.00  0.00    +0.167 C 
ATOM     18  C5  UNL     1      18.495  27.471  22.515  0.00  0.00    +0.034 C 
ENDBRANCH  16  17
ENDBRANCH  11  16
ENDBRANCH   9  11
ENDBRANCH   7  10
ENDBRANCH   5   7
ENDBRANCH   1   5
BRANCH   2  19
ATOM     19  C11 UNL     1      29.886  26.342  20.839  0.00  0.00    +0.017 C 
BRANCH  19  20
ATOM     20  N2  UNL     1      30.816  27.461  20.993  0.00  0.00    +0.386 N 
ATOM     21  H27 UNL     1      31.775  27.141  21.319  0.00  0.00    -0.089 HD
ATOM     22  H28 UNL     1      30.852  28.003  20.143  0.00  0.00    -0.089 HD
ATOM     23  H29 UNL     1      30.505  28.033  21.803  0.00  0.00    -0.089 HD
ENDBRANCH  19  20
BRANCH  19  24
ATOM     24  C12 UNL     1      30.670  25.105  20.600  0.00  0.00    +0.028 C 
BRANCH  24  25
ATOM     25  C13 UNL     1      30.592  25.113  19.059  0.00  0.00    -0.048 A 
ATOM     26  C14 UNL     1      29.984  24.125  18.372  0.00  0.00    +0.003 A 
ATOM     27  C15 UNL     1      30.187  24.005  16.970  0.00  0.00    +0.000 A 
ATOM     28  C16 UNL     1      31.014  24.913  16.354  0.00  0.00    +0.000 A 
ATOM     29  C17 UNL     1      31.632  25.945  17.057  0.00  0.00    +0.000 A 
ATOM     30  C18 UNL     1      31.411  26.040  18.441  0.00  0.00    +0.003 A 
ENDBRANCH  24  25
ENDBRANCH  19  24
ENDBRANCH   2  19
TORSDOF 12
ENDMDL
MODEL 2
REMARK VINA RESULT:      -6.6     14.795     16.262
REMARK  Name = C:\Users\aleks\Desktop\Cathepsin_C_molecular_docking/Ligands\MK-hydrochloride-2a.pdb
REMARK  15 active torsions:
REMARK  status: ('A' for Active; 'I' for Inactive)
REMARK    1  A    between atoms: C1_2  and  P1_3
REMARK    2  A    between atoms: P1_3  and  O1_4
REMARK    3  A    between atoms: P1_3  and  O2_7
REMARK    4  A    between atoms: O1_4  and  C2_5
REMARK    5  A    between atoms: C2_5  and  C3_6
REMARK    6  A    between atoms: O2_7  and  C4_8
REMARK    7  A    between atoms: C4_8  and  C5_9
REMARK    8  A    between atoms: C6_11  and  C7_12
REMARK    9  A    between atoms: C7_12  and  C8_13
REMARK   10  A    between atoms: C8_13  and  C9_14
REMARK   11  A    between atoms: C8_13  and  N1_15
REMARK   12  A    between atoms: C10_16  and  C11_17
REMARK   13  A    between atoms: C11_17  and  C12_18
REMARK   14  A    between atoms: C11_17  and  N2_25
REMARK   15  A    between atoms: C12_18  and  C13_19
REMARK                            x       y       z     vdW  Elec       q    Type
REMARK                         _______ _______ _______ _____ _____    ______ ____
ROOT
ATOM      1  N1  UNL     1      38.145  24.583  30.330  0.00  0.00    -0.314 N 
ATOM      2  C10 UNL     1      39.600  24.524  30.374  0.00  0.00    +0.199 C 
ATOM      3  O4  UNL     1      40.322  25.502  30.729  0.00  0.00    -0.278 OA
ATOM      4  H18 UNL     1      37.635  23.825  29.943  0.00  0.00    +0.149 HD
ENDROOT
BRANCH   1   5
ATOM      5  C8  UNL     1      37.508  25.766  30.847  0.00  0.00    +0.074 C 
ATOM      6  C9  UNL     1      37.518  26.730  29.599  0.00  0.00    +0.028 C 
BRANCH   5   7
ATOM      7  C7  UNL     1      36.048  25.507  31.162  0.00  0.00    +0.052 C 
BRANCH   7  10
ATOM      8  F1  UNL     1      33.968  23.735  31.889  0.00  0.00    -0.197 F 
ATOM      9  C1  UNL     1      35.247  23.271  31.868  0.00  0.00    +0.207 C 
ATOM     10  C6  UNL     1      36.195  24.056  31.544  0.00  0.00    +0.021 C 
BRANCH   9  11
ATOM     11  P1  UNL     1      35.611  21.533  32.181  0.00  0.00    +0.391 P 
ATOM     12  O3  UNL     1      35.012  20.725  31.000  0.00  0.00    -0.251 OA
BRANCH  11  13
ATOM     13  O1  UNL     1      37.320  21.471  32.104  0.00  0.00    -0.303 OA
BRANCH  13  14
ATOM     14  C2  UNL     1      37.642  20.124  31.991  0.00  0.00    +0.167 C 
ATOM     15  C3  UNL     1      38.366  19.789  33.308  0.00  0.00    +0.034 C 
ENDBRANCH  13  14
ENDBRANCH  11  13
BRANCH  11  16
ATOM     16  O2  UNL     1      35.069  20.869  33.561  0.00  0.00    -0.303 OA
BRANCH  16  17
ATOM     17  C4  UNL     1      33.659  20.914  33.713  0.00  0.00    +0.167 C 
ATOM     18  C5  UNL     1      33.590  21.682  35.070  0.00  0.00    +0.034 C 
ENDBRANCH  16  17
ENDBRANCH  11  16
ENDBRANCH   9  11
ENDBRANCH   7  10
ENDBRANCH   5   7
ENDBRANCH   1   5
BRANCH   2  19
ATOM     19  C11 UNL     1      40.213  23.293  30.031  0.00  0.00    +0.017 C 
BRANCH  19  20
ATOM     20  N2  UNL     1      40.334  22.396  31.179  0.00  0.00    +0.386 N 
ATOM     21  H27 UNL     1      40.002  22.851  32.079  0.00  0.00    -0.089 HD
ATOM     22  H28 UNL     1      39.866  21.522  30.988  0.00  0.00    -0.089 HD
ATOM     23  H29 UNL     1      41.344  22.258  31.380  0.00  0.00    -0.089 HD
ENDBRANCH  19  20
BRANCH  19  24
ATOM     24  C12 UNL     1      39.955  22.478  28.818  0.00  0.00    +0.028 C 
BRANCH  24  25
ATOM     25  C13 UNL     1      41.399  22.463  28.275  0.00  0.00    -0.048 A 
ATOM     26  C14 UNL     1      42.227  21.420  28.482  0.00  0.00    +0.003 A 
ATOM     27  C15 UNL     1      43.620  21.558  28.237  0.00  0.00    +0.000 A 
ATOM     28  C16 UNL     1      44.084  22.774  27.795  0.00  0.00    +0.000 A 
ATOM     29  C17 UNL     1      43.231  23.851  27.566  0.00  0.00    +0.000 A 
ATOM     30  C18 UNL     1      41.858  23.684  27.813  0.00  0.00    +0.003 A 
ENDBRANCH  24  25
ENDBRANCH  19  24
ENDBRANCH   2  19
TORSDOF 12
ENDMDL
MODEL 3
REMARK VINA RESULT:      -6.5     22.978     25.468
REMARK  Name = C:\Users\aleks\Desktop\Cathepsin_C_molecular_docking/Ligands\MK-hydrochloride-2a.pdb
REMARK  15 active torsions:
REMARK  status: ('A' for Active; 'I' for Inactive)
REMARK    1  A    between atoms: C1_2  and  P1_3
REMARK    2  A    between atoms: P1_3  and  O1_4
REMARK    3  A    between atoms: P1_3  and  O2_7
REMARK    4  A    between atoms: O1_4  and  C2_5
REMARK    5  A    between atoms: C2_5  and  C3_6
REMARK    6  A    between atoms: O2_7  and  C4_8
REMARK    7  A    between atoms: C4_8  and  C5_9
REMARK    8  A    between atoms: C6_11  and  C7_12
REMARK    9  A    between atoms: C7_12  and  C8_13
REMARK   10  A    between atoms: C8_13  and  C9_14
REMARK   11  A    between atoms: C8_13  and  N1_15
REMARK   12  A    between atoms: C10_16  and  C11_17
REMARK   13  A    between atoms: C11_17  and  C12_18
REMARK   14  A    between atoms: C11_17  and  N2_25
REMARK   15  A    between atoms: C12_18  and  C13_19
REMARK                            x       y       z     vdW  Elec       q    Type
REMARK                         _______ _______ _______ _____ _____    ______ ____
ROOT
ATOM      1  N1  UNL     1      40.654  11.397  32.674  0.00  0.00    -0.314 N 
ATOM      2  C10 UNL     1      41.143  11.382  34.046  0.00  0.00    +0.199 C 
ATOM      3  O4  UNL     1      40.756  12.205  34.928  0.00  0.00    -0.278 OA
ATOM      4  H18 UNL     1      41.069  10.798  31.999  0.00  0.00    +0.149 HD
ENDROOT
BRANCH   1   5
ATOM      5  C8  UNL     1      39.583  12.303  32.355  0.00  0.00    +0.074 C 
ATOM      6  C9  UNL     1      40.298  13.364  31.434  0.00  0.00    +0.028 C 
BRANCH   5   7
ATOM      7  C7  UNL     1      38.539  11.631  31.485  0.00  0.00    +0.052 C 
BRANCH   7  10
ATOM      8  F1  UNL     1      36.844   9.387  31.195  0.00  0.00    -0.197 F 
ATOM      9  C1  UNL     1      37.061   9.888  32.441  0.00  0.00    +0.207 C 
ATOM     10  C6  UNL     1      37.821  10.898  32.589  0.00  0.00    +0.021 C 
BRANCH   9  11
ATOM     11  P1  UNL     1      36.383   9.074  33.901  0.00  0.00    +0.391 P 
ATOM     12  O3  UNL     1      35.046   9.787  34.236  0.00  0.00    -0.251 OA
BRANCH  11  13
ATOM     13  O1  UNL     1      36.058   7.487  33.348  0.00  0.00    -0.303 OA
BRANCH  13  14
ATOM     14  C2  UNL     1      37.275   6.818  33.395  0.00  0.00    +0.167 C 
ATOM     15  C3  UNL     1      37.447   6.230  31.982  0.00  0.00    +0.034 C 
ENDBRANCH  13  14
ENDBRANCH  11  13
BRANCH  11  16
ATOM     16  O2  UNL     1      37.282   9.044  35.254  0.00  0.00    -0.303 OA
BRANCH  16  17
ATOM     17  C4  UNL     1      37.036  10.126  36.138  0.00  0.00    +0.167 C 
ATOM     18  C5  UNL     1      38.486  10.323  36.681  0.00  0.00    +0.034 C 
ENDBRANCH  16  17
ENDBRANCH  11  16
ENDBRANCH   9  11
ENDBRANCH   7  10
ENDBRANCH   5   7
ENDBRANCH   1   5
BRANCH   2  19
ATOM     19  C11 UNL     1      42.070  10.369  34.397  0.00  0.00    +0.017 C 
BRANCH  19  20
ATOM     20  N2  UNL     1      43.447  10.743  34.077  0.00  0.00    +0.386 N 
ATOM     21  H27 UNL     1      43.783  10.297  33.175  0.00  0.00    -0.089 HD
ATOM     22  H28 UNL     1      43.543  11.748  34.076  0.00  0.00    -0.089 HD
ATOM     23  H29 UNL     1      44.076  10.296  34.773  0.00  0.00    -0.089 HD
ENDBRANCH  19  20
BRANCH  19  24
ATOM     24  C12 UNL     1      42.076   9.563  35.643  0.00  0.00    +0.028 C 
BRANCH  24  25
ATOM     25  C13 UNL     1      41.353   8.321  35.082  0.00  0.00    -0.048 A 
ATOM     26  C14 UNL     1      40.784   7.403  35.888  0.00  0.00    +0.003 A 
ATOM     27  C15 UNL     1      40.396   6.139  35.365  0.00  0.00    +0.000 A 
ATOM     28  C16 UNL     1      40.623   5.891  34.033  0.00  0.00    +0.000 A 
ATOM     29  C17 UNL     1      41.197   6.842  33.192  0.00  0.00    +0.000 A 
ATOM     30  C18 UNL     1      41.568   8.083  33.736  0.00  0.00    +0.003 A 
ENDBRANCH  24  25
ENDBRANCH  19  24
ENDBRANCH   2  19
TORSDOF 12
ENDMDL
MODEL 4
REMARK VINA RESULT:      -6.5     15.913     18.588
REMARK  Name = C:\Users\aleks\Desktop\Cathepsin_C_molecular_docking/Ligands\MK-hydrochloride-2a.pdb
REMARK  15 active torsions:
REMARK  status: ('A' for Active; 'I' for Inactive)
REMARK    1  A    between atoms: C1_2  and  P1_3
REMARK    2  A    between atoms: P1_3  and  O1_4
REMARK    3  A    between atoms: P1_3  and  O2_7
REMARK    4  A    between atoms: O1_4  and  C2_5
REMARK    5  A    between atoms: C2_5  and  C3_6
REMARK    6  A    between atoms: O2_7  and  C4_8
REMARK    7  A    between atoms: C4_8  and  C5_9
REMARK    8  A    between atoms: C6_11  and  C7_12
REMARK    9  A    between atoms: C7_12  and  C8_13
REMARK   10  A    between atoms: C8_13  and  C9_14
REMARK   11  A    between atoms: C8_13  and  N1_15
REMARK   12  A    between atoms: C10_16  and  C11_17
REMARK   13  A    between atoms: C11_17  and  C12_18
REMARK   14  A    between atoms: C11_17  and  N2_25
REMARK   15  A    between atoms: C12_18  and  C13_19
REMARK                            x       y       z     vdW  Elec       q    Type
REMARK                         _______ _______ _______ _____ _____    ______ ____
ROOT
ATOM      1  N1  UNL     1      44.250  23.827  31.170  0.00  0.00    -0.314 N 
ATOM      2  C10 UNL     1      44.426  22.383  31.090  0.00  0.00    +0.199 C 
ATOM      3  O4  UNL     1      43.913  21.576  31.920  0.00  0.00    -0.278 OA
ATOM      4  H18 UNL     1      44.761  24.418  30.557  0.00  0.00    +0.149 HD
ENDROOT
BRANCH   1   5
ATOM      5  C8  UNL     1      43.338  24.335  32.161  0.00  0.00    +0.074 C 
ATOM      6  C9  UNL     1      44.276  25.231  33.058  0.00  0.00    +0.028 C 
BRANCH   5   7
ATOM      7  C7  UNL     1      42.327  25.279  31.540  0.00  0.00    +0.052 C 
BRANCH   7  10
ATOM      8  F1  UNL     1      39.795  25.680  30.348  0.00  0.00    -0.197 F 
ATOM      9  C1  UNL     1      40.002  24.556  31.086  0.00  0.00    +0.207 C 
ATOM     10  C6  UNL     1      41.135  24.361  31.630  0.00  0.00    +0.021 C 
BRANCH   9  11
ATOM     11  P1  UNL     1      38.732  23.281  31.214  0.00  0.00    +0.391 P 
ATOM     12  O3  UNL     1      38.271  22.955  29.769  0.00  0.00    -0.251 OA
BRANCH  11  13
ATOM     13  O1  UNL     1      39.585  21.943  31.855  0.00  0.00    -0.303 OA
BRANCH  13  14
ATOM     14  C2  UNL     1      39.235  20.859  31.059  0.00  0.00    +0.167 C 
ATOM     15  C3  UNL     1      38.101  20.162  31.833  0.00  0.00    +0.034 C 
ENDBRANCH  13  14
ENDBRANCH  11  13
BRANCH  11  16
ATOM     16  O2  UNL     1      37.406  23.601  32.097  0.00  0.00    -0.303 OA
BRANCH  16  17
ATOM     17  C4  UNL     1      36.207  23.667  31.342  0.00  0.00    +0.167 C 
ATOM     18  C5  UNL     1      36.133  25.215  31.150  0.00  0.00    +0.034 C 
ENDBRANCH  16  17
ENDBRANCH  11  16
ENDBRANCH   9  11
ENDBRANCH   7  10
ENDBRANCH   5   7
ENDBRANCH   1   5
BRANCH   2  19
ATOM     19  C11 UNL     1      45.184  21.878  30.003  0.00  0.00    +0.017 C 
BRANCH  19  20
ATOM     20  N2  UNL     1      46.549  21.529  30.394  0.00  0.00    +0.386 N 
ATOM     21  H27 UNL     1      47.274  22.026  29.799  0.00  0.00    -0.089 HD
ATOM     22  H28 UNL     1      46.680  21.689  31.383  0.00  0.00    -0.089 HD
ATOM     23  H29 UNL     1      46.718  20.537  30.138  0.00  0.00    -0.089 HD
ENDBRANCH  19  20
BRANCH  19  24
ATOM     24  C12 UNL     1      44.726  20.913  28.973  0.00  0.00    +0.028 C 
BRANCH  24  25
ATOM     25  C13 UNL     1      43.656  21.811  28.318  0.00  0.00    -0.048 A 
ATOM     26  C14 UNL     1      43.963  23.010  27.783  0.00  0.00    +0.003 A 
ATOM     27  C15 UNL     1      42.929  23.933  27.465  0.00  0.00    +0.000 A 
ATOM     28  C16 UNL     1      41.630  23.566  27.723  0.00  0.00    +0.000 A 
ATOM     29  C17 UNL     1      41.306  22.323  28.263  0.00  0.00    +0.000 A 
ATOM     30  C18 UNL     1      42.349  21.431  28.564  0.00  0.00    +0.003 A 
ENDBRANCH  24  25
ENDBRANCH  19  24
ENDBRANCH   2  19
TORSDOF 12
ENDMDL
MODEL 5
REMARK VINA RESULT:      -6.5      2.418      3.350
REMARK  Name = C:\Users\aleks\Desktop\Cathepsin_C_molecular_docking/Ligands\MK-hydrochloride-2a.pdb
REMARK  15 active torsions:
REMARK  status: ('A' for Active; 'I' for Inactive)
REMARK    1  A    between atoms: C1_2  and  P1_3
REMARK    2  A    between atoms: P1_3  and  O1_4
REMARK    3  A    between atoms: P1_3  and  O2_7
REMARK    4  A    between atoms: O1_4  and  C2_5
REMARK    5  A    between atoms: C2_5  and  C3_6
REMARK    6  A    between atoms: O2_7  and  C4_8
REMARK    7  A    between atoms: C4_8  and  C5_9
REMARK    8  A    between atoms: C6_11  and  C7_12
REMARK    9  A    between atoms: C7_12  and  C8_13
REMARK   10  A    between atoms: C8_13  and  C9_14
REMARK   11  A    between atoms: C8_13  and  N1_15
REMARK   12  A    between atoms: C10_16  and  C11_17
REMARK   13  A    between atoms: C11_17  and  C12_18
REMARK   14  A    between atoms: C11_17  and  N2_25
REMARK   15  A    between atoms: C12_18  and  C13_19
REMARK                            x       y       z     vdW  Elec       q    Type
REMARK                         _______ _______ _______ _____ _____    ______ ____
ROOT
ATOM      1  N1  UNL     1      29.219  28.384  20.230  0.00  0.00    -0.314 N 
ATOM      2  C10 UNL     1      30.664  28.498  20.080  0.00  0.00    +0.199 C 
ATOM      3  O4  UNL     1      31.450  28.675  21.058  0.00  0.00    -0.278 OA
ATOM      4  H18 UNL     1      28.644  28.353  19.422  0.00  0.00    +0.149 HD
ENDROOT
BRANCH   1   5
ATOM      5  C8  UNL     1      28.687  28.336  21.567  0.00  0.00    +0.074 C 
ATOM      6  C9  UNL     1      27.473  29.339  21.485  0.00  0.00    +0.028 C 
BRANCH   5   7
ATOM      7  C7  UNL     1      28.087  26.977  21.867  0.00  0.00    +0.052 C 
BRANCH   7  10
ATOM      8  F1  UNL     1      25.779  25.493  22.550  0.00  0.00    -0.197 F 
ATOM      9  C1  UNL     1      25.633  26.642  21.836  0.00  0.00    +0.207 C 
ATOM     10  C6  UNL     1      26.661  27.322  21.520  0.00  0.00    +0.021 C 
BRANCH   9  11
ATOM     11  P1  UNL     1      23.996  27.280  21.429  0.00  0.00    +0.391 P 
ATOM     12  O3  UNL     1      23.965  28.766  21.875  0.00  0.00    -0.251 OA
BRANCH  11  13
ATOM     13  O1  UNL     1      23.960  27.198  19.719  0.00  0.00    -0.303 OA
BRANCH  13  14
ATOM     14  C2  UNL     1      23.372  28.386  19.299  0.00  0.00    +0.167 C 
ATOM     15  C3  UNL     1      24.441  29.052  18.413  0.00  0.00    +0.034 C 
ENDBRANCH  13  14
ENDBRANCH  11  13
BRANCH  11  16
ATOM     16  O2  UNL     1      22.700  26.542  22.072  0.00  0.00    -0.303 OA
BRANCH  16  17
ATOM     17  C4  UNL     1      22.309  27.052  23.337  0.00  0.00    +0.167 C 
ATOM     18  C5  UNL     1      20.905  26.379  23.441  0.00  0.00    +0.034 C 
ENDBRANCH  16  17
ENDBRANCH  11  16
ENDBRANCH   9  11
ENDBRANCH   7  10
ENDBRANCH   5   7
ENDBRANCH   1   5
BRANCH   2  19
ATOM     19  C11 UNL     1      31.196  28.366  18.773  0.00  0.00    +0.017 C 
BRANCH  19  20
ATOM     20  N2  UNL     1      31.449  29.662  18.145  0.00  0.00    +0.386 N 
ATOM     21  H27 UNL     1      32.179  29.599  17.377  0.00  0.00    -0.089 HD
ATOM     22  H28 UNL     1      30.582  30.071  17.827  0.00  0.00    -0.089 HD
ATOM     23  H29 UNL     1      31.932  30.270  18.836  0.00  0.00    -0.089 HD
ENDBRANCH  19  20
BRANCH  19  24
ATOM     24  C12 UNL     1      32.246  27.414  18.332  0.00  0.00    +0.028 C 
BRANCH  24  25
ATOM     25  C13 UNL     1      31.335  26.183  18.148  0.00  0.00    -0.048 A 
ATOM     26  C14 UNL     1      30.956  25.415  19.190  0.00  0.00    +0.003 A 
ATOM     27  C15 UNL     1      30.377  24.137  18.958  0.00  0.00    +0.000 A 
ATOM     28  C16 UNL     1      30.225  23.720  17.658  0.00  0.00    +0.000 A 
ATOM     29  C17 UNL     1      30.601  24.515  16.577  0.00  0.00    +0.000 A 
ATOM     30  C18 UNL     1      31.168  25.774  16.837  0.00  0.00    +0.003 A 
ENDBRANCH  24  25
ENDBRANCH  19  24
ENDBRANCH   2  19
TORSDOF 12
ENDMDL
MODEL 6
REMARK VINA RESULT:      -6.5      2.839      3.843
REMARK  Name = C:\Users\aleks\Desktop\Cathepsin_C_molecular_docking/Ligands\MK-hydrochloride-2a.pdb
REMARK  15 active torsions:
REMARK  status: ('A' for Active; 'I' for Inactive)
REMARK    1  A    between atoms: C1_2  and  P1_3
REMARK    2  A    between atoms: P1_3  and  O1_4
REMARK    3  A    between atoms: P1_3  and  O2_7
REMARK    4  A    between atoms: O1_4  and  C2_5
REMARK    5  A    between atoms: C2_5  and  C3_6
REMARK    6  A    between atoms: O2_7  and  C4_8
REMARK    7  A    between atoms: C4_8  and  C5_9
REMARK    8  A    between atoms: C6_11  and  C7_12
REMARK    9  A    between atoms: C7_12  and  C8_13
REMARK   10  A    between atoms: C8_13  and  C9_14
REMARK   11  A    between atoms: C8_13  and  N1_15
REMARK   12  A    between atoms: C10_16  and  C11_17
REMARK   13  A    between atoms: C11_17  and  C12_18
REMARK   14  A    between atoms: C11_17  and  N2_25
REMARK   15  A    between atoms: C12_18  and  C13_19
REMARK                            x       y       z     vdW  Elec       q    Type
REMARK                         _______ _______ _______ _____ _____    ______ ____
ROOT
ATOM      1  N1  UNL     1      26.956  27.151  21.347  0.00  0.00    -0.314 N 
ATOM      2  C10 UNL     1      28.358  26.851  21.605  0.00  0.00    +0.199 C 
ATOM      3  O4  UNL     1      28.758  26.263  22.654  0.00  0.00    -0.278 OA
ATOM      4  H18 UNL     1      26.710  27.706  20.561  0.00  0.00    +0.149 HD
ENDROOT
BRANCH   1   5
ATOM      5  C8  UNL     1      25.979  26.629  22.267  0.00  0.00    +0.074 C 
ATOM      6  C9  UNL     1      25.605  27.901  23.121  0.00  0.00    +0.028 C 
BRANCH   5   7
ATOM      7  C7  UNL     1      24.710  26.222  21.544  0.00  0.00    +0.052 C 
BRANCH   7  10
ATOM      8  F1  UNL     1      22.384  27.708  20.935  0.00  0.00    -0.197 F 
ATOM      9  C1  UNL     1      23.565  28.079  20.371  0.00  0.00    +0.207 C 
ATOM     10  C6  UNL     1      24.622  27.421  20.634  0.00  0.00    +0.021 C 
BRANCH   9  11
ATOM     11  P1  UNL     1      23.682  29.558  19.345  0.00  0.00    +0.391 P 
ATOM     12  O3  UNL     1      24.382  29.141  18.026  0.00  0.00    -0.251 OA
BRANCH  11  13
ATOM     13  O1  UNL     1      22.045  29.942  19.025  0.00  0.00    -0.303 OA
BRANCH  13  14
ATOM     14  C2  UNL     1      21.727  30.982  19.890  0.00  0.00    +0.167 C 
ATOM     15  C3  UNL     1      20.566  30.434  20.741  0.00  0.00    +0.034 C 
ENDBRANCH  13  14
ENDBRANCH  11  13
BRANCH  11  16
ATOM     16  O2  UNL     1      24.473  30.847  19.940  0.00  0.00    -0.303 OA
BRANCH  16  17
ATOM     17  C4  UNL     1      25.847  30.896  19.592  0.00  0.00    +0.167 C 
ATOM     18  C5  UNL     1      26.458  30.824  21.026  0.00  0.00    +0.034 C 
ENDBRANCH  16  17
ENDBRANCH  11  16
ENDBRANCH   9  11
ENDBRANCH   7  10
ENDBRANCH   5   7
ENDBRANCH   1   5
BRANCH   2  19
ATOM     19  C11 UNL     1      29.297  27.212  20.607  0.00  0.00    +0.017 C 
BRANCH  19  20
ATOM     20  N2  UNL     1      29.232  28.634  20.274  0.00  0.00    +0.386 N 
ATOM     21  H27 UNL     1      28.240  29.010  20.316  0.00  0.00    -0.089 HD
ATOM     22  H28 UNL     1      29.873  29.157  20.853  0.00  0.00    -0.089 HD
ATOM     23  H29 UNL     1      29.449  28.742  19.264  0.00  0.00    -0.089 HD
ENDBRANCH  19  20
BRANCH  19  24
ATOM     24  C12 UNL     1      30.710  26.768  20.514  0.00  0.00    +0.028 C 
BRANCH  24  25
ATOM     25  C13 UNL     1      30.631  26.141  19.106  0.00  0.00    -0.048 A 
ATOM     26  C14 UNL     1      29.961  24.995  18.874  0.00  0.00    +0.003 A 
ATOM     27  C15 UNL     1      30.154  24.293  17.652  0.00  0.00    +0.000 A 
ATOM     28  C16 UNL     1      31.037  24.815  16.737  0.00  0.00    +0.000 A 
ATOM     29  C17 UNL     1      31.721  26.007  16.966  0.00  0.00    +0.000 A 
ATOM     30  C18 UNL     1      31.507  26.680  18.181  0.00  0.00    +0.003 A 
ENDBRANCH  24  25
ENDBRANCH  19  24
ENDBRANCH   2  19
TORSDOF 12
ENDMDL
MODEL 7
REMARK VINA RESULT:      -6.4      4.571     10.388
REMARK  Name = C:\Users\aleks\Desktop\Cathepsin_C_molecular_docking/Ligands\MK-hydrochloride-2a.pdb
REMARK  15 active torsions:
REMARK  status: ('A' for Active; 'I' for Inactive)
REMARK    1  A    between atoms: C1_2  and  P1_3
REMARK    2  A    between atoms: P1_3  and  O1_4
REMARK    3  A    between atoms: P1_3  and  O2_7
REMARK    4  A    between atoms: O1_4  and  C2_5
REMARK    5  A    between atoms: C2_5  and  C3_6
REMARK    6  A    between atoms: O2_7  and  C4_8
REMARK    7  A    between atoms: C4_8  and  C5_9
REMARK    8  A    between atoms: C6_11  and  C7_12
REMARK    9  A    between atoms: C7_12  and  C8_13
REMARK   10  A    between atoms: C8_13  and  C9_14
REMARK   11  A    between atoms: C8_13  and  N1_15
REMARK   12  A    between atoms: C10_16  and  C11_17
REMARK   13  A    between atoms: C11_17  and  C12_18
REMARK   14  A    between atoms: C11_17  and  N2_25
REMARK   15  A    between atoms: C12_18  and  C13_19
REMARK                            x       y       z     vdW  Elec       q    Type
REMARK                         _______ _______ _______ _____ _____    ______ ____
ROOT
ATOM      1  N1  UNL     1      20.098  27.383  24.908  0.00  0.00    -0.314 N 
ATOM      2  C10 UNL     1      19.414  27.016  23.675  0.00  0.00    +0.199 C 
ATOM      3  O4  UNL     1      19.854  27.313  22.525  0.00  0.00    -0.278 OA
ATOM      4  H18 UNL     1      19.656  27.218  25.782  0.00  0.00    +0.149 HD
ENDROOT
BRANCH   1   5
ATOM      5  C8  UNL     1      21.399  27.990  24.796  0.00  0.00    +0.074 C 
ATOM      6  C9  UNL     1      21.414  28.987  26.018  0.00  0.00    +0.028 C 
BRANCH   5   7
ATOM      7  C7  UNL     1      22.498  26.981  25.066  0.00  0.00    +0.052 C 
BRANCH   7  10
ATOM      8  F1  UNL     1      24.928  28.140  24.205  0.00  0.00    -0.197 F 
ATOM      9  C1  UNL     1      24.162  27.473  23.299  0.00  0.00    +0.207 C 
ATOM     10  C6  UNL     1      23.065  26.946  23.670  0.00  0.00    +0.021 C 
BRANCH   9  11
ATOM     11  P1  UNL     1      24.731  27.225  21.606  0.00  0.00    +0.391 P 
ATOM     12  O3  UNL     1      24.321  25.786  21.197  0.00  0.00    -0.251 OA
BRANCH  11  13
ATOM     13  O1  UNL     1      23.806  28.355  20.713  0.00  0.00    -0.303 OA
BRANCH  13  14
ATOM     14  C2  UNL     1      24.705  28.986  19.862  0.00  0.00    +0.167 C 
ATOM     15  C3  UNL     1      24.119  28.769  18.454  0.00  0.00    +0.034 C 
ENDBRANCH  13  14
ENDBRANCH  11  13
BRANCH  11  16
ATOM     16  O2  UNL     1      26.316  27.397  21.293  0.00  0.00    -0.303 OA
BRANCH  16  17
ATOM     17  C4  UNL     1      27.165  26.705  22.194  0.00  0.00    +0.167 C 
ATOM     18  C5  UNL     1      27.960  27.925  22.755  0.00  0.00    +0.034 C 
ENDBRANCH  16  17
ENDBRANCH  11  16
ENDBRANCH   9  11
ENDBRANCH   7  10
ENDBRANCH   5   7
ENDBRANCH   1   5
BRANCH   2  19
ATOM     19  C11 UNL     1      18.220  26.261  23.791  0.00  0.00    +0.017 C 
BRANCH  19  20
ATOM     20  N2  UNL     1      18.465  24.909  24.290  0.00  0.00    +0.386 N 
ATOM     21  H27 UNL     1      17.593  24.473  24.710  0.00  0.00    -0.089 HD
ATOM     22  H28 UNL     1      18.876  24.340  23.565  0.00  0.00    -0.089 HD
ATOM     23  H29 UNL     1      19.081  24.976  25.124  0.00  0.00    -0.089 HD
ENDBRANCH  19  20
BRANCH  19  24
ATOM     24  C12 UNL     1      16.918  26.734  24.325  0.00  0.00    +0.028 C 
BRANCH  24  25
ATOM     25  C13 UNL     1      16.118  26.644  23.009  0.00  0.00    -0.048 A 
ATOM     26  C14 UNL     1      16.402  27.426  21.948  0.00  0.00    +0.003 A 
ATOM     27  C15 UNL     1      15.474  27.535  20.876  0.00  0.00    +0.000 A 
ATOM     28  C16 UNL     1      14.298  26.830  20.962  0.00  0.00    +0.000 A 
ATOM     29  C17 UNL     1      14.005  26.010  22.049  0.00  0.00    +0.000 A 
ATOM     30  C18 UNL     1      14.942  25.920  23.093  0.00  0.00    +0.003 A 
ENDBRANCH  24  25
ENDBRANCH  19  24
ENDBRANCH   2  19
TORSDOF 12
ENDMDL
MODEL 8
REMARK VINA RESULT:      -6.4     17.076     19.560
REMARK  Name = C:\Users\aleks\Desktop\Cathepsin_C_molecular_docking/Ligands\MK-hydrochloride-2a.pdb
REMARK  15 active torsions:
REMARK  status: ('A' for Active; 'I' for Inactive)
REMARK    1  A    between atoms: C1_2  and  P1_3
REMARK    2  A    between atoms: P1_3  and  O1_4
REMARK    3  A    between atoms: P1_3  and  O2_7
REMARK    4  A    between atoms: O1_4  and  C2_5
REMARK    5  A    between atoms: C2_5  and  C3_6
REMARK    6  A    between atoms: O2_7  and  C4_8
REMARK    7  A    between atoms: C4_8  and  C5_9
REMARK    8  A    between atoms: C6_11  and  C7_12
REMARK    9  A    between atoms: C7_12  and  C8_13
REMARK   10  A    between atoms: C8_13  and  C9_14
REMARK   11  A    between atoms: C8_13  and  N1_15
REMARK   12  A    between atoms: C10_16  and  C11_17
REMARK   13  A    between atoms: C11_17  and  C12_18
REMARK   14  A    between atoms: C11_17  and  N2_25
REMARK   15  A    between atoms: C12_18  and  C13_19
REMARK                            x       y       z     vdW  Elec       q    Type
REMARK                         _______ _______ _______ _____ _____    ______ ____
ROOT
ATOM      1  N1  UNL     1      28.562  32.750   2.156  0.00  0.00    -0.314 N 
ATOM      2  C10 UNL     1      29.563  31.987   2.888  0.00  0.00    +0.199 C 
ATOM      3  O4  UNL     1      30.802  32.248   2.844  0.00  0.00    -0.278 OA
ATOM      4  H18 UNL     1      27.620  32.438   2.143  0.00  0.00    +0.149 HD
ENDROOT
BRANCH   1   5
ATOM      5  C8  UNL     1      28.998  33.935   1.465  0.00  0.00    +0.074 C 
ATOM      6  C9  UNL     1      29.144  33.427  -0.020  0.00  0.00    +0.028 C 
BRANCH   5   7
ATOM      7  C7  UNL     1      27.906  34.987   1.442  0.00  0.00    +0.052 C 
BRANCH   7  10
ATOM      8  F1  UNL     1      25.538  34.055   0.210  0.00  0.00    -0.197 F 
ATOM      9  C1  UNL     1      25.768  33.739   1.513  0.00  0.00    +0.207 C 
ATOM     10  C6  UNL     1      26.828  34.151   2.083  0.00  0.00    +0.021 C 
BRANCH   9  11
ATOM     11  P1  UNL     1      24.650  32.649   2.415  0.00  0.00    +0.391 P 
ATOM     12  O3  UNL     1      23.509  33.536   2.978  0.00  0.00    -0.251 OA
BRANCH  11  13
ATOM     13  O1  UNL     1      24.026  31.629   1.190  0.00  0.00    -0.303 OA
BRANCH  13  14
ATOM     14  C2  UNL     1      25.026  30.699   0.931  0.00  0.00    +0.167 C 
ATOM     15  C3  UNL     1      25.034  30.559  -0.603  0.00  0.00    +0.034 C 
ENDBRANCH  13  14
ENDBRANCH  11  13
BRANCH  11  16
ATOM     16  O2  UNL     1      25.252  31.775   3.645  0.00  0.00    -0.303 OA
BRANCH  16  17
ATOM     17  C4  UNL     1      24.874  32.243   4.930  0.00  0.00    +0.167 C 
ATOM     18  C5  UNL     1      26.281  32.674   5.449  0.00  0.00    +0.034 C 
ENDBRANCH  16  17
ENDBRANCH  11  16
ENDBRANCH   9  11
ENDBRANCH   7  10
ENDBRANCH   5   7
ENDBRANCH   1   5
BRANCH   2  19
ATOM     19  C11 UNL     1      29.104  30.927   3.710  0.00  0.00    +0.017 C 
BRANCH  19  20
ATOM     20  N2  UNL     1      27.902  30.291   3.173  0.00  0.00    +0.386 N 
ATOM     21  H27 UNL     1      27.143  30.185   3.908  0.00  0.00    -0.089 HD
ATOM     22  H28 UNL     1      27.584  30.785   2.352  0.00  0.00    -0.089 HD
ATOM     23  H29 UNL     1      28.124  29.298   2.965  0.00  0.00    -0.089 HD
ENDBRANCH  19  20
BRANCH  19  24
ATOM     24  C12 UNL     1      29.935  29.888   4.369  0.00  0.00    +0.028 C 
BRANCH  24  25
ATOM     25  C13 UNL     1      30.214  30.656   5.677  0.00  0.00    -0.048 A 
ATOM     26  C14 UNL     1      31.451  30.733   6.208  0.00  0.00    +0.003 A 
ATOM     27  C15 UNL     1      31.625  31.181   7.546  0.00  0.00    +0.000 A 
ATOM     28  C16 UNL     1      30.505  31.521   8.267  0.00  0.00    +0.000 A 
ATOM     29  C17 UNL     1      29.226  31.457   7.719  0.00  0.00    +0.000 A 
ATOM     30  C18 UNL     1      29.085  31.014   6.394  0.00  0.00    +0.003 A 
ENDBRANCH  24  25
ENDBRANCH  19  24
ENDBRANCH   2  19
TORSDOF 12
ENDMDL
MODEL 9
REMARK VINA RESULT:      -6.4      3.196      9.259
REMARK  Name = C:\Users\aleks\Desktop\Cathepsin_C_molecular_docking/Ligands\MK-hydrochloride-2a.pdb
REMARK  15 active torsions:
REMARK  status: ('A' for Active; 'I' for Inactive)
REMARK    1  A    between atoms: C1_2  and  P1_3
REMARK    2  A    between atoms: P1_3  and  O1_4
REMARK    3  A    between atoms: P1_3  and  O2_7
REMARK    4  A    between atoms: O1_4  and  C2_5
REMARK    5  A    between atoms: C2_5  and  C3_6
REMARK    6  A    between atoms: O2_7  and  C4_8
REMARK    7  A    between atoms: C4_8  and  C5_9
REMARK    8  A    between atoms: C6_11  and  C7_12
REMARK    9  A    between atoms: C7_12  and  C8_13
REMARK   10  A    between atoms: C8_13  and  C9_14
REMARK   11  A    between atoms: C8_13  and  N1_15
REMARK   12  A    between atoms: C10_16  and  C11_17
REMARK   13  A    between atoms: C11_17  and  C12_18
REMARK   14  A    between atoms: C11_17  and  N2_25
REMARK   15  A    between atoms: C12_18  and  C13_19
REMARK                            x       y       z     vdW  Elec       q    Type
REMARK                         _______ _______ _______ _____ _____    ______ ____
ROOT
ATOM      1  N1  UNL     1      23.337  28.452  21.396  0.00  0.00    -0.314 N 
ATOM      2  C10 UNL     1      22.666  27.213  21.763  0.00  0.00    +0.199 C 
ATOM      3  O4  UNL     1      23.087  26.069  21.418  0.00  0.00    -0.278 OA
ATOM      4  H18 UNL     1      22.907  29.323  21.602  0.00  0.00    +0.149 HD
ENDROOT
BRANCH   1   5
ATOM      5  C8  UNL     1      24.609  28.352  20.727  0.00  0.00    +0.074 C 
ATOM      6  C9  UNL     1      24.217  28.574  19.217  0.00  0.00    +0.028 C 
BRANCH   5   7
ATOM      7  C7  UNL     1      25.514  29.510  21.100  0.00  0.00    +0.052 C 
BRANCH   7  10
ATOM      8  F1  UNL     1      26.191  28.324  23.575  0.00  0.00    -0.197 F 
ATOM      9  C1  UNL     1      27.035  28.166  22.520  0.00  0.00    +0.207 C 
ATOM     10  C6  UNL     1      26.746  28.694  21.399  0.00  0.00    +0.021 C 
BRANCH   9  11
ATOM     11  P1  UNL     1      28.502  27.126  22.651  0.00  0.00    +0.391 P 
ATOM     12  O3  UNL     1      28.047  25.666  22.390  0.00  0.00    -0.251 OA
BRANCH  11  13
ATOM     13  O1  UNL     1      29.477  27.659  21.350  0.00  0.00    -0.303 OA
BRANCH  13  14
ATOM     14  C2  UNL     1      30.035  26.510  20.803  0.00  0.00    +0.167 C 
ATOM     15  C3  UNL     1      30.732  26.993  19.518  0.00  0.00    +0.034 C 
ENDBRANCH  13  14
ENDBRANCH  11  13
BRANCH  11  16
ATOM     16  O2  UNL     1      29.336  27.143  24.045  0.00  0.00    -0.303 OA
BRANCH  16  17
ATOM     17  C4  UNL     1      29.111  28.295  24.843  0.00  0.00    +0.167 C 
ATOM     18  C5  UNL     1      30.374  29.116  24.436  0.00  0.00    +0.034 C 
ENDBRANCH  16  17
ENDBRANCH  11  16
ENDBRANCH   9  11
ENDBRANCH   7  10
ENDBRANCH   5   7
ENDBRANCH   1   5
BRANCH   2  19
ATOM     19  C11 UNL     1      21.508  27.313  22.574  0.00  0.00    +0.017 C 
BRANCH  19  20
ATOM     20  N2  UNL     1      21.542  26.389  23.706  0.00  0.00    +0.386 N 
ATOM     21  H27 UNL     1      20.582  26.249  24.137  0.00  0.00    -0.089 HD
ATOM     22  H28 UNL     1      21.978  25.520  23.433  0.00  0.00    -0.089 HD
ATOM     23  H29 UNL     1      22.052  26.848  24.486  0.00  0.00    -0.089 HD
ENDBRANCH  19  20
BRANCH  19  24
ATOM     24  C12 UNL     1      20.828  28.561  23.002  0.00  0.00    +0.028 C 
BRANCH  24  25
ATOM     25  C13 UNL     1      19.559  28.404  22.138  0.00  0.00    -0.048 A 
ATOM     26  C14 UNL     1      19.281  29.245  21.122  0.00  0.00    +0.003 A 
ATOM     27  C15 UNL     1      17.980  29.261  20.547  0.00  0.00    +0.000 A 
ATOM     28  C16 UNL     1      17.034  28.407  21.061  0.00  0.00    +0.000 A 
ATOM     29  C17 UNL     1      17.320  27.526  22.101  0.00  0.00    +0.000 A 
ATOM     30  C18 UNL     1      18.614  27.531  22.647  0.00  0.00    +0.003 A 
ENDBRANCH  24  25
ENDBRANCH  19  24
ENDBRANCH   2  19
TORSDOF 12
ENDMDL
