# Supplementary material for: Design, Synthesis, and Biological Activity of (E)‑α-Fluorovinylphosphonate-Based Reversible Cathepsin C Inhibitors
Source: J Org Chem. 2026 Feb 13;91(8):3218–31. doi: 10.1021/acs.joc.5c02923 (PMC13298919; doi:10.1021/acs.joc.5c02923)
Supplement: Supplementary file 1 [file jo5c02923_si_001.zip › AutoDockVina_config_files/res_1k3b__MK-hydrochloride-2b_.pdbqt]

MODEL 1
REMARK VINA RESULT:      -6.5      0.000      0.000
REMARK  Name = C:\Users\aleks\Desktop\Cathepsin_C_molecular_docking/Ligands\MK-hydrochloride-2b.pdb
REMARK  15 active torsions:
REMARK  status: ('A' for Active; 'I' for Inactive)
REMARK    1  A    between atoms: C1_2  and  P1_3
REMARK    2  A    between atoms: P1_3  and  O1_4
REMARK    3  A    between atoms: P1_3  and  O2_7
REMARK    4  A    between atoms: O1_4  and  C2_5
REMARK    5  A    between atoms: C2_5  and  C3_6
REMARK    6  A    between atoms: O2_7  and  C4_8
REMARK    7  A    between atoms: C4_8  and  C5_9
REMARK    8  A    between atoms: C6_11  and  C7_12
REMARK    9  A    between atoms: C7_12  and  C8_13
REMARK   10  A    between atoms: C8_13  and  C9_14
REMARK   11  A    between atoms: C8_13  and  N1_15
REMARK   12  A    between atoms: C10_16  and  C11_17
REMARK   13  A    between atoms: C11_17  and  C12_18
REMARK   14  A    between atoms: C11_17  and  N2_25
REMARK   15  A    between atoms: C12_18  and  C13_19
REMARK                            x       y       z     vdW  Elec       q    Type
REMARK                         _______ _______ _______ _____ _____    ______ ____
ROOT
ATOM      1  N1  UNL     1      28.183  28.690  20.976  0.00  0.00    -0.314 N 
ATOM      2  C10 UNL     1      29.552  28.661  20.661  0.00  0.00    +0.199 C 
ATOM      3  O4  UNL     1      30.099  29.769  20.309  0.00  0.00    -0.278 OA
ATOM      4  H18 UNL     1      27.709  27.818  21.250  0.00  0.00    +0.149 HD
ENDROOT
BRANCH   1   5
ATOM      5  C8  UNL     1      27.424  29.913  20.912  0.00  0.00    +0.074 C 
ATOM      6  C9  UNL     1      27.278  30.490  22.325  0.00  0.00    +0.028 C 
BRANCH   5   7
ATOM      7  C7  UNL     1      26.104  29.587  20.382  0.00  0.00    +0.052 C 
BRANCH   7  10
ATOM      8  F1  UNL     1      23.705  29.638  21.961  0.00  0.00    -0.197 F 
ATOM      9  C1  UNL     1      24.223  28.471  21.578  0.00  0.00    +0.207 C 
ATOM     10  C6  UNL     1      25.314  28.491  20.860  0.00  0.00    +0.021 C 
BRANCH   9  11
ATOM     11  P1  UNL     1      23.384  26.973  22.077  0.00  0.00    +0.391 P 
ATOM     12  O3  UNL     1      23.853  25.855  21.174  0.00  0.00    -0.251 OA
BRANCH  11  13
ATOM     13  O1  UNL     1      23.770  26.538  23.665  0.00  0.00    -0.303 OA
BRANCH  13  14
ATOM     14  C2  UNL     1      24.441  27.591  24.267  0.00  0.00    +0.167 C 
ATOM     15  C3  UNL     1      23.800  28.048  25.537  0.00  0.00    +0.034 C 
ENDBRANCH  13  14
ENDBRANCH  11  13
BRANCH  11  16
ATOM     16  O2  UNL     1      21.709  27.107  21.860  0.00  0.00    -0.303 OA
BRANCH  16  17
ATOM     17  C4  UNL     1      21.098  27.830  22.868  0.00  0.00    +0.167 C 
ATOM     18  C5  UNL     1      19.870  27.039  23.291  0.00  0.00    +0.034 C 
ENDBRANCH  16  17
ENDBRANCH  11  16
ENDBRANCH   9  11
ENDBRANCH   7  10
ENDBRANCH   5   7
ENDBRANCH   1   5
BRANCH   2  19
ATOM     19  C11 UNL     1      30.421  27.499  20.691  0.00  0.00    +0.017 C 
BRANCH  19  20
ATOM     20  N2  UNL     1      30.936  27.360  22.073  0.00  0.00    +0.386 N 
ATOM     21  H27 UNL     1      31.936  27.086  22.034  0.00  0.00    -0.089 HD
ATOM     22  H28 UNL     1      30.333  26.622  22.499  0.00  0.00    -0.089 HD
ATOM     23  H29 UNL     1      30.754  28.238  22.576  0.00  0.00    -0.089 HD
ENDBRANCH  19  20
BRANCH  19  24
ATOM     24  C12 UNL     1      29.844  26.180  20.316  0.00  0.00    +0.028 C 
BRANCH  24  25
ATOM     25  C13 UNL     1      30.326  25.706  19.004  0.00  0.00    -0.048 A 
ATOM     26  C14 UNL     1      31.314  26.403  18.333  0.00  0.00    +0.003 A 
ATOM     27  C15 UNL     1      31.812  25.995  17.113  0.00  0.00    +0.000 A 
ATOM     28  C16 UNL     1      31.325  24.863  16.524  0.00  0.00    +0.000 A 
ATOM     29  C17 UNL     1      30.344  24.144  17.157  0.00  0.00    +0.000 A 
ATOM     30  C18 UNL     1      29.858  24.564  18.377  0.00  0.00    +0.003 A 
ENDBRANCH  24  25
ENDBRANCH  19  24
ENDBRANCH   2  19
TORSDOF 12
ENDMDL
MODEL 2
REMARK VINA RESULT:      -6.3     35.117     38.658
REMARK  Name = C:\Users\aleks\Desktop\Cathepsin_C_molecular_docking/Ligands\MK-hydrochloride-2b.pdb
REMARK  15 active torsions:
REMARK  status: ('A' for Active; 'I' for Inactive)
REMARK    1  A    between atoms: C1_2  and  P1_3
REMARK    2  A    between atoms: P1_3  and  O1_4
REMARK    3  A    between atoms: P1_3  and  O2_7
REMARK    4  A    between atoms: O1_4  and  C2_5
REMARK    5  A    between atoms: C2_5  and  C3_6
REMARK    6  A    between atoms: O2_7  and  C4_8
REMARK    7  A    between atoms: C4_8  and  C5_9
REMARK    8  A    between atoms: C6_11  and  C7_12
REMARK    9  A    between atoms: C7_12  and  C8_13
REMARK   10  A    between atoms: C8_13  and  C9_14
REMARK   11  A    between atoms: C8_13  and  N1_15
REMARK   12  A    between atoms: C10_16  and  C11_17
REMARK   13  A    between atoms: C11_17  and  C12_18
REMARK   14  A    between atoms: C11_17  and  N2_25
REMARK   15  A    between atoms: C12_18  and  C13_19
REMARK                            x       y       z     vdW  Elec       q    Type
REMARK                         _______ _______ _______ _____ _____    ______ ____
ROOT
ATOM      1  N1  UNL     1      59.481   9.970  18.196  0.00  0.00    -0.314 N 
ATOM      2  C10 UNL     1      58.324   9.281  17.797  0.00  0.00    +0.199 C 
ATOM      3  O4  UNL     1      58.431   8.476  16.802  0.00  0.00    -0.278 OA
ATOM      4  H18 UNL     1      59.428  10.633  18.982  0.00  0.00    +0.149 HD
ENDROOT
BRANCH   1   5
ATOM      5  C8  UNL     1      60.738   9.779  17.519  0.00  0.00    +0.074 C 
ATOM      6  C9  UNL     1      61.778   9.268  18.523  0.00  0.00    +0.028 C 
BRANCH   5   7
ATOM      7  C7  UNL     1      61.163  11.076  16.999  0.00  0.00    +0.052 C 
BRANCH   7  10
ATOM      8  F1  UNL     1      62.293  13.542  16.057  0.00  0.00    -0.197 F 
ATOM      9  C1  UNL     1      62.925  12.839  16.996  0.00  0.00    +0.207 C 
ATOM     10  C6  UNL     1      62.376  11.723  17.398  0.00  0.00    +0.021 C 
BRANCH   9  11
ATOM     11  P1  UNL     1      64.469  13.478  17.630  0.00  0.00    +0.391 P 
ATOM     12  O3  UNL     1      64.365  14.985  17.676  0.00  0.00    -0.251 OA
BRANCH  11  13
ATOM     13  O1  UNL     1      64.768  12.943  19.206  0.00  0.00    -0.303 OA
BRANCH  13  14
ATOM     14  C2  UNL     1      65.513  13.906  19.872  0.00  0.00    +0.167 C 
ATOM     15  C3  UNL     1      65.613  13.659  21.343  0.00  0.00    +0.034 C 
ENDBRANCH  13  14
ENDBRANCH  11  13
BRANCH  11  16
ATOM     16  O2  UNL     1      65.758  13.108  16.595  0.00  0.00    -0.303 OA
BRANCH  16  17
ATOM     17  C4  UNL     1      66.385  11.922  16.929  0.00  0.00    +0.167 C 
ATOM     18  C5  UNL     1      65.726  10.830  16.100  0.00  0.00    +0.034 C 
ENDBRANCH  16  17
ENDBRANCH  11  16
ENDBRANCH   9  11
ENDBRANCH   7  10
ENDBRANCH   5   7
ENDBRANCH   1   5
BRANCH   2  19
ATOM     19  C11 UNL     1      57.007   9.384  18.398  0.00  0.00    +0.017 C 
BRANCH  19  20
ATOM     20  N2  UNL     1      56.009   9.106  17.340  0.00  0.00    +0.386 N 
ATOM     21  H27 UNL     1      55.136   9.625  17.555  0.00  0.00    -0.089 HD
ATOM     22  H28 UNL     1      55.879   8.070  17.374  0.00  0.00    -0.089 HD
ATOM     23  H29 UNL     1      56.429   9.336  16.429  0.00  0.00    -0.089 HD
ENDBRANCH  19  20
BRANCH  19  24
ATOM     24  C12 UNL     1      56.682   8.485  19.538  0.00  0.00    +0.028 C 
BRANCH  24  25
ATOM     25  C13 UNL     1      56.814   9.161  20.844  0.00  0.00    -0.048 A 
ATOM     26  C14 UNL     1      55.687   9.576  21.529  0.00  0.00    +0.003 A 
ATOM     27  C15 UNL     1      55.754  10.197  22.759  0.00  0.00    +0.000 A 
ATOM     28  C16 UNL     1      56.968  10.422  23.343  0.00  0.00    +0.000 A 
ATOM     29  C17 UNL     1      58.110  10.026  22.695  0.00  0.00    +0.000 A 
ATOM     30  C18 UNL     1      58.026   9.405  21.466  0.00  0.00    +0.003 A 
ENDBRANCH  24  25
ENDBRANCH  19  24
ENDBRANCH   2  19
TORSDOF 12
ENDMDL
MODEL 3
REMARK VINA RESULT:      -6.2     14.781     16.389
REMARK  Name = C:\Users\aleks\Desktop\Cathepsin_C_molecular_docking/Ligands\MK-hydrochloride-2b.pdb
REMARK  15 active torsions:
REMARK  status: ('A' for Active; 'I' for Inactive)
REMARK    1  A    between atoms: C1_2  and  P1_3
REMARK    2  A    between atoms: P1_3  and  O1_4
REMARK    3  A    between atoms: P1_3  and  O2_7
REMARK    4  A    between atoms: O1_4  and  C2_5
REMARK    5  A    between atoms: C2_5  and  C3_6
REMARK    6  A    between atoms: O2_7  and  C4_8
REMARK    7  A    between atoms: C4_8  and  C5_9
REMARK    8  A    between atoms: C6_11  and  C7_12
REMARK    9  A    between atoms: C7_12  and  C8_13
REMARK   10  A    between atoms: C8_13  and  C9_14
REMARK   11  A    between atoms: C8_13  and  N1_15
REMARK   12  A    between atoms: C10_16  and  C11_17
REMARK   13  A    between atoms: C11_17  and  C12_18
REMARK   14  A    between atoms: C11_17  and  N2_25
REMARK   15  A    between atoms: C12_18  and  C13_19
REMARK                            x       y       z     vdW  Elec       q    Type
REMARK                         _______ _______ _______ _____ _____    ______ ____
ROOT
ATOM      1  N1  UNL     1      37.812  20.301  31.025  0.00  0.00    -0.314 N 
ATOM      2  C10 UNL     1      39.007  21.028  31.165  0.00  0.00    +0.199 C 
ATOM      3  O4  UNL     1      39.192  21.649  32.275  0.00  0.00    -0.278 OA
ATOM      4  H18 UNL     1      37.625  19.803  30.144  0.00  0.00    +0.149 HD
ENDROOT
BRANCH   1   5
ATOM      5  C8  UNL     1      36.837  20.251  32.084  0.00  0.00    +0.074 C 
ATOM      6  C9  UNL     1      36.488  18.787  32.378  0.00  0.00    +0.028 C 
BRANCH   5   7
ATOM      7  C7  UNL     1      35.643  20.950  31.620  0.00  0.00    +0.052 C 
BRANCH   7  10
ATOM      8  F1  UNL     1      36.908  23.323  30.610  0.00  0.00    -0.197 F 
ATOM      9  C1  UNL     1      35.916  23.425  31.494  0.00  0.00    +0.207 C 
ATOM     10  C6  UNL     1      35.366  22.321  31.928  0.00  0.00    +0.021 C 
BRANCH   9  11
ATOM     11  P1  UNL     1      35.417  25.061  32.015  0.00  0.00    +0.391 P 
ATOM     12  O3  UNL     1      34.125  24.928  32.790  0.00  0.00    -0.251 OA
BRANCH  11  13
ATOM     13  O1  UNL     1      36.557  25.764  33.048  0.00  0.00    -0.303 OA
BRANCH  13  14
ATOM     14  C2  UNL     1      36.096  25.672  34.353  0.00  0.00    +0.167 C 
ATOM     15  C3  UNL     1      36.866  24.696  35.181  0.00  0.00    +0.034 C 
ENDBRANCH  13  14
ENDBRANCH  11  13
BRANCH  11  16
ATOM     16  O2  UNL     1      35.088  26.055  30.684  0.00  0.00    -0.303 OA
BRANCH  16  17
ATOM     17  C4  UNL     1      35.764  27.261  30.741  0.00  0.00    +0.167 C 
ATOM     18  C5  UNL     1      36.865  27.194  29.694  0.00  0.00    +0.034 C 
ENDBRANCH  16  17
ENDBRANCH  11  16
ENDBRANCH   9  11
ENDBRANCH   7  10
ENDBRANCH   5   7
ENDBRANCH   1   5
BRANCH   2  19
ATOM     19  C11 UNL     1      40.063  21.152  30.178  0.00  0.00    +0.017 C 
BRANCH  19  20
ATOM     20  N2  UNL     1      39.423  21.248  28.846  0.00  0.00    +0.386 N 
ATOM     21  H27 UNL     1      38.575  20.650  28.835  0.00  0.00    -0.089 HD
ATOM     22  H28 UNL     1      40.158  20.916  28.183  0.00  0.00    -0.089 HD
ATOM     23  H29 UNL     1      39.248  22.241  28.642  0.00  0.00    -0.089 HD
ENDBRANCH  19  20
BRANCH  19  24
ATOM     24  C12 UNL     1      40.996  22.307  30.288  0.00  0.00    +0.028 C 
BRANCH  24  25
ATOM     25  C13 UNL     1      42.167  22.173  29.399  0.00  0.00    -0.048 A 
ATOM     26  C14 UNL     1      42.575  23.241  28.622  0.00  0.00    +0.003 A 
ATOM     27  C15 UNL     1      43.672  23.173  27.787  0.00  0.00    +0.000 A 
ATOM     28  C16 UNL     1      44.396  22.018  27.707  0.00  0.00    +0.000 A 
ATOM     29  C17 UNL     1      44.023  20.936  28.462  0.00  0.00    +0.000 A 
ATOM     30  C18 UNL     1      42.925  21.019  29.292  0.00  0.00    +0.003 A 
ENDBRANCH  24  25
ENDBRANCH  19  24
ENDBRANCH   2  19
TORSDOF 12
ENDMDL
MODEL 4
REMARK VINA RESULT:      -6.2     14.929     16.387
REMARK  Name = C:\Users\aleks\Desktop\Cathepsin_C_molecular_docking/Ligands\MK-hydrochloride-2b.pdb
REMARK  15 active torsions:
REMARK  status: ('A' for Active; 'I' for Inactive)
REMARK    1  A    between atoms: C1_2  and  P1_3
REMARK    2  A    between atoms: P1_3  and  O1_4
REMARK    3  A    between atoms: P1_3  and  O2_7
REMARK    4  A    between atoms: O1_4  and  C2_5
REMARK    5  A    between atoms: C2_5  and  C3_6
REMARK    6  A    between atoms: O2_7  and  C4_8
REMARK    7  A    between atoms: C4_8  and  C5_9
REMARK    8  A    between atoms: C6_11  and  C7_12
REMARK    9  A    between atoms: C7_12  and  C8_13
REMARK   10  A    between atoms: C8_13  and  C9_14
REMARK   11  A    between atoms: C8_13  and  N1_15
REMARK   12  A    between atoms: C10_16  and  C11_17
REMARK   13  A    between atoms: C11_17  and  C12_18
REMARK   14  A    between atoms: C11_17  and  N2_25
REMARK   15  A    between atoms: C12_18  and  C13_19
REMARK                            x       y       z     vdW  Elec       q    Type
REMARK                         _______ _______ _______ _____ _____    ______ ____
ROOT
ATOM      1  N1  UNL     1      39.289  24.279  30.261  0.00  0.00    -0.314 N 
ATOM      2  C10 UNL     1      40.010  23.693  29.208  0.00  0.00    +0.199 C 
ATOM      3  O4  UNL     1      40.299  24.441  28.204  0.00  0.00    -0.278 OA
ATOM      4  H18 UNL     1      39.029  23.705  31.075  0.00  0.00    +0.149 HD
ENDROOT
BRANCH   1   5
ATOM      5  C8  UNL     1      38.895  25.664  30.221  0.00  0.00    +0.074 C 
ATOM      6  C9  UNL     1      39.628  26.429  31.330  0.00  0.00    +0.028 C 
BRANCH   5   7
ATOM      7  C7  UNL     1      37.456  25.722  30.461  0.00  0.00    +0.052 C 
BRANCH   7  10
ATOM      8  F1  UNL     1      36.239  25.116  32.991  0.00  0.00    -0.197 F 
ATOM      9  C1  UNL     1      36.108  24.267  31.972  0.00  0.00    +0.207 C 
ATOM     10  C6  UNL     1      36.676  24.581  30.837  0.00  0.00    +0.021 C 
BRANCH   9  11
ATOM     11  P1  UNL     1      35.167  22.771  32.237  0.00  0.00    +0.391 P 
ATOM     12  O3  UNL     1      33.711  23.086  31.980  0.00  0.00    -0.251 OA
BRANCH  11  13
ATOM     13  O1  UNL     1      35.618  21.548  31.160  0.00  0.00    -0.303 OA
BRANCH  13  14
ATOM     14  C2  UNL     1      36.070  20.456  31.886  0.00  0.00    +0.167 C 
ATOM     15  C3  UNL     1      37.525  20.178  31.687  0.00  0.00    +0.034 C 
ENDBRANCH  13  14
ENDBRANCH  11  13
BRANCH  11  16
ATOM     16  O2  UNL     1      35.279  22.253  33.846  0.00  0.00    -0.303 OA
BRANCH  16  17
ATOM     17  C4  UNL     1      34.060  22.275  34.498  0.00  0.00    +0.167 C 
ATOM     18  C5  UNL     1      33.668  20.826  34.742  0.00  0.00    +0.034 C 
ENDBRANCH  16  17
ENDBRANCH  11  16
ENDBRANCH   9  11
ENDBRANCH   7  10
ENDBRANCH   5   7
ENDBRANCH   1   5
BRANCH   2  19
ATOM     19  C11 UNL     1      40.465  22.317  29.132  0.00  0.00    +0.017 C 
BRANCH  19  20
ATOM     20  N2  UNL     1      39.280  21.466  28.879  0.00  0.00    +0.386 N 
ATOM     21  H27 UNL     1      39.305  21.138  27.895  0.00  0.00    -0.089 HD
ATOM     22  H28 UNL     1      38.467  22.092  29.074  0.00  0.00    -0.089 HD
ATOM     23  H29 UNL     1      39.266  20.713  29.580  0.00  0.00    -0.089 HD
ENDBRANCH  19  20
BRANCH  19  24
ATOM     24  C12 UNL     1      41.472  21.966  28.095  0.00  0.00    +0.028 C 
BRANCH  24  25
ATOM     25  C13 UNL     1      42.801  21.683  28.673  0.00  0.00    -0.048 A 
ATOM     26  C14 UNL     1      42.928  20.787  29.719  0.00  0.00    +0.003 A 
ATOM     27  C15 UNL     1      44.148  20.476  30.284  0.00  0.00    +0.000 A 
ATOM     28  C16 UNL     1      45.287  21.062  29.811  0.00  0.00    +0.000 A 
ATOM     29  C17 UNL     1      45.203  21.956  28.775  0.00  0.00    +0.000 A 
ATOM     30  C18 UNL     1      43.977  22.257  28.219  0.00  0.00    +0.003 A 
ENDBRANCH  24  25
ENDBRANCH  19  24
ENDBRANCH   2  19
TORSDOF 12
ENDMDL
MODEL 5
REMARK VINA RESULT:      -6.2      4.465      9.837
REMARK  Name = C:\Users\aleks\Desktop\Cathepsin_C_molecular_docking/Ligands\MK-hydrochloride-2b.pdb
REMARK  15 active torsions:
REMARK  status: ('A' for Active; 'I' for Inactive)
REMARK    1  A    between atoms: C1_2  and  P1_3
REMARK    2  A    between atoms: P1_3  and  O1_4
REMARK    3  A    between atoms: P1_3  and  O2_7
REMARK    4  A    between atoms: O1_4  and  C2_5
REMARK    5  A    between atoms: C2_5  and  C3_6
REMARK    6  A    between atoms: O2_7  and  C4_8
REMARK    7  A    between atoms: C4_8  and  C5_9
REMARK    8  A    between atoms: C6_11  and  C7_12
REMARK    9  A    between atoms: C7_12  and  C8_13
REMARK   10  A    between atoms: C8_13  and  C9_14
REMARK   11  A    between atoms: C8_13  and  N1_15
REMARK   12  A    between atoms: C10_16  and  C11_17
REMARK   13  A    between atoms: C11_17  and  C12_18
REMARK   14  A    between atoms: C11_17  and  N2_25
REMARK   15  A    between atoms: C12_18  and  C13_19
REMARK                            x       y       z     vdW  Elec       q    Type
REMARK                         _______ _______ _______ _____ _____    ______ ____
ROOT
ATOM      1  N1  UNL     1      19.909  27.888  24.612  0.00  0.00    -0.314 N 
ATOM      2  C10 UNL     1      19.643  26.719  23.881  0.00  0.00    +0.199 C 
ATOM      3  O4  UNL     1      20.645  25.983  23.560  0.00  0.00    -0.278 OA
ATOM      4  H18 UNL     1      19.131  28.508  24.875  0.00  0.00    +0.149 HD
ENDROOT
BRANCH   1   5
ATOM      5  C8  UNL     1      21.253  28.246  24.990  0.00  0.00    +0.074 C 
ATOM      6  C9  UNL     1      21.205  29.125  26.246  0.00  0.00    +0.028 C 
BRANCH   5   7
ATOM      7  C7  UNL     1      21.836  29.005  23.889  0.00  0.00    +0.052 C 
BRANCH   7  10
ATOM      8  F1  UNL     1      21.444  28.012  21.221  0.00  0.00    -0.197 F 
ATOM      9  C1  UNL     1      22.661  27.995  21.764  0.00  0.00    +0.207 C 
ATOM     10  C6  UNL     1      22.797  28.457  22.979  0.00  0.00    +0.021 C 
BRANCH   9  11
ATOM     11  P1  UNL     1      24.009  27.342  20.788  0.00  0.00    +0.391 P 
ATOM     12  O3  UNL     1      24.077  25.851  21.026  0.00  0.00    -0.251 OA
BRANCH  11  13
ATOM     13  O1  UNL     1      23.756  27.579  19.133  0.00  0.00    -0.303 OA
BRANCH  13  14
ATOM     14  C2  UNL     1      24.284  28.809  18.770  0.00  0.00    +0.167 C 
ATOM     15  C3  UNL     1      23.276  29.912  18.786  0.00  0.00    +0.034 C 
ENDBRANCH  13  14
ENDBRANCH  11  13
BRANCH  11  16
ATOM     16  O2  UNL     1      25.495  27.985  21.285  0.00  0.00    -0.303 OA
BRANCH  16  17
ATOM     17  C4  UNL     1      26.201  27.122  22.104  0.00  0.00    +0.167 C 
ATOM     18  C5  UNL     1      27.663  27.236  21.702  0.00  0.00    +0.034 C 
ENDBRANCH  16  17
ENDBRANCH  11  16
ENDBRANCH   9  11
ENDBRANCH   7  10
ENDBRANCH   5   7
ENDBRANCH   1   5
BRANCH   2  19
ATOM     19  C11 UNL     1      18.340  26.250  23.446  0.00  0.00    +0.017 C 
BRANCH  19  20
ATOM     20  N2  UNL     1      17.986  25.075  24.273  0.00  0.00    +0.386 N 
ATOM     21  H27 UNL     1      18.859  24.626  24.612  0.00  0.00    -0.089 HD
ATOM     22  H28 UNL     1      17.443  24.459  23.628  0.00  0.00    -0.089 HD
ATOM     23  H29 UNL     1      17.347  25.383  25.018  0.00  0.00    -0.089 HD
ENDBRANCH  19  20
BRANCH  19  24
ATOM     24  C12 UNL     1      17.190  27.192  23.529  0.00  0.00    +0.028 C 
BRANCH  24  25
ATOM     25  C13 UNL     1      16.926  27.874  22.246  0.00  0.00    -0.048 A 
ATOM     26  C14 UNL     1      17.910  28.645  21.654  0.00  0.00    +0.003 A 
ATOM     27  C15 UNL     1      17.720  29.290  20.450  0.00  0.00    +0.000 A 
ATOM     28  C16 UNL     1      16.524  29.180  19.799  0.00  0.00    +0.000 A 
ATOM     29  C17 UNL     1      15.524  28.424  20.354  0.00  0.00    +0.000 A 
ATOM     30  C18 UNL     1      15.729  27.785  21.558  0.00  0.00    +0.003 A 
ENDBRANCH  24  25
ENDBRANCH  19  24
ENDBRANCH   2  19
TORSDOF 12
ENDMDL
MODEL 6
REMARK VINA RESULT:      -6.1      3.072      4.586
REMARK  Name = C:\Users\aleks\Desktop\Cathepsin_C_molecular_docking/Ligands\MK-hydrochloride-2b.pdb
REMARK  15 active torsions:
REMARK  status: ('A' for Active; 'I' for Inactive)
REMARK    1  A    between atoms: C1_2  and  P1_3
REMARK    2  A    between atoms: P1_3  and  O1_4
REMARK    3  A    between atoms: P1_3  and  O2_7
REMARK    4  A    between atoms: O1_4  and  C2_5
REMARK    5  A    between atoms: C2_5  and  C3_6
REMARK    6  A    between atoms: O2_7  and  C4_8
REMARK    7  A    between atoms: C4_8  and  C5_9
REMARK    8  A    between atoms: C6_11  and  C7_12
REMARK    9  A    between atoms: C7_12  and  C8_13
REMARK   10  A    between atoms: C8_13  and  C9_14
REMARK   11  A    between atoms: C8_13  and  N1_15
REMARK   12  A    between atoms: C10_16  and  C11_17
REMARK   13  A    between atoms: C11_17  and  C12_18
REMARK   14  A    between atoms: C11_17  and  N2_25
REMARK   15  A    between atoms: C12_18  and  C13_19
REMARK                            x       y       z     vdW  Elec       q    Type
REMARK                         _______ _______ _______ _____ _____    ______ ____
ROOT
ATOM      1  N1  UNL     1      27.357  27.219  21.100  0.00  0.00    -0.314 N 
ATOM      2  C10 UNL     1      28.544  26.639  21.578  0.00  0.00    +0.199 C 
ATOM      3  O4  UNL     1      28.515  26.119  22.753  0.00  0.00    -0.278 OA
ATOM      4  H18 UNL     1      27.348  27.656  20.168  0.00  0.00    +0.149 HD
ENDROOT
BRANCH   1   5
ATOM      5  C8  UNL     1      26.154  27.226  21.893  0.00  0.00    +0.074 C 
ATOM      6  C9  UNL     1      24.996  26.670  21.057  0.00  0.00    +0.028 C 
BRANCH   5   7
ATOM      7  C7  UNL     1      25.871  28.612  22.254  0.00  0.00    +0.052 C 
BRANCH   7  10
ATOM      8  F1  UNL     1      23.717  30.024  20.982  0.00  0.00    -0.197 F 
ATOM      9  C1  UNL     1      24.979  30.361  20.718  0.00  0.00    +0.207 C 
ATOM     10  C6  UNL     1      25.929  29.695  21.318  0.00  0.00    +0.021 C 
BRANCH   9  11
ATOM     11  P1  UNL     1      25.270  31.696  19.565  0.00  0.00    +0.391 P 
ATOM     12  O3  UNL     1      24.896  32.991  20.249  0.00  0.00    -0.251 OA
BRANCH  11  13
ATOM     13  O1  UNL     1      26.901  31.805  19.131  0.00  0.00    -0.303 OA
BRANCH  13  14
ATOM     14  C2  UNL     1      27.429  32.972  19.664  0.00  0.00    +0.167 C 
ATOM     15  C3  UNL     1      28.904  32.900  19.892  0.00  0.00    +0.034 C 
ENDBRANCH  13  14
ENDBRANCH  11  13
BRANCH  11  16
ATOM     16  O2  UNL     1      24.274  31.558  18.202  0.00  0.00    -0.303 OA
BRANCH  16  17
ATOM     17  C4  UNL     1      23.011  32.082  18.409  0.00  0.00    +0.167 C 
ATOM     18  C5  UNL     1      22.812  33.169  17.365  0.00  0.00    +0.034 C 
ENDBRANCH  16  17
ENDBRANCH  11  16
ENDBRANCH   9  11
ENDBRANCH   7  10
ENDBRANCH   5   7
ENDBRANCH   1   5
BRANCH   2  19
ATOM     19  C11 UNL     1      29.813  26.565  20.877  0.00  0.00    +0.017 C 
BRANCH  19  20
ATOM     20  N2  UNL     1      30.827  27.246  21.714  0.00  0.00    +0.386 N 
ATOM     21  H27 UNL     1      30.731  26.917  22.694  0.00  0.00    -0.089 HD
ATOM     22  H28 UNL     1      30.610  28.262  21.607  0.00  0.00    -0.089 HD
ATOM     23  H29 UNL     1      31.754  27.081  21.298  0.00  0.00    -0.089 HD
ENDBRANCH  19  20
BRANCH  19  24
ATOM     24  C12 UNL     1      30.359  25.220  20.552  0.00  0.00    +0.028 C 
BRANCH  24  25
ATOM     25  C13 UNL     1      30.659  25.066  19.115  0.00  0.00    -0.048 A 
ATOM     26  C14 UNL     1      30.260  23.927  18.440  0.00  0.00    +0.003 A 
ATOM     27  C15 UNL     1      30.502  23.739  17.095  0.00  0.00    +0.000 A 
ATOM     28  C16 UNL     1      31.159  24.700  16.381  0.00  0.00    +0.000 A 
ATOM     29  C17 UNL     1      31.571  25.845  17.014  0.00  0.00    +0.000 A 
ATOM     30  C18 UNL     1      31.322  26.018  18.359  0.00  0.00    +0.003 A 
ENDBRANCH  24  25
ENDBRANCH  19  24
ENDBRANCH   2  19
TORSDOF 12
ENDMDL
MODEL 7
REMARK VINA RESULT:      -6.1      5.745     10.638
REMARK  Name = C:\Users\aleks\Desktop\Cathepsin_C_molecular_docking/Ligands\MK-hydrochloride-2b.pdb
REMARK  15 active torsions:
REMARK  status: ('A' for Active; 'I' for Inactive)
REMARK    1  A    between atoms: C1_2  and  P1_3
REMARK    2  A    between atoms: P1_3  and  O1_4
REMARK    3  A    between atoms: P1_3  and  O2_7
REMARK    4  A    between atoms: O1_4  and  C2_5
REMARK    5  A    between atoms: C2_5  and  C3_6
REMARK    6  A    between atoms: O2_7  and  C4_8
REMARK    7  A    between atoms: C4_8  and  C5_9
REMARK    8  A    between atoms: C6_11  and  C7_12
REMARK    9  A    between atoms: C7_12  and  C8_13
REMARK   10  A    between atoms: C8_13  and  C9_14
REMARK   11  A    between atoms: C8_13  and  N1_15
REMARK   12  A    between atoms: C10_16  and  C11_17
REMARK   13  A    between atoms: C11_17  and  C12_18
REMARK   14  A    between atoms: C11_17  and  N2_25
REMARK   15  A    between atoms: C12_18  and  C13_19
REMARK                            x       y       z     vdW  Elec       q    Type
REMARK                         _______ _______ _______ _____ _____    ______ ____
ROOT
ATOM      1  N1  UNL     1      18.049  27.755  24.550  0.00  0.00    -0.314 N 
ATOM      2  C10 UNL     1      17.855  26.542  23.869  0.00  0.00    +0.199 C 
ATOM      3  O4  UNL     1      18.781  25.657  23.967  0.00  0.00    -0.278 OA
ATOM      4  H18 UNL     1      17.333  28.492  24.482  0.00  0.00    +0.149 HD
ENDROOT
BRANCH   1   5
ATOM      5  C8  UNL     1      19.235  27.996  25.330  0.00  0.00    +0.074 C 
ATOM      6  C9  UNL     1      18.853  28.755  26.606  0.00  0.00    +0.028 C 
BRANCH   5   7
ATOM      7  C7  UNL     1      20.134  28.819  24.528  0.00  0.00    +0.052 C 
BRANCH   7  10
ATOM      8  F1  UNL     1      20.420  27.919  21.815  0.00  0.00    -0.197 F 
ATOM      9  C1  UNL     1      21.465  27.880  22.640  0.00  0.00    +0.207 C 
ATOM     10  C6  UNL     1      21.294  28.300  23.866  0.00  0.00    +0.021 C 
BRANCH   9  11
ATOM     11  P1  UNL     1      23.016  27.258  22.006  0.00  0.00    +0.391 P 
ATOM     12  O3  UNL     1      22.729  25.985  21.242  0.00  0.00    -0.251 OA
BRANCH  11  13
ATOM     13  O1  UNL     1      23.733  28.345  20.926  0.00  0.00    -0.303 OA
BRANCH  13  14
ATOM     14  C2  UNL     1      23.877  27.724  19.695  0.00  0.00    +0.167 C 
ATOM     15  C3  UNL     1      23.797  28.674  18.543  0.00  0.00    +0.034 C 
ENDBRANCH  13  14
ENDBRANCH  11  13
BRANCH  11  16
ATOM     16  O2  UNL     1      24.073  26.845  23.263  0.00  0.00    -0.303 OA
BRANCH  16  17
ATOM     17  C4  UNL     1      25.191  27.659  23.308  0.00  0.00    +0.167 C 
ATOM     18  C5  UNL     1      25.069  28.500  24.569  0.00  0.00    +0.034 C 
ENDBRANCH  16  17
ENDBRANCH  11  16
ENDBRANCH   9  11
ENDBRANCH   7  10
ENDBRANCH   5   7
ENDBRANCH   1   5
BRANCH   2  19
ATOM     19  C11 UNL     1      16.708  26.180  23.057  0.00  0.00    +0.017 C 
BRANCH  19  20
ATOM     20  N2  UNL     1      16.061  25.009  23.691  0.00  0.00    +0.386 N 
ATOM     21  H27 UNL     1      16.698  24.192  23.619  0.00  0.00    -0.089 HD
ATOM     22  H28 UNL     1      15.177  24.878  23.150  0.00  0.00    -0.089 HD
ATOM     23  H29 UNL     1      15.801  25.264  24.653  0.00  0.00    -0.089 HD
ENDBRANCH  19  20
BRANCH  19  24
ATOM     24  C12 UNL     1      15.642  27.198  22.853  0.00  0.00    +0.028 C 
BRANCH  24  25
ATOM     25  C13 UNL     1      15.849  27.993  21.626  0.00  0.00    -0.048 A 
ATOM     26  C14 UNL     1      14.822  28.142  20.713  0.00  0.00    +0.003 A 
ATOM     27  C15 UNL     1      14.957  28.886  19.559  0.00  0.00    +0.000 A 
ATOM     28  C16 UNL     1      16.142  29.510  19.286  0.00  0.00    +0.000 A 
ATOM     29  C17 UNL     1      17.185  29.386  20.168  0.00  0.00    +0.000 A 
ATOM     30  C18 UNL     1      17.034  28.639  21.317  0.00  0.00    +0.003 A 
ENDBRANCH  24  25
ENDBRANCH  19  24
ENDBRANCH   2  19
TORSDOF 12
ENDMDL
MODEL 8
REMARK VINA RESULT:      -6.1      2.119      2.933
REMARK  Name = C:\Users\aleks\Desktop\Cathepsin_C_molecular_docking/Ligands\MK-hydrochloride-2b.pdb
REMARK  15 active torsions:
REMARK  status: ('A' for Active; 'I' for Inactive)
REMARK    1  A    between atoms: C1_2  and  P1_3
REMARK    2  A    between atoms: P1_3  and  O1_4
REMARK    3  A    between atoms: P1_3  and  O2_7
REMARK    4  A    between atoms: O1_4  and  C2_5
REMARK    5  A    between atoms: C2_5  and  C3_6
REMARK    6  A    between atoms: O2_7  and  C4_8
REMARK    7  A    between atoms: C4_8  and  C5_9
REMARK    8  A    between atoms: C6_11  and  C7_12
REMARK    9  A    between atoms: C7_12  and  C8_13
REMARK   10  A    between atoms: C8_13  and  C9_14
REMARK   11  A    between atoms: C8_13  and  N1_15
REMARK   12  A    between atoms: C10_16  and  C11_17
REMARK   13  A    between atoms: C11_17  and  C12_18
REMARK   14  A    between atoms: C11_17  and  N2_25
REMARK   15  A    between atoms: C12_18  and  C13_19
REMARK                            x       y       z     vdW  Elec       q    Type
REMARK                         _______ _______ _______ _____ _____    ______ ____
ROOT
ATOM      1  N1  UNL     1      27.386  27.062  21.120  0.00  0.00    -0.314 N 
ATOM      2  C10 UNL     1      28.668  27.495  21.499  0.00  0.00    +0.199 C 
ATOM      3  O4  UNL     1      28.746  28.310  22.488  0.00  0.00    -0.278 OA
ATOM      4  H18 UNL     1      27.286  26.418  20.323  0.00  0.00    +0.149 HD
ENDROOT
BRANCH   1   5
ATOM      5  C8  UNL     1      26.208  27.511  21.816  0.00  0.00    +0.074 C 
ATOM      6  C9  UNL     1      25.510  26.304  22.455  0.00  0.00    +0.028 C 
BRANCH   5   7
ATOM      7  C7  UNL     1      25.318  28.120  20.833  0.00  0.00    +0.052 C 
BRANCH   7  10
ATOM      8  F1  UNL     1      22.752  26.837  20.687  0.00  0.00    -0.197 F 
ATOM      9  C1  UNL     1      22.841  28.099  21.108  0.00  0.00    +0.207 C 
ATOM     10  C6  UNL     1      24.027  28.645  21.161  0.00  0.00    +0.021 C 
BRANCH   9  11
ATOM     11  P1  UNL     1      21.332  28.941  21.566  0.00  0.00    +0.391 P 
ATOM     12  O3  UNL     1      21.647  29.864  22.721  0.00  0.00    -0.251 OA
BRANCH  11  13
ATOM     13  O1  UNL     1      20.737  29.894  20.303  0.00  0.00    -0.303 OA
BRANCH  13  14
ATOM     14  C2  UNL     1      21.367  31.129  20.339  0.00  0.00    +0.167 C 
ATOM     15  C3  UNL     1      22.192  31.406  19.124  0.00  0.00    +0.034 C 
ENDBRANCH  13  14
ENDBRANCH  11  13
BRANCH  11  16
ATOM     16  O2  UNL     1      20.163  27.847  22.120  0.00  0.00    -0.303 OA
BRANCH  16  17
ATOM     17  C4  UNL     1      20.457  27.344  23.375  0.00  0.00    +0.167 C 
ATOM     18  C5  UNL     1      19.251  27.632  24.255  0.00  0.00    +0.034 C 
ENDBRANCH  16  17
ENDBRANCH  11  16
ENDBRANCH   9  11
ENDBRANCH   7  10
ENDBRANCH   5   7
ENDBRANCH   1   5
BRANCH   2  19
ATOM     19  C11 UNL     1      29.926  27.114  20.883  0.00  0.00    +0.017 C 
BRANCH  19  20
ATOM     20  N2  UNL     1      31.016  27.526  21.796  0.00  0.00    +0.386 N 
ATOM     21  H27 UNL     1      31.663  28.157  21.286  0.00  0.00    -0.089 HD
ATOM     22  H28 UNL     1      31.469  26.629  22.079  0.00  0.00    -0.089 HD
ATOM     23  H29 UNL     1      30.594  27.939  22.639  0.00  0.00    -0.089 HD
ENDBRANCH  19  20
BRANCH  19  24
ATOM     24  C12 UNL     1      30.150  25.676  20.573  0.00  0.00    +0.028 C 
BRANCH  24  25
ATOM     25  C13 UNL     1      30.485  25.450  19.153  0.00  0.00    -0.048 A 
ATOM     26  C14 UNL     1      31.320  26.330  18.488  0.00  0.00    +0.003 A 
ATOM     27  C15 UNL     1      31.677  26.157  17.167  0.00  0.00    +0.000 A 
ATOM     28  C16 UNL     1      31.201  25.084  16.467  0.00  0.00    +0.000 A 
ATOM     29  C17 UNL     1      30.370  24.190  17.092  0.00  0.00    +0.000 A 
ATOM     30  C18 UNL     1      30.023  24.376  18.413  0.00  0.00    +0.003 A 
ENDBRANCH  24  25
ENDBRANCH  19  24
ENDBRANCH   2  19
TORSDOF 12
ENDMDL
MODEL 9
REMARK VINA RESULT:      -6.0      4.896      9.093
REMARK  Name = C:\Users\aleks\Desktop\Cathepsin_C_molecular_docking/Ligands\MK-hydrochloride-2b.pdb
REMARK  15 active torsions:
REMARK  status: ('A' for Active; 'I' for Inactive)
REMARK    1  A    between atoms: C1_2  and  P1_3
REMARK    2  A    between atoms: P1_3  and  O1_4
REMARK    3  A    between atoms: P1_3  and  O2_7
REMARK    4  A    between atoms: O1_4  and  C2_5
REMARK    5  A    between atoms: C2_5  and  C3_6
REMARK    6  A    between atoms: O2_7  and  C4_8
REMARK    7  A    between atoms: C4_8  and  C5_9
REMARK    8  A    between atoms: C6_11  and  C7_12
REMARK    9  A    between atoms: C7_12  and  C8_13
REMARK   10  A    between atoms: C8_13  and  C9_14
REMARK   11  A    between atoms: C8_13  and  N1_15
REMARK   12  A    between atoms: C10_16  and  C11_17
REMARK   13  A    between atoms: C11_17  and  C12_18
REMARK   14  A    between atoms: C11_17  and  N2_25
REMARK   15  A    between atoms: C12_18  and  C13_19
REMARK                            x       y       z     vdW  Elec       q    Type
REMARK                         _______ _______ _______ _____ _____    ______ ____
ROOT
ATOM      1  N1  UNL     1      23.175  28.211  20.832  0.00  0.00    -0.314 N 
ATOM      2  C10 UNL     1      22.619  27.123  21.525  0.00  0.00    +0.199 C 
ATOM      3  O4  UNL     1      23.173  25.975  21.362  0.00  0.00    -0.278 OA
ATOM      4  H18 UNL     1      22.749  29.142  20.930  0.00  0.00    +0.149 HD
ENDROOT
BRANCH   1   5
ATOM      5  C8  UNL     1      24.323  28.048  19.977  0.00  0.00    +0.074 C 
ATOM      6  C9  UNL     1      25.533  28.733  20.623  0.00  0.00    +0.028 C 
BRANCH   5   7
ATOM      7  C7  UNL     1      24.022  28.694  18.704  0.00  0.00    +0.052 C 
BRANCH   7  10
ATOM      8  F1  UNL     1      21.786  30.489  18.887  0.00  0.00    -0.197 F 
ATOM      9  C1  UNL     1      22.999  30.966  18.607  0.00  0.00    +0.207 C 
ATOM     10  C6  UNL     1      23.990  30.116  18.534  0.00  0.00    +0.021 C 
BRANCH   9  11
ATOM     11  P1  UNL     1      23.174  32.727  18.354  0.00  0.00    +0.391 P 
ATOM     12  O3  UNL     1      22.081  33.171  17.409  0.00  0.00    -0.251 OA
BRANCH  11  13
ATOM     13  O1  UNL     1      22.978  33.589  19.795  0.00  0.00    -0.303 OA
BRANCH  13  14
ATOM     14  C2  UNL     1      24.059  33.328  20.624  0.00  0.00    +0.167 C 
ATOM     15  C3  UNL     1      23.700  32.503  21.818  0.00  0.00    +0.034 C 
ENDBRANCH  13  14
ENDBRANCH  11  13
BRANCH  11  16
ATOM     16  O2  UNL     1      24.647  33.097  17.606  0.00  0.00    -0.303 OA
BRANCH  16  17
ATOM     17  C4  UNL     1      24.603  34.286  16.901  0.00  0.00    +0.167 C 
ATOM     18  C5  UNL     1      25.478  35.275  17.657  0.00  0.00    +0.034 C 
ENDBRANCH  16  17
ENDBRANCH  11  16
ENDBRANCH   9  11
ENDBRANCH   7  10
ENDBRANCH   5   7
ENDBRANCH   1   5
BRANCH   2  19
ATOM     19  C11 UNL     1      21.472  27.159  22.414  0.00  0.00    +0.017 C 
BRANCH  19  20
ATOM     20  N2  UNL     1      21.932  26.736  23.756  0.00  0.00    +0.386 N 
ATOM     21  H27 UNL     1      22.622  25.968  23.650  0.00  0.00    -0.089 HD
ATOM     22  H28 UNL     1      21.060  26.427  24.242  0.00  0.00    -0.089 HD
ATOM     23  H29 UNL     1      22.287  27.563  24.254  0.00  0.00    -0.089 HD
ENDBRANCH  19  20
BRANCH  19  24
ATOM     24  C12 UNL     1      20.764  28.455  22.595  0.00  0.00    +0.028 C 
BRANCH  24  25
ATOM     25  C13 UNL     1      19.389  28.426  22.057  0.00  0.00    -0.048 A 
ATOM     26  C14 UNL     1      19.019  29.294  21.047  0.00  0.00    +0.003 A 
ATOM     27  C15 UNL     1      17.753  29.297  20.499  0.00  0.00    +0.000 A 
ATOM     28  C16 UNL     1      16.811  28.420  20.956  0.00  0.00    +0.000 A 
ATOM     29  C17 UNL     1      17.139  27.543  21.957  0.00  0.00    +0.000 A 
ATOM     30  C18 UNL     1      18.409  27.551  22.494  0.00  0.00    +0.003 A 
ENDBRANCH  24  25
ENDBRANCH  19  24
ENDBRANCH   2  19
TORSDOF 12
ENDMDL
