# Supplementary material for: Design, Synthesis, and Biological Activity of (E)‑α-Fluorovinylphosphonate-Based Reversible Cathepsin C Inhibitors
Source: J Org Chem. 2026 Feb 13;91(8):3218–31. doi: 10.1021/acs.joc.5c02923 (PMC13298919; doi:10.1021/acs.joc.5c02923)
Supplement: Supplementary file 1 [file jo5c02923_si_001.zip › AutoDockVina_config_files/res_1k3b__MK-hydrochloride-3a_.pdbqt]

MODEL 1
REMARK VINA RESULT:      -6.8      0.000      0.000
REMARK  Name = C:\Users\aleks\Desktop\Cathepsin_C_molecular_docking/Ligands\MK-hydrochloride-3a.pdb
REMARK  18 active torsions:
REMARK  status: ('A' for Active; 'I' for Inactive)
REMARK    1  A    between atoms: C1_2  and  P1_3
REMARK    2  A    between atoms: P1_3  and  O1_4
REMARK    3  A    between atoms: P1_3  and  O2_7
REMARK    4  A    between atoms: O1_4  and  C2_5
REMARK    5  A    between atoms: C2_5  and  C3_6
REMARK    6  A    between atoms: O2_7  and  C4_8
REMARK    7  A    between atoms: C4_8  and  C5_9
REMARK    8  A    between atoms: C6_11  and  C7_12
REMARK    9  A    between atoms: C7_12  and  C8_13
REMARK   10  A    between atoms: C8_13  and  C9_14
REMARK   11  A    between atoms: C8_13  and  N1_18
REMARK   12  A    between atoms: C9_14  and  C10_15
REMARK   13  A    between atoms: C10_15  and  C11_16
REMARK   14  A    between atoms: C10_15  and  C12_17
REMARK   15  A    between atoms: C13_19  and  C14_20
REMARK   16  A    between atoms: C14_20  and  C15_21
REMARK   17  A    between atoms: C14_20  and  N2_28
REMARK   18  A    between atoms: C15_21  and  C16_22
REMARK                            x       y       z     vdW  Elec       q    Type
REMARK                         _______ _______ _______ _____ _____    ______ ____
ROOT
ATOM      1  C8  UNL     1      26.398  28.232  21.611  0.00  0.00    +0.077 C 
ENDROOT
BRANCH   1   2
ATOM      2  N1  UNL     1      27.696  27.981  21.060  0.00  0.00    -0.314 N 
ATOM      3  C13 UNL     1      28.689  27.159  21.629  0.00  0.00    +0.199 C 
ATOM      4  O4  UNL     1      28.437  26.598  22.724  0.00  0.00    -0.278 OA
ATOM      5  H24 UNL     1      27.953  28.450  20.136  0.00  0.00    +0.149 HD
BRANCH   3   6
ATOM      6  C14 UNL     1      30.020  26.953  20.946  0.00  0.00    +0.017 C 
BRANCH   6   7
ATOM      7  N2  UNL     1      31.096  27.452  21.758  0.00  0.00    +0.386 N 
ATOM      8  H33 UNL     1      31.828  26.718  21.791  0.00  0.00    -0.089 HD
ATOM      9  H34 UNL     1      31.517  28.261  21.251  0.00  0.00    -0.089 HD
ATOM     10  H35 UNL     1      30.787  27.764  22.704  0.00  0.00    -0.089 HD
ENDBRANCH   6   7
BRANCH   6  11
ATOM     11  C15 UNL     1      30.154  25.475  20.655  0.00  0.00    +0.028 C 
BRANCH  11  12
ATOM     12  C16 UNL     1      30.519  25.277  19.227  0.00  0.00    -0.048 A 
ATOM     13  C17 UNL     1      31.244  26.240  18.577  0.00  0.00    +0.003 A 
ATOM     14  C18 UNL     1      31.573  26.039  17.254  0.00  0.00    +0.000 A 
ATOM     15  C19 UNL     1      31.191  24.899  16.580  0.00  0.00    +0.000 A 
ATOM     16  C20 UNL     1      30.461  23.949  17.264  0.00  0.00    +0.000 A 
ATOM     17  C21 UNL     1      30.128  24.140  18.582  0.00  0.00    +0.003 A 
ENDBRANCH  11  12
ENDBRANCH   6  11
ENDBRANCH   3   6
ENDBRANCH   1   2
BRANCH   1  18
ATOM     18  C7  UNL     1      25.429  27.129  21.314  0.00  0.00    +0.052 C 
BRANCH  18  21
ATOM     19  F1  UNL     1      22.818  27.705  20.411  0.00  0.00    -0.197 F 
ATOM     20  C1  UNL     1      23.045  27.419  21.732  0.00  0.00    +0.207 C 
ATOM     21  C6  UNL     1      24.257  27.145  22.189  0.00  0.00    +0.021 C 
BRANCH  20  22
ATOM     22  P1  UNL     1      21.683  27.411  22.889  0.00  0.00    +0.391 P 
ATOM     23  O3  UNL     1      21.534  26.046  23.529  0.00  0.00    -0.251 OA
BRANCH  22  24
ATOM     24  O1  UNL     1      21.947  28.515  24.124  0.00  0.00    -0.303 OA
BRANCH  24  25
ATOM     25  C2  UNL     1      22.275  27.890  25.327  0.00  0.00    +0.167 C 
ATOM     26  C3  UNL     1      23.758  27.963  25.606  0.00  0.00    +0.034 C 
ENDBRANCH  24  25
ENDBRANCH  22  24
BRANCH  22  27
ATOM     27  O2  UNL     1      20.288  27.804  22.029  0.00  0.00    -0.303 OA
BRANCH  27  28
ATOM     28  C4  UNL     1      19.136  27.576  22.780  0.00  0.00    +0.167 C 
ATOM     29  C5  UNL     1      17.915  27.845  21.933  0.00  0.00    +0.034 C 
ENDBRANCH  27  28
ENDBRANCH  22  27
ENDBRANCH  20  22
ENDBRANCH  18  21
ENDBRANCH   1  18
BRANCH   1  30
ATOM     30  C9  UNL     1      25.780  29.551  21.209  0.00  0.00    +0.025 C 
BRANCH  30  31
ATOM     31  C10 UNL     1      26.137  30.046  19.861  0.00  0.00    -0.015 C 
ATOM     32  C11 UNL     1      26.516  31.510  19.830  0.00  0.00    +0.007 C 
ATOM     33  C12 UNL     1      24.867  29.936  19.001  0.00  0.00    +0.007 C 
ENDBRANCH  30  31
ENDBRANCH   1  30
TORSDOF 14
ENDMDL
MODEL 2
REMARK VINA RESULT:      -6.8     36.132     38.994
REMARK  Name = C:\Users\aleks\Desktop\Cathepsin_C_molecular_docking/Ligands\MK-hydrochloride-3a.pdb
REMARK  18 active torsions:
REMARK  status: ('A' for Active; 'I' for Inactive)
REMARK    1  A    between atoms: C1_2  and  P1_3
REMARK    2  A    between atoms: P1_3  and  O1_4
REMARK    3  A    between atoms: P1_3  and  O2_7
REMARK    4  A    between atoms: O1_4  and  C2_5
REMARK    5  A    between atoms: C2_5  and  C3_6
REMARK    6  A    between atoms: O2_7  and  C4_8
REMARK    7  A    between atoms: C4_8  and  C5_9
REMARK    8  A    between atoms: C6_11  and  C7_12
REMARK    9  A    between atoms: C7_12  and  C8_13
REMARK   10  A    between atoms: C8_13  and  C9_14
REMARK   11  A    between atoms: C8_13  and  N1_18
REMARK   12  A    between atoms: C9_14  and  C10_15
REMARK   13  A    between atoms: C10_15  and  C11_16
REMARK   14  A    between atoms: C10_15  and  C12_17
REMARK   15  A    between atoms: C13_19  and  C14_20
REMARK   16  A    between atoms: C14_20  and  C15_21
REMARK   17  A    between atoms: C14_20  and  N2_28
REMARK   18  A    between atoms: C15_21  and  C16_22
REMARK                            x       y       z     vdW  Elec       q    Type
REMARK                         _______ _______ _______ _____ _____    ______ ____
ROOT
ATOM      1  C8  UNL     1      59.070   8.345  17.866  0.00  0.00    +0.077 C 
ENDROOT
BRANCH   1   2
ATOM      2  N1  UNL     1      59.376   8.518  19.255  0.00  0.00    -0.314 N 
ATOM      3  C13 UNL     1      59.320   7.515  20.243  0.00  0.00    +0.199 C 
ATOM      4  O4  UNL     1      58.959   6.362  19.896  0.00  0.00    -0.278 OA
ATOM      5  H24 UNL     1      59.675   9.486  19.590  0.00  0.00    +0.149 HD
BRANCH   3   6
ATOM      6  C14 UNL     1      59.683   7.809  21.678  0.00  0.00    +0.017 C 
BRANCH   6   7
ATOM      7  N2  UNL     1      61.074   7.542  21.921  0.00  0.00    +0.386 N 
ATOM      8  H33 UNL     1      61.537   7.441  20.999  0.00  0.00    -0.089 HD
ATOM      9  H34 UNL     1      61.482   8.397  22.360  0.00  0.00    -0.089 HD
ATOM     10  H35 UNL     1      61.232   6.725  22.550  0.00  0.00    -0.089 HD
ENDBRANCH   6   7
BRANCH   6  11
ATOM     11  C15 UNL     1      59.317   9.252  21.948  0.00  0.00    +0.028 C 
BRANCH  11  12
ATOM     12  C16 UNL     1      57.954   9.320  22.539  0.00  0.00    -0.048 A 
ATOM     13  C17 UNL     1      57.330  10.533  22.658  0.00  0.00    +0.003 A 
ATOM     14  C18 UNL     1      56.067  10.577  23.208  0.00  0.00    +0.000 A 
ATOM     15  C19 UNL     1      55.427   9.434  23.638  0.00  0.00    +0.000 A 
ATOM     16  C20 UNL     1      56.084   8.228  23.504  0.00  0.00    +0.000 A 
ATOM     17  C21 UNL     1      57.342   8.174  22.957  0.00  0.00    +0.003 A 
ENDBRANCH  11  12
ENDBRANCH   6  11
ENDBRANCH   3   6
ENDBRANCH   1   2
BRANCH   1  18
ATOM     18  C7  UNL     1      59.881   9.247  16.987  0.00  0.00    +0.052 C 
BRANCH  18  21
ATOM     19  F1  UNL     1      61.833  10.866  15.747  0.00  0.00    -0.197 F 
ATOM     20  C1  UNL     1      61.763  10.792  17.114  0.00  0.00    +0.207 C 
ATOM     21  C6  UNL     1      60.859  10.042  17.728  0.00  0.00    +0.021 C 
BRANCH  20  22
ATOM     22  P1  UNL     1      62.911  11.723  18.117  0.00  0.00    +0.391 P 
ATOM     23  O3  UNL     1      62.705  11.420  19.587  0.00  0.00    -0.251 OA
BRANCH  22  24
ATOM     24  O1  UNL     1      64.494  11.316  17.740  0.00  0.00    -0.303 OA
BRANCH  24  25
ATOM     25  C2  UNL     1      64.589  10.041  17.181  0.00  0.00    +0.167 C 
ATOM     26  C3  UNL     1      64.862   8.992  18.234  0.00  0.00    +0.034 C 
ENDBRANCH  24  25
ENDBRANCH  22  24
BRANCH  22  27
ATOM     27  O2  UNL     1      62.632  13.359  17.818  0.00  0.00    -0.303 OA
BRANCH  27  28
ATOM     28  C4  UNL     1      63.806  14.031  17.485  0.00  0.00    +0.167 C 
ATOM     29  C5  UNL     1      64.229  14.916  18.633  0.00  0.00    +0.034 C 
ENDBRANCH  27  28
ENDBRANCH  22  27
ENDBRANCH  20  22
ENDBRANCH  18  21
ENDBRANCH   1  18
BRANCH   1  30
ATOM     30  C9  UNL     1      57.609   8.498  17.512  0.00  0.00    +0.025 C 
BRANCH  30  31
ATOM     31  C10 UNL     1      56.944   9.713  18.031  0.00  0.00    -0.015 C 
ATOM     32  C11 UNL     1      56.104   9.469  19.266  0.00  0.00    +0.007 C 
ATOM     33  C12 UNL     1      55.952  10.169  16.949  0.00  0.00    +0.007 C 
ENDBRANCH  30  31
ENDBRANCH   1  30
TORSDOF 14
ENDMDL
MODEL 3
REMARK VINA RESULT:      -6.6      3.046      8.981
REMARK  Name = C:\Users\aleks\Desktop\Cathepsin_C_molecular_docking/Ligands\MK-hydrochloride-3a.pdb
REMARK  18 active torsions:
REMARK  status: ('A' for Active; 'I' for Inactive)
REMARK    1  A    between atoms: C1_2  and  P1_3
REMARK    2  A    between atoms: P1_3  and  O1_4
REMARK    3  A    between atoms: P1_3  and  O2_7
REMARK    4  A    between atoms: O1_4  and  C2_5
REMARK    5  A    between atoms: C2_5  and  C3_6
REMARK    6  A    between atoms: O2_7  and  C4_8
REMARK    7  A    between atoms: C4_8  and  C5_9
REMARK    8  A    between atoms: C6_11  and  C7_12
REMARK    9  A    between atoms: C7_12  and  C8_13
REMARK   10  A    between atoms: C8_13  and  C9_14
REMARK   11  A    between atoms: C8_13  and  N1_18
REMARK   12  A    between atoms: C9_14  and  C10_15
REMARK   13  A    between atoms: C10_15  and  C11_16
REMARK   14  A    between atoms: C10_15  and  C12_17
REMARK   15  A    between atoms: C13_19  and  C14_20
REMARK   16  A    between atoms: C14_20  and  C15_21
REMARK   17  A    between atoms: C14_20  and  N2_28
REMARK   18  A    between atoms: C15_21  and  C16_22
REMARK                            x       y       z     vdW  Elec       q    Type
REMARK                         _______ _______ _______ _____ _____    ______ ____
ROOT
ATOM      1  C8  UNL     1      24.697  28.306  21.871  0.00  0.00    +0.077 C 
ENDROOT
BRANCH   1   2
ATOM      2  N1  UNL     1      23.559  28.025  22.694  0.00  0.00    -0.314 N 
ATOM      3  C13 UNL     1      22.675  26.939  22.536  0.00  0.00    +0.199 C 
ATOM      4  O4  UNL     1      22.880  26.142  21.587  0.00  0.00    -0.278 OA
ATOM      5  H24 UNL     1      23.345  28.686  23.505  0.00  0.00    +0.149 HD
BRANCH   3   6
ATOM      6  C14 UNL     1      21.513  26.733  23.479  0.00  0.00    +0.017 C 
BRANCH   6   7
ATOM      7  N2  UNL     1      21.960  26.191  24.733  0.00  0.00    +0.386 N 
ATOM      8  H33 UNL     1      21.399  25.339  24.921  0.00  0.00    -0.089 HD
ATOM      9  H34 UNL     1      22.944  25.869  24.598  0.00  0.00    -0.089 HD
ATOM     10  H35 UNL     1      21.929  26.882  25.513  0.00  0.00    -0.089 HD
ENDBRANCH   6   7
BRANCH   6  11
ATOM     11  C15 UNL     1      20.822  28.068  23.640  0.00  0.00    +0.028 C 
BRANCH  11  12
ATOM     12  C16 UNL     1      19.593  28.100  22.803  0.00  0.00    -0.048 A 
ATOM     13  C17 UNL     1      19.534  28.941  21.723  0.00  0.00    +0.003 A 
ATOM     14  C18 UNL     1      18.388  28.956  20.959  0.00  0.00    +0.000 A 
ATOM     15  C19 UNL     1      17.309  28.150  21.258  0.00  0.00    +0.000 A 
ATOM     16  C20 UNL     1      17.402  27.314  22.351  0.00  0.00    +0.000 A 
ATOM     17  C21 UNL     1      18.540  27.292  23.119  0.00  0.00    +0.003 A 
ENDBRANCH  11  12
ENDBRANCH   6  11
ENDBRANCH   3   6
ENDBRANCH   1   2
BRANCH   1  18
ATOM     18  C7  UNL     1      25.892  28.724  22.674  0.00  0.00    +0.052 C 
BRANCH  18  21
ATOM     19  F1  UNL     1      27.548  26.439  22.688  0.00  0.00    -0.197 F 
ATOM     20  C1  UNL     1      27.899  27.543  21.955  0.00  0.00    +0.207 C 
ATOM     21  C6  UNL     1      27.145  28.632  21.926  0.00  0.00    +0.021 C 
BRANCH  20  22
ATOM     22  P1  UNL     1      29.412  27.537  21.004  0.00  0.00    +0.391 P 
ATOM     23  O3  UNL     1      29.502  28.776  20.135  0.00  0.00    -0.251 OA
BRANCH  22  24
ATOM     24  O1  UNL     1      30.749  27.538  22.016  0.00  0.00    -0.303 OA
BRANCH  24  25
ATOM     25  C2  UNL     1      30.477  28.137  23.246  0.00  0.00    +0.167 C 
ATOM     26  C3  UNL     1      30.917  29.583  23.269  0.00  0.00    +0.034 C 
ENDBRANCH  24  25
ENDBRANCH  22  24
BRANCH  22  27
ATOM     27  O2  UNL     1      29.397  26.154  20.041  0.00  0.00    -0.303 OA
BRANCH  27  28
ATOM     28  C4  UNL     1      30.683  25.671  19.809  0.00  0.00    +0.167 C 
ATOM     29  C5  UNL     1      31.157  26.118  18.446  0.00  0.00    +0.034 C 
ENDBRANCH  27  28
ENDBRANCH  22  27
ENDBRANCH  20  22
ENDBRANCH  18  21
ENDBRANCH   1  18
BRANCH   1  30
ATOM     30  C9  UNL     1      24.458  29.323  20.780  0.00  0.00    +0.025 C 
BRANCH  30  31
ATOM     31  C10 UNL     1      23.624  28.868  19.646  0.00  0.00    -0.015 C 
ATOM     32  C11 UNL     1      24.297  29.009  18.298  0.00  0.00    +0.007 C 
ATOM     33  C12 UNL     1      22.406  29.804  19.591  0.00  0.00    +0.007 C 
ENDBRANCH  30  31
ENDBRANCH   1  30
TORSDOF 14
ENDMDL
MODEL 4
REMARK VINA RESULT:      -6.6     24.515     26.900
REMARK  Name = C:\Users\aleks\Desktop\Cathepsin_C_molecular_docking/Ligands\MK-hydrochloride-3a.pdb
REMARK  18 active torsions:
REMARK  status: ('A' for Active; 'I' for Inactive)
REMARK    1  A    between atoms: C1_2  and  P1_3
REMARK    2  A    between atoms: P1_3  and  O1_4
REMARK    3  A    between atoms: P1_3  and  O2_7
REMARK    4  A    between atoms: O1_4  and  C2_5
REMARK    5  A    between atoms: C2_5  and  C3_6
REMARK    6  A    between atoms: O2_7  and  C4_8
REMARK    7  A    between atoms: C4_8  and  C5_9
REMARK    8  A    between atoms: C6_11  and  C7_12
REMARK    9  A    between atoms: C7_12  and  C8_13
REMARK   10  A    between atoms: C8_13  and  C9_14
REMARK   11  A    between atoms: C8_13  and  N1_18
REMARK   12  A    between atoms: C9_14  and  C10_15
REMARK   13  A    between atoms: C10_15  and  C11_16
REMARK   14  A    between atoms: C10_15  and  C12_17
REMARK   15  A    between atoms: C13_19  and  C14_20
REMARK   16  A    between atoms: C14_20  and  C15_21
REMARK   17  A    between atoms: C14_20  and  N2_28
REMARK   18  A    between atoms: C15_21  and  C16_22
REMARK                            x       y       z     vdW  Elec       q    Type
REMARK                         _______ _______ _______ _____ _____    ______ ____
ROOT
ATOM      1  C8  UNL     1      37.581   5.712  33.419  0.00  0.00    +0.077 C 
ENDROOT
BRANCH   1   2
ATOM      2  N1  UNL     1      37.499   7.142  33.378  0.00  0.00    -0.314 N 
ATOM      3  C13 UNL     1      37.032   7.910  32.294  0.00  0.00    +0.199 C 
ATOM      4  O4  UNL     1      36.661   7.306  31.256  0.00  0.00    -0.278 OA
ATOM      5  H24 UNL     1      37.817   7.691  34.237  0.00  0.00    +0.149 HD
BRANCH   3   6
ATOM      6  C14 UNL     1      36.974   9.417  32.371  0.00  0.00    +0.017 C 
BRANCH   6   7
ATOM      7  N2  UNL     1      35.662   9.862  32.754  0.00  0.00    +0.386 N 
ATOM      8  H33 UNL     1      34.977   9.354  32.163  0.00  0.00    -0.089 HD
ATOM      9  H34 UNL     1      35.499   9.538  33.733  0.00  0.00    -0.089 HD
ATOM     10  H35 UNL     1      35.550  10.898  32.711  0.00  0.00    -0.089 HD
ENDBRANCH   6   7
BRANCH   6  11
ATOM     11  C15 UNL     1      38.041   9.860  33.347  0.00  0.00    +0.028 C 
BRANCH  11  12
ATOM     12  C16 UNL     1      38.934  10.855  32.695  0.00  0.00    -0.048 A 
ATOM     13  C17 UNL     1      40.218  11.006  33.147  0.00  0.00    +0.003 A 
ATOM     14  C18 UNL     1      41.031  11.933  32.532  0.00  0.00    +0.000 A 
ATOM     15  C19 UNL     1      40.580  12.703  31.479  0.00  0.00    +0.000 A 
ATOM     16  C20 UNL     1      39.282  12.525  31.049  0.00  0.00    +0.000 A 
ATOM     17  C21 UNL     1      38.464  11.604  31.656  0.00  0.00    +0.003 A 
ENDBRANCH  11  12
ENDBRANCH   6  11
ENDBRANCH   3   6
ENDBRANCH   1   2
BRANCH   1  18
ATOM     18  C7  UNL     1      37.231   5.159  34.767  0.00  0.00    +0.052 C 
BRANCH  18  21
ATOM     19  F1  UNL     1      35.400   3.191  33.905  0.00  0.00    -0.197 F 
ATOM     20  C1  UNL     1      34.966   4.269  34.633  0.00  0.00    +0.207 C 
ATOM     21  C6  UNL     1      35.798   5.210  35.052  0.00  0.00    +0.021 C 
BRANCH  20  22
ATOM     22  P1  UNL     1      33.233   4.431  35.038  0.00  0.00    +0.391 P 
ATOM     23  O3  UNL     1      32.390   4.458  33.779  0.00  0.00    -0.251 OA
BRANCH  22  24
ATOM     24  O1  UNL     1      32.715   3.128  35.958  0.00  0.00    -0.303 OA
BRANCH  24  25
ATOM     25  C2  UNL     1      33.740   2.214  36.198  0.00  0.00    +0.167 C 
ATOM     26  C3  UNL     1      34.192   2.251  37.641  0.00  0.00    +0.034 C 
ENDBRANCH  24  25
ENDBRANCH  22  24
BRANCH  22  27
ATOM     27  O2  UNL     1      33.047   5.872  35.892  0.00  0.00    -0.303 OA
BRANCH  27  28
ATOM     28  C4  UNL     1      32.839   5.645  37.251  0.00  0.00    +0.167 C 
ATOM     29  C5  UNL     1      33.493   6.742  38.057  0.00  0.00    +0.034 C 
ENDBRANCH  27  28
ENDBRANCH  22  27
ENDBRANCH  20  22
ENDBRANCH  18  21
ENDBRANCH   1  18
BRANCH   1  30
ATOM     30  C9  UNL     1      38.909   5.138  32.982  0.00  0.00    +0.025 C 
BRANCH  30  31
ATOM     31  C10 UNL     1      40.079   5.518  33.806  0.00  0.00    -0.015 C 
ATOM     32  C11 UNL     1      40.945   6.587  33.178  0.00  0.00    +0.007 C 
ATOM     33  C12 UNL     1      40.974   4.272  33.900  0.00  0.00    +0.007 C 
ENDBRANCH  30  31
ENDBRANCH   1  30
TORSDOF 14
ENDMDL
MODEL 5
REMARK VINA RESULT:      -6.5      2.970      8.997
REMARK  Name = C:\Users\aleks\Desktop\Cathepsin_C_molecular_docking/Ligands\MK-hydrochloride-3a.pdb
REMARK  18 active torsions:
REMARK  status: ('A' for Active; 'I' for Inactive)
REMARK    1  A    between atoms: C1_2  and  P1_3
REMARK    2  A    between atoms: P1_3  and  O1_4
REMARK    3  A    between atoms: P1_3  and  O2_7
REMARK    4  A    between atoms: O1_4  and  C2_5
REMARK    5  A    between atoms: C2_5  and  C3_6
REMARK    6  A    between atoms: O2_7  and  C4_8
REMARK    7  A    between atoms: C4_8  and  C5_9
REMARK    8  A    between atoms: C6_11  and  C7_12
REMARK    9  A    between atoms: C7_12  and  C8_13
REMARK   10  A    between atoms: C8_13  and  C9_14
REMARK   11  A    between atoms: C8_13  and  N1_18
REMARK   12  A    between atoms: C9_14  and  C10_15
REMARK   13  A    between atoms: C10_15  and  C11_16
REMARK   14  A    between atoms: C10_15  and  C12_17
REMARK   15  A    between atoms: C13_19  and  C14_20
REMARK   16  A    between atoms: C14_20  and  C15_21
REMARK   17  A    between atoms: C14_20  and  N2_28
REMARK   18  A    between atoms: C15_21  and  C16_22
REMARK                            x       y       z     vdW  Elec       q    Type
REMARK                         _______ _______ _______ _____ _____    ______ ____
ROOT
ATOM      1  C8  UNL     1      24.119  28.653  21.621  0.00  0.00    +0.077 C 
ENDROOT
BRANCH   1   2
ATOM      2  N1  UNL     1      23.153  28.227  22.589  0.00  0.00    -0.314 N 
ATOM      3  C13 UNL     1      22.472  26.993  22.588  0.00  0.00    +0.199 C 
ATOM      4  O4  UNL     1      22.711  26.186  21.655  0.00  0.00    -0.278 OA
ATOM      5  H24 UNL     1      22.914  28.891  23.390  0.00  0.00    +0.149 HD
BRANCH   3   6
ATOM      6  C14 UNL     1      21.483  26.645  23.674  0.00  0.00    +0.017 C 
BRANCH   6   7
ATOM      7  N2  UNL     1      22.160  26.182  24.855  0.00  0.00    +0.386 N 
ATOM      8  H33 UNL     1      23.169  26.393  24.738  0.00  0.00    -0.089 HD
ATOM      9  H34 UNL     1      21.830  26.771  25.651  0.00  0.00    -0.089 HD
ATOM     10  H35 UNL     1      21.974  25.178  25.069  0.00  0.00    -0.089 HD
ENDBRANCH   6   7
BRANCH   6  11
ATOM     11  C15 UNL     1      20.647  27.877  23.934  0.00  0.00    +0.028 C 
BRANCH  11  12
ATOM     12  C16 UNL     1      19.415  27.831  23.101  0.00  0.00    -0.048 A 
ATOM     13  C17 UNL     1      19.294  28.674  22.030  0.00  0.00    +0.003 A 
ATOM     14  C18 UNL     1      18.146  28.617  21.269  0.00  0.00    +0.000 A 
ATOM     15  C19 UNL     1      17.127  27.736  21.565  0.00  0.00    +0.000 A 
ATOM     16  C20 UNL     1      17.281  26.900  22.652  0.00  0.00    +0.000 A 
ATOM     17  C21 UNL     1      18.421  26.950  23.415  0.00  0.00    +0.003 A 
ENDBRANCH  11  12
ENDBRANCH   6  11
ENDBRANCH   3   6
ENDBRANCH   1   2
BRANCH   1  18
ATOM     18  C7  UNL     1      25.319  29.289  22.253  0.00  0.00    +0.052 C 
BRANCH  18  21
ATOM     19  F1  UNL     1      27.675  29.372  20.702  0.00  0.00    -0.197 F 
ATOM     20  C1  UNL     1      27.526  28.427  21.684  0.00  0.00    +0.207 C 
ATOM     21  C6  UNL     1      26.434  28.360  22.430  0.00  0.00    +0.021 C 
BRANCH  20  22
ATOM     22  P1  UNL     1      28.829  27.242  21.985  0.00  0.00    +0.391 P 
ATOM     23  O3  UNL     1      28.255  25.933  22.490  0.00  0.00    -0.251 OA
BRANCH  22  24
ATOM     24  O1  UNL     1      29.666  26.908  20.571  0.00  0.00    -0.303 OA
BRANCH  24  25
ATOM     25  C2  UNL     1      30.183  25.613  20.559  0.00  0.00    +0.167 C 
ATOM     26  C3  UNL     1      30.274  25.063  19.154  0.00  0.00    +0.034 C 
ENDBRANCH  24  25
ENDBRANCH  22  24
BRANCH  22  27
ATOM     27  O2  UNL     1      29.860  27.907  23.142  0.00  0.00    -0.303 OA
BRANCH  27  28
ATOM     28  C4  UNL     1      30.319  29.166  22.762  0.00  0.00    +0.167 C 
ATOM     29  C5  UNL     1      31.793  29.095  22.440  0.00  0.00    +0.034 C 
ENDBRANCH  27  28
ENDBRANCH  22  27
ENDBRANCH  20  22
ENDBRANCH  18  21
ENDBRANCH   1  18
BRANCH   1  30
ATOM     30  C9  UNL     1      23.583  29.573  20.548  0.00  0.00    +0.025 C 
BRANCH  30  31
ATOM     31  C10 UNL     1      24.460  29.775  19.374  0.00  0.00    -0.015 C 
ATOM     32  C11 UNL     1      24.212  31.077  18.645  0.00  0.00    +0.007 C 
ATOM     33  C12 UNL     1      24.109  28.670  18.365  0.00  0.00    +0.007 C 
ENDBRANCH  30  31
ENDBRANCH   1  30
TORSDOF 14
ENDMDL
MODEL 6
REMARK VINA RESULT:      -6.5     15.276     16.672
REMARK  Name = C:\Users\aleks\Desktop\Cathepsin_C_molecular_docking/Ligands\MK-hydrochloride-3a.pdb
REMARK  18 active torsions:
REMARK  status: ('A' for Active; 'I' for Inactive)
REMARK    1  A    between atoms: C1_2  and  P1_3
REMARK    2  A    between atoms: P1_3  and  O1_4
REMARK    3  A    between atoms: P1_3  and  O2_7
REMARK    4  A    between atoms: O1_4  and  C2_5
REMARK    5  A    between atoms: C2_5  and  C3_6
REMARK    6  A    between atoms: O2_7  and  C4_8
REMARK    7  A    between atoms: C4_8  and  C5_9
REMARK    8  A    between atoms: C6_11  and  C7_12
REMARK    9  A    between atoms: C7_12  and  C8_13
REMARK   10  A    between atoms: C8_13  and  C9_14
REMARK   11  A    between atoms: C8_13  and  N1_18
REMARK   12  A    between atoms: C9_14  and  C10_15
REMARK   13  A    between atoms: C10_15  and  C11_16
REMARK   14  A    between atoms: C10_15  and  C12_17
REMARK   15  A    between atoms: C13_19  and  C14_20
REMARK   16  A    between atoms: C14_20  and  C15_21
REMARK   17  A    between atoms: C14_20  and  N2_28
REMARK   18  A    between atoms: C15_21  and  C16_22
REMARK                            x       y       z     vdW  Elec       q    Type
REMARK                         _______ _______ _______ _____ _____    ______ ____
ROOT
ATOM      1  C8  UNL     1      37.502  24.959  31.077  0.00  0.00    +0.077 C 
ENDROOT
BRANCH   1   2
ATOM      2  N1  UNL     1      38.079  23.820  30.427  0.00  0.00    -0.314 N 
ATOM      3  C13 UNL     1      39.257  23.155  30.820  0.00  0.00    +0.199 C 
ATOM      4  O4  UNL     1      39.878  23.592  31.821  0.00  0.00    -0.278 OA
ATOM      5  H24 UNL     1      37.587  23.426  29.565  0.00  0.00    +0.149 HD
BRANCH   3   6
ATOM      6  C14 UNL     1      39.763  21.948  30.066  0.00  0.00    +0.017 C 
BRANCH   6   7
ATOM      7  N2  UNL     1      38.857  20.841  30.201  0.00  0.00    +0.386 N 
ATOM      8  H33 UNL     1      39.128  20.130  29.497  0.00  0.00    -0.089 HD
ATOM      9  H34 UNL     1      39.033  20.409  31.135  0.00  0.00    -0.089 HD
ATOM     10  H35 UNL     1      37.854  21.120  30.136  0.00  0.00    -0.089 HD
ENDBRANCH   6   7
BRANCH   6  11
ATOM     11  C15 UNL     1      39.953  22.366  28.625  0.00  0.00    +0.028 C 
BRANCH  11  12
ATOM     12  C16 UNL     1      41.405  22.493  28.328  0.00  0.00    -0.048 A 
ATOM     13  C17 UNL     1      42.233  21.425  28.545  0.00  0.00    +0.003 A 
ATOM     14  C18 UNL     1      43.576  21.561  28.265  0.00  0.00    +0.000 A 
ATOM     15  C19 UNL     1      44.095  22.742  27.775  0.00  0.00    +0.000 A 
ATOM     16  C20 UNL     1      43.233  23.798  27.569  0.00  0.00    +0.000 A 
ATOM     17  C21 UNL     1      41.894  23.672  27.845  0.00  0.00    +0.003 A 
ENDBRANCH  11  12
ENDBRANCH   6  11
ENDBRANCH   3   6
ENDBRANCH   1   2
BRANCH   1  18
ATOM     18  C7  UNL     1      36.201  24.637  31.745  0.00  0.00    +0.052 C 
BRANCH  18  21
ATOM     19  F1  UNL     1      36.788  22.652  33.664  0.00  0.00    -0.197 F 
ATOM     20  C1  UNL     1      36.106  22.328  32.521  0.00  0.00    +0.207 C 
ATOM     21  C6  UNL     1      35.814  23.234  31.600  0.00  0.00    +0.021 C 
BRANCH  20  22
ATOM     22  P1  UNL     1      35.586  20.641  32.242  0.00  0.00    +0.391 P 
ATOM     23  O3  UNL     1      34.782  20.534  30.962  0.00  0.00    -0.251 OA
BRANCH  22  24
ATOM     24  O1  UNL     1      36.914  19.629  32.083  0.00  0.00    -0.303 OA
BRANCH  24  25
ATOM     25  C2  UNL     1      36.849  18.537  32.948  0.00  0.00    +0.167 C 
ATOM     26  C3  UNL     1      37.781  18.704  34.126  0.00  0.00    +0.034 C 
ENDBRANCH  24  25
ENDBRANCH  22  24
BRANCH  22  27
ATOM     27  O2  UNL     1      34.642  20.179  33.560  0.00  0.00    -0.303 OA
BRANCH  27  28
ATOM     28  C4  UNL     1      33.586  21.062  33.774  0.00  0.00    +0.167 C 
ATOM     29  C5  UNL     1      32.908  20.738  35.084  0.00  0.00    +0.034 C 
ENDBRANCH  27  28
ENDBRANCH  22  27
ENDBRANCH  20  22
ENDBRANCH  18  21
ENDBRANCH   1  18
BRANCH   1  30
ATOM     30  C9  UNL     1      37.313  26.169  30.191  0.00  0.00    +0.025 C 
BRANCH  30  31
ATOM     31  C10 UNL     1      38.455  27.107  30.128  0.00  0.00    -0.015 C 
ATOM     32  C11 UNL     1      38.339  28.275  31.082  0.00  0.00    +0.007 C 
ATOM     33  C12 UNL     1      38.438  27.728  28.721  0.00  0.00    +0.007 C 
ENDBRANCH  30  31
ENDBRANCH   1  30
TORSDOF 14
ENDMDL
MODEL 7
REMARK VINA RESULT:      -6.5      3.141      9.178
REMARK  Name = C:\Users\aleks\Desktop\Cathepsin_C_molecular_docking/Ligands\MK-hydrochloride-3a.pdb
REMARK  18 active torsions:
REMARK  status: ('A' for Active; 'I' for Inactive)
REMARK    1  A    between atoms: C1_2  and  P1_3
REMARK    2  A    between atoms: P1_3  and  O1_4
REMARK    3  A    between atoms: P1_3  and  O2_7
REMARK    4  A    between atoms: O1_4  and  C2_5
REMARK    5  A    between atoms: C2_5  and  C3_6
REMARK    6  A    between atoms: O2_7  and  C4_8
REMARK    7  A    between atoms: C4_8  and  C5_9
REMARK    8  A    between atoms: C6_11  and  C7_12
REMARK    9  A    between atoms: C7_12  and  C8_13
REMARK   10  A    between atoms: C8_13  and  C9_14
REMARK   11  A    between atoms: C8_13  and  N1_18
REMARK   12  A    between atoms: C9_14  and  C10_15
REMARK   13  A    between atoms: C10_15  and  C11_16
REMARK   14  A    between atoms: C10_15  and  C12_17
REMARK   15  A    between atoms: C13_19  and  C14_20
REMARK   16  A    between atoms: C14_20  and  C15_21
REMARK   17  A    between atoms: C14_20  and  N2_28
REMARK   18  A    between atoms: C15_21  and  C16_22
REMARK                            x       y       z     vdW  Elec       q    Type
REMARK                         _______ _______ _______ _____ _____    ______ ____
ROOT
ATOM      1  C8  UNL     1      24.824  27.867  21.228  0.00  0.00    +0.077 C 
ENDROOT
BRANCH   1   2
ATOM      2  N1  UNL     1      23.649  27.855  22.047  0.00  0.00    -0.314 N 
ATOM      3  C13 UNL     1      22.667  26.845  22.066  0.00  0.00    +0.199 C 
ATOM      4  O4  UNL     1      22.811  25.865  21.294  0.00  0.00    -0.278 OA
ATOM      5  H24 UNL     1      23.485  28.677  22.709  0.00  0.00    +0.149 HD
BRANCH   3   6
ATOM      6  C14 UNL     1      21.474  26.931  22.988  0.00  0.00    +0.017 C 
BRANCH   6   7
ATOM      7  N2  UNL     1      21.832  26.554  24.328  0.00  0.00    +0.386 N 
ATOM      8  H33 UNL     1      21.977  27.428  24.868  0.00  0.00    -0.089 HD
ATOM      9  H34 UNL     1      21.001  26.084  24.749  0.00  0.00    -0.089 HD
ATOM     10  H35 UNL     1      22.650  25.908  24.368  0.00  0.00    -0.089 HD
ENDBRANCH   6   7
BRANCH   6  11
ATOM     11  C15 UNL     1      20.944  28.345  22.907  0.00  0.00    +0.028 C 
BRANCH  11  12
ATOM     12  C16 UNL     1      19.597  28.340  22.279  0.00  0.00    -0.048 A 
ATOM     13  C17 UNL     1      19.331  29.199  21.246  0.00  0.00    +0.003 A 
ATOM     14  C18 UNL     1      18.077  29.180  20.675  0.00  0.00    +0.000 A 
ATOM     15  C19 UNL     1      17.094  28.321  21.121  0.00  0.00    +0.000 A 
ATOM     16  C20 UNL     1      17.394  27.469  22.163  0.00  0.00    +0.000 A 
ATOM     17  C21 UNL     1      18.641  27.481  22.738  0.00  0.00    +0.003 A 
ENDBRANCH  11  12
ENDBRANCH   6  11
ENDBRANCH   3   6
ENDBRANCH   1   2
BRANCH   1  18
ATOM     18  C7  UNL     1      26.002  27.242  21.911  0.00  0.00    +0.052 C 
BRANCH  18  21
ATOM     19  F1  UNL     1      28.481  26.094  22.621  0.00  0.00    -0.197 F 
ATOM     20  C1  UNL     1      28.429  27.126  21.720  0.00  0.00    +0.207 C 
ATOM     21  C6  UNL     1      27.283  27.688  21.365  0.00  0.00    +0.021 C 
BRANCH  20  22
ATOM     22  P1  UNL     1      29.938  27.749  20.991  0.00  0.00    +0.391 P 
ATOM     23  O3  UNL     1      31.031  27.857  22.036  0.00  0.00    -0.251 OA
BRANCH  22  24
ATOM     24  O1  UNL     1      30.491  26.711  19.795  0.00  0.00    -0.303 OA
BRANCH  24  25
ATOM     25  C2  UNL     1      30.332  25.371  20.148  0.00  0.00    +0.167 C 
ATOM     26  C3  UNL     1      30.353  24.471  18.934  0.00  0.00    +0.034 C 
ENDBRANCH  24  25
ENDBRANCH  22  24
BRANCH  22  27
ATOM     27  O2  UNL     1      29.597  29.269  20.348  0.00  0.00    -0.303 OA
BRANCH  27  28
ATOM     28  C4  UNL     1      30.609  30.186  20.625  0.00  0.00    +0.167 C 
ATOM     29  C5  UNL     1      31.522  30.313  19.429  0.00  0.00    +0.034 C 
ENDBRANCH  27  28
ENDBRANCH  22  27
ENDBRANCH  20  22
ENDBRANCH  18  21
ENDBRANCH   1  18
BRANCH   1  30
ATOM     30  C9  UNL     1      25.223  29.228  20.707  0.00  0.00    +0.025 C 
BRANCH  30  31
ATOM     31  C10 UNL     1      24.936  29.482  19.278  0.00  0.00    -0.015 C 
ATOM     32  C11 UNL     1      24.176  30.766  19.028  0.00  0.00    +0.007 C 
ATOM     33  C12 UNL     1      23.999  28.357  18.811  0.00  0.00    +0.007 C 
ENDBRANCH  30  31
ENDBRANCH   1  30
TORSDOF 14
ENDMDL
MODEL 8
REMARK VINA RESULT:      -6.5     34.918     38.535
REMARK  Name = C:\Users\aleks\Desktop\Cathepsin_C_molecular_docking/Ligands\MK-hydrochloride-3a.pdb
REMARK  18 active torsions:
REMARK  status: ('A' for Active; 'I' for Inactive)
REMARK    1  A    between atoms: C1_2  and  P1_3
REMARK    2  A    between atoms: P1_3  and  O1_4
REMARK    3  A    between atoms: P1_3  and  O2_7
REMARK    4  A    between atoms: O1_4  and  C2_5
REMARK    5  A    between atoms: C2_5  and  C3_6
REMARK    6  A    between atoms: O2_7  and  C4_8
REMARK    7  A    between atoms: C4_8  and  C5_9
REMARK    8  A    between atoms: C6_11  and  C7_12
REMARK    9  A    between atoms: C7_12  and  C8_13
REMARK   10  A    between atoms: C8_13  and  C9_14
REMARK   11  A    between atoms: C8_13  and  N1_18
REMARK   12  A    between atoms: C9_14  and  C10_15
REMARK   13  A    between atoms: C10_15  and  C11_16
REMARK   14  A    between atoms: C10_15  and  C12_17
REMARK   15  A    between atoms: C13_19  and  C14_20
REMARK   16  A    between atoms: C14_20  and  C15_21
REMARK   17  A    between atoms: C14_20  and  N2_28
REMARK   18  A    between atoms: C15_21  and  C16_22
REMARK                            x       y       z     vdW  Elec       q    Type
REMARK                         _______ _______ _______ _____ _____    ______ ____
ROOT
ATOM      1  C8  UNL     1      58.336   8.623  19.303  0.00  0.00    +0.077 C 
ENDROOT
BRANCH   1   2
ATOM      2  N1  UNL     1      58.278   9.054  20.668  0.00  0.00    -0.314 N 
ATOM      3  C13 UNL     1      57.107   9.202  21.437  0.00  0.00    +0.199 C 
ATOM      4  O4  UNL     1      56.004   8.949  20.891  0.00  0.00    -0.278 OA
ATOM      5  H24 UNL     1      59.194   9.290  21.164  0.00  0.00    +0.149 HD
BRANCH   3   6
ATOM      6  C14 UNL     1      57.168   9.649  22.878  0.00  0.00    +0.017 C 
BRANCH   6   7
ATOM      7  N2  UNL     1      58.084  10.744  23.037  0.00  0.00    +0.386 N 
ATOM      8  H33 UNL     1      57.692  11.554  22.521  0.00  0.00    -0.089 HD
ATOM      9  H34 UNL     1      58.077  11.010  24.046  0.00  0.00    -0.089 HD
ATOM     10  H35 UNL     1      59.059  10.510  22.751  0.00  0.00    -0.089 HD
ENDBRANCH   6   7
BRANCH   6  11
ATOM     11  C15 UNL     1      55.760  10.007  23.299  0.00  0.00    +0.028 C 
BRANCH  11  12
ATOM     12  C16 UNL     1      55.208   8.931  24.164  0.00  0.00    -0.048 A 
ATOM     13  C17 UNL     1      56.023   7.910  24.575  0.00  0.00    +0.003 A 
ATOM     14  C18 UNL     1      55.494   6.922  25.377  0.00  0.00    +0.000 A 
ATOM     15  C19 UNL     1      54.171   6.942  25.768  0.00  0.00    +0.000 A 
ATOM     16  C20 UNL     1      53.378   7.984  25.337  0.00  0.00    +0.000 A 
ATOM     17  C21 UNL     1      53.896   8.973  24.538  0.00  0.00    +0.003 A 
ENDBRANCH  11  12
ENDBRANCH   6  11
ENDBRANCH   3   6
ENDBRANCH   1   2
BRANCH   1  18
ATOM     18  C7  UNL     1      59.591   7.863  18.998  0.00  0.00    +0.052 C 
BRANCH  18  21
ATOM     19  F1  UNL     1      61.902   8.412  20.522  0.00  0.00    -0.197 F 
ATOM     20  C1  UNL     1      61.752   8.956  19.273  0.00  0.00    +0.207 C 
ATOM     21  C6  UNL     1      60.680   8.719  18.531  0.00  0.00    +0.021 C 
BRANCH  20  22
ATOM     22  P1  UNL     1      63.024  10.019  18.605  0.00  0.00    +0.391 P 
ATOM     23  O3  UNL     1      63.597  10.912  19.687  0.00  0.00    -0.251 OA
BRANCH  22  24
ATOM     24  O1  UNL     1      64.290   9.111  17.985  0.00  0.00    -0.303 OA
BRANCH  24  25
ATOM     25  C2  UNL     1      65.148   9.876  17.194  0.00  0.00    +0.167 C 
ATOM     26  C3  UNL     1      66.553   9.889  17.751  0.00  0.00    +0.034 C 
ENDBRANCH  24  25
ENDBRANCH  22  24
BRANCH  22  27
ATOM     27  O2  UNL     1      62.316  10.955  17.395  0.00  0.00    -0.303 OA
BRANCH  27  28
ATOM     28  C4  UNL     1      62.237  12.297  17.759  0.00  0.00    +0.167 C 
ATOM     29  C5  UNL     1      62.907  13.151  16.709  0.00  0.00    +0.034 C 
ENDBRANCH  27  28
ENDBRANCH  22  27
ENDBRANCH  20  22
ENDBRANCH  18  21
ENDBRANCH   1  18
BRANCH   1  30
ATOM     30  C9  UNL     1      58.167   9.723  18.280  0.00  0.00    +0.025 C 
BRANCH  30  31
ATOM     31  C10 UNL     1      56.777  10.001  17.857  0.00  0.00    -0.015 C 
ATOM     32  C11 UNL     1      56.013   8.769  17.424  0.00  0.00    +0.007 C 
ATOM     33  C12 UNL     1      56.867  10.885  16.602  0.00  0.00    +0.007 C 
ENDBRANCH  30  31
ENDBRANCH   1  30
TORSDOF 14
ENDMDL
MODEL 9
REMARK VINA RESULT:      -6.4     23.443     25.995
REMARK  Name = C:\Users\aleks\Desktop\Cathepsin_C_molecular_docking/Ligands\MK-hydrochloride-3a.pdb
REMARK  18 active torsions:
REMARK  status: ('A' for Active; 'I' for Inactive)
REMARK    1  A    between atoms: C1_2  and  P1_3
REMARK    2  A    between atoms: P1_3  and  O1_4
REMARK    3  A    between atoms: P1_3  and  O2_7
REMARK    4  A    between atoms: O1_4  and  C2_5
REMARK    5  A    between atoms: C2_5  and  C3_6
REMARK    6  A    between atoms: O2_7  and  C4_8
REMARK    7  A    between atoms: C4_8  and  C5_9
REMARK    8  A    between atoms: C6_11  and  C7_12
REMARK    9  A    between atoms: C7_12  and  C8_13
REMARK   10  A    between atoms: C8_13  and  C9_14
REMARK   11  A    between atoms: C8_13  and  N1_18
REMARK   12  A    between atoms: C9_14  and  C10_15
REMARK   13  A    between atoms: C10_15  and  C11_16
REMARK   14  A    between atoms: C10_15  and  C12_17
REMARK   15  A    between atoms: C13_19  and  C14_20
REMARK   16  A    between atoms: C14_20  and  C15_21
REMARK   17  A    between atoms: C14_20  and  N2_28
REMARK   18  A    between atoms: C15_21  and  C16_22
REMARK                            x       y       z     vdW  Elec       q    Type
REMARK                         _______ _______ _______ _____ _____    ______ ____
ROOT
ATOM      1  C8  UNL     1      39.204  11.925  32.461  0.00  0.00    +0.077 C 
ENDROOT
BRANCH   1   2
ATOM      2  N1  UNL     1      40.104  10.882  32.855  0.00  0.00    -0.314 N 
ATOM      3  C13 UNL     1      41.020  10.942  33.923  0.00  0.00    +0.199 C 
ATOM      4  O4  UNL     1      41.078  12.002  34.594  0.00  0.00    -0.278 OA
ATOM      5  H24 UNL     1      40.093   9.969  32.301  0.00  0.00    +0.149 HD
BRANCH   3   6
ATOM      6  C14 UNL     1      41.910   9.769  34.258  0.00  0.00    +0.017 C 
BRANCH   6   7
ATOM      7  N2  UNL     1      43.251  10.204  34.533  0.00  0.00    +0.386 N 
ATOM      8  H33 UNL     1      43.193  10.974  35.226  0.00  0.00    -0.089 HD
ATOM      9  H34 UNL     1      43.740   9.417  35.013  0.00  0.00    -0.089 HD
ATOM     10  H35 UNL     1      43.783  10.466  33.675  0.00  0.00    -0.089 HD
ENDBRANCH   6   7
BRANCH   6  11
ATOM     11  C15 UNL     1      41.284   9.049  35.431  0.00  0.00    +0.028 C 
BRANCH  11  12
ATOM     12  C16 UNL     1      40.993   7.640  35.057  0.00  0.00    -0.048 A 
ATOM     13  C17 UNL     1      41.266   7.210  33.786  0.00  0.00    +0.003 A 
ATOM     14  C18 UNL     1      40.990   5.900  33.457  0.00  0.00    +0.000 A 
ATOM     15  C19 UNL     1      40.448   5.024  34.374  0.00  0.00    +0.000 A 
ATOM     16  C20 UNL     1      40.185   5.490  35.645  0.00  0.00    +0.000 A 
ATOM     17  C21 UNL     1      40.457   6.792  35.983  0.00  0.00    +0.003 A 
ENDBRANCH  11  12
ENDBRANCH   6  11
ENDBRANCH   3   6
ENDBRANCH   1   2
BRANCH   1  18
ATOM     18  C7  UNL     1      37.792  11.647  32.876  0.00  0.00    +0.052 C 
BRANCH  18  21
ATOM     19  F1  UNL     1      36.551  10.923  35.305  0.00  0.00    -0.197 F 
ATOM     20  C1  UNL     1      36.992   9.956  34.438  0.00  0.00    +0.207 C 
ATOM     21  C6  UNL     1      37.578  10.261  33.291  0.00  0.00    +0.021 C 
BRANCH  20  22
ATOM     22  P1  UNL     1      36.781   8.229  34.847  0.00  0.00    +0.391 P 
ATOM     23  O3  UNL     1      37.146   7.974  36.296  0.00  0.00    -0.251 OA
BRANCH  22  24
ATOM     24  O1  UNL     1      35.183   7.763  34.645  0.00  0.00    -0.303 OA
BRANCH  24  25
ATOM     25  C2  UNL     1      34.635   7.243  35.818  0.00  0.00    +0.167 C 
ATOM     26  C3  UNL     1      34.400   5.754  35.709  0.00  0.00    +0.034 C 
ENDBRANCH  24  25
ENDBRANCH  22  24
BRANCH  22  27
ATOM     27  O2  UNL     1      37.791   7.343  33.830  0.00  0.00    -0.303 OA
BRANCH  27  28
ATOM     28  C4  UNL     1      37.070   6.478  33.010  0.00  0.00    +0.167 C 
ATOM     29  C5  UNL     1      37.579   6.578  31.592  0.00  0.00    +0.034 C 
ENDBRANCH  27  28
ENDBRANCH  22  27
ENDBRANCH  20  22
ENDBRANCH  18  21
ENDBRANCH   1  18
BRANCH   1  30
ATOM     30  C9  UNL     1      39.226  12.262  30.988  0.00  0.00    +0.025 C 
BRANCH  30  31
ATOM     31  C10 UNL     1      39.910  13.524  30.626  0.00  0.00    -0.015 C 
ATOM     32  C11 UNL     1      39.952  13.788  29.137  0.00  0.00    +0.007 C 
ATOM     33  C12 UNL     1      41.378  13.367  31.052  0.00  0.00    +0.007 C 
ENDBRANCH  30  31
ENDBRANCH   1  30
TORSDOF 14
ENDMDL
