# Supplementary material for: Design, Synthesis, and Biological Activity of (E)‑α-Fluorovinylphosphonate-Based Reversible Cathepsin C Inhibitors
Source: J Org Chem. 2026 Feb 13;91(8):3218–31. doi: 10.1021/acs.joc.5c02923 (PMC13298919; doi:10.1021/acs.joc.5c02923)
Supplement: Supplementary file 1 [file jo5c02923_si_001.zip › AutoDockVina_config_files/res_1k3b__MK-hydrochloride-3b_.pdbqt]

MODEL 1
REMARK VINA RESULT:      -6.4      0.000      0.000
REMARK  Name = C:\Users\aleks\Desktop\Cathepsin_C_molecular_docking/Ligands\MK-hydrochloride-3b.pdb
REMARK  18 active torsions:
REMARK  status: ('A' for Active; 'I' for Inactive)
REMARK    1  A    between atoms: C1_2  and  P1_3
REMARK    2  A    between atoms: P1_3  and  O1_4
REMARK    3  A    between atoms: P1_3  and  O2_7
REMARK    4  A    between atoms: O1_4  and  C2_5
REMARK    5  A    between atoms: C2_5  and  C3_6
REMARK    6  A    between atoms: O2_7  and  C4_8
REMARK    7  A    between atoms: C4_8  and  C5_9
REMARK    8  A    between atoms: C6_11  and  C7_12
REMARK    9  A    between atoms: C7_12  and  C8_13
REMARK   10  A    between atoms: C8_13  and  C9_14
REMARK   11  A    between atoms: C8_13  and  N1_18
REMARK   12  A    between atoms: C9_14  and  C10_15
REMARK   13  A    between atoms: C10_15  and  C11_16
REMARK   14  A    between atoms: C10_15  and  C12_17
REMARK   15  A    between atoms: C13_19  and  C14_20
REMARK   16  A    between atoms: C14_20  and  C15_21
REMARK   17  A    between atoms: C14_20  and  N2_28
REMARK   18  A    between atoms: C15_21  and  C16_22
REMARK                            x       y       z     vdW  Elec       q    Type
REMARK                         _______ _______ _______ _____ _____    ______ ____
ROOT
ATOM      1  C8  UNL     1      26.466  27.900  21.662  0.00  0.00    +0.077 C 
ENDROOT
BRANCH   1   2
ATOM      2  N1  UNL     1      27.746  27.165  21.470  0.00  0.00    -0.314 N 
ATOM      3  C13 UNL     1      28.936  27.809  21.137  0.00  0.00    +0.199 C 
ATOM      4  O4  UNL     1      28.945  29.072  20.988  0.00  0.00    -0.278 OA
ATOM      5  H24 UNL     1      27.707  26.147  21.596  0.00  0.00    +0.149 HD
BRANCH   3   6
ATOM      6  C14 UNL     1      30.235  27.125  20.934  0.00  0.00    +0.017 C 
BRANCH   6   7
ATOM      7  N2  UNL     1      31.124  27.298  22.059  0.00  0.00    +0.386 N 
ATOM      8  H33 UNL     1      30.560  27.344  22.947  0.00  0.00    -0.089 HD
ATOM      9  H34 UNL     1      31.659  28.186  21.983  0.00  0.00    -0.089 HD
ATOM     10  H35 UNL     1      31.786  26.504  22.188  0.00  0.00    -0.089 HD
ENDBRANCH   6   7
BRANCH   6  11
ATOM     11  C15 UNL     1      30.094  25.670  20.643  0.00  0.00    +0.028 C 
BRANCH  11  12
ATOM     12  C16 UNL     1      30.439  25.431  19.217  0.00  0.00    -0.048 A 
ATOM     13  C17 UNL     1      31.245  26.303  18.513  0.00  0.00    +0.003 A 
ATOM     14  C18 UNL     1      31.562  26.067  17.172  0.00  0.00    +0.000 A 
ATOM     15  C19 UNL     1      31.074  24.960  16.534  0.00  0.00    +0.000 A 
ATOM     16  C20 UNL     1      30.270  24.080  17.221  0.00  0.00    +0.000 A 
ATOM     17  C21 UNL     1      29.959  24.322  18.555  0.00  0.00    +0.003 A 
ENDBRANCH  11  12
ENDBRANCH   6  11
ENDBRANCH   3   6
ENDBRANCH   1   2
BRANCH   1  18
ATOM     18  C7  UNL     1      25.386  27.058  21.104  0.00  0.00    +0.052 C 
BRANCH  18  21
ATOM     19  F1  UNL     1      23.033  28.626  20.685  0.00  0.00    -0.197 F 
ATOM     20  C1  UNL     1      23.056  27.716  21.684  0.00  0.00    +0.207 C 
ATOM     21  C6  UNL     1      24.138  26.987  21.884  0.00  0.00    +0.021 C 
BRANCH  20  22
ATOM     22  P1  UNL     1      21.586  27.548  22.701  0.00  0.00    +0.391 P 
ATOM     23  O3  UNL     1      21.290  26.094  22.964  0.00  0.00    -0.251 OA
BRANCH  22  24
ATOM     24  O1  UNL     1      21.796  28.307  24.184  0.00  0.00    -0.303 OA
BRANCH  24  25
ATOM     25  C2  UNL     1      22.303  27.418  25.150  0.00  0.00    +0.167 C 
ATOM     26  C3  UNL     1      23.692  27.870  25.540  0.00  0.00    +0.034 C 
ENDBRANCH  24  25
ENDBRANCH  22  24
BRANCH  22  27
ATOM     27  O2  UNL     1      20.266  28.263  21.903  0.00  0.00    -0.303 OA
BRANCH  27  28
ATOM     28  C4  UNL     1      19.103  27.758  22.484  0.00  0.00    +0.167 C 
ATOM     29  C5  UNL     1      17.886  28.157  21.680  0.00  0.00    +0.034 C 
ENDBRANCH  27  28
ENDBRANCH  22  27
ENDBRANCH  20  22
ENDBRANCH  18  21
ENDBRANCH   1  18
BRANCH   1  30
ATOM     30  C9  UNL     1      26.346  28.414  23.011  0.00  0.00    +0.025 C 
BRANCH  30  31
ATOM     31  C10 UNL     1      26.098  29.871  23.181  0.00  0.00    -0.015 C 
ATOM     32  C11 UNL     1      25.795  30.460  21.739  0.00  0.00    +0.007 C 
ATOM     33  C12 UNL     1      27.246  30.722  23.620  0.00  0.00    +0.007 C 
ENDBRANCH  30  31
ENDBRANCH   1  30
TORSDOF 14
ENDMDL
MODEL 2
REMARK VINA RESULT:      -6.3     35.778     39.708
REMARK  Name = C:\Users\aleks\Desktop\Cathepsin_C_molecular_docking/Ligands\MK-hydrochloride-3b.pdb
REMARK  18 active torsions:
REMARK  status: ('A' for Active; 'I' for Inactive)
REMARK    1  A    between atoms: C1_2  and  P1_3
REMARK    2  A    between atoms: P1_3  and  O1_4
REMARK    3  A    between atoms: P1_3  and  O2_7
REMARK    4  A    between atoms: O1_4  and  C2_5
REMARK    5  A    between atoms: C2_5  and  C3_6
REMARK    6  A    between atoms: O2_7  and  C4_8
REMARK    7  A    between atoms: C4_8  and  C5_9
REMARK    8  A    between atoms: C6_11  and  C7_12
REMARK    9  A    between atoms: C7_12  and  C8_13
REMARK   10  A    between atoms: C8_13  and  C9_14
REMARK   11  A    between atoms: C8_13  and  N1_18
REMARK   12  A    between atoms: C9_14  and  C10_15
REMARK   13  A    between atoms: C10_15  and  C11_16
REMARK   14  A    between atoms: C10_15  and  C12_17
REMARK   15  A    between atoms: C13_19  and  C14_20
REMARK   16  A    between atoms: C14_20  and  C15_21
REMARK   17  A    between atoms: C14_20  and  N2_28
REMARK   18  A    between atoms: C15_21  and  C16_22
REMARK                            x       y       z     vdW  Elec       q    Type
REMARK                         _______ _______ _______ _____ _____    ______ ____
ROOT
ATOM      1  C8  UNL     1      60.659   9.730  17.423  0.00  0.00    +0.077 C 
ENDROOT
BRANCH   1   2
ATOM      2  N1  UNL     1      59.357   9.952  18.109  0.00  0.00    -0.314 N 
ATOM      3  C13 UNL     1      58.197   9.269  17.752  0.00  0.00    +0.199 C 
ATOM      4  O4  UNL     1      58.234   8.421  16.806  0.00  0.00    -0.278 OA
ATOM      5  H24 UNL     1      59.358  10.643  18.869  0.00  0.00    +0.149 HD
BRANCH   3   6
ATOM      6  C14 UNL     1      56.877   9.453  18.402  0.00  0.00    +0.017 C 
BRANCH   6   7
ATOM      7  N2  UNL     1      55.792   9.420  17.450  0.00  0.00    +0.386 N 
ATOM      8  H33 UNL     1      55.781  10.317  16.900  0.00  0.00    -0.089 HD
ATOM      9  H34 UNL     1      54.873   9.337  17.929  0.00  0.00    -0.089 HD
ATOM     10  H35 UNL     1      55.884   8.659  16.744  0.00  0.00    -0.089 HD
ENDBRANCH   6   7
BRANCH   6  11
ATOM     11  C15 UNL     1      56.611   8.459  19.481  0.00  0.00    +0.028 C 
BRANCH  11  12
ATOM     12  C16 UNL     1      56.768   9.129  20.798  0.00  0.00    -0.048 A 
ATOM     13  C17 UNL     1      58.007   9.289  21.385  0.00  0.00    +0.003 A 
ATOM     14  C18 UNL     1      58.142   9.919  22.625  0.00  0.00    +0.000 A 
ATOM     15  C19 UNL     1      57.037  10.390  23.280  0.00  0.00    +0.000 A 
ATOM     16  C20 UNL     1      55.794  10.239  22.710  0.00  0.00    +0.000 A 
ATOM     17  C21 UNL     1      55.668   9.611  21.476  0.00  0.00    +0.003 A 
ENDBRANCH  11  12
ENDBRANCH   6  11
ENDBRANCH   3   6
ENDBRANCH   1   2
BRANCH   1  18
ATOM     18  C7  UNL     1      60.952  10.944  16.630  0.00  0.00    +0.052 C 
BRANCH  18  21
ATOM     19  F1  UNL     1      63.651  11.307  15.762  0.00  0.00    -0.197 F 
ATOM     20  C1  UNL     1      63.180  12.041  16.794  0.00  0.00    +0.207 C 
ATOM     21  C6  UNL     1      61.935  11.880  17.202  0.00  0.00    +0.021 C 
BRANCH  20  22
ATOM     22  P1  UNL     1      64.297  13.214  17.569  0.00  0.00    +0.391 P 
ATOM     23  O3  UNL     1      63.684  14.590  17.591  0.00  0.00    -0.251 OA
BRANCH  22  24
ATOM     24  O1  UNL     1      64.626  12.770  19.154  0.00  0.00    -0.303 OA
BRANCH  24  25
ATOM     25  C2  UNL     1      65.538  11.700  19.209  0.00  0.00    +0.167 C 
ATOM     26  C3  UNL     1      66.757  12.145  19.987  0.00  0.00    +0.034 C 
ENDBRANCH  24  25
ENDBRANCH  22  24
BRANCH  22  27
ATOM     27  O2  UNL     1      65.759  13.256  16.699  0.00  0.00    -0.303 OA
BRANCH  27  28
ATOM     28  C4  UNL     1      66.436  14.414  17.078  0.00  0.00    +0.167 C 
ATOM     29  C5  UNL     1      67.933  14.218  16.971  0.00  0.00    +0.034 C 
ENDBRANCH  27  28
ENDBRANCH  22  27
ENDBRANCH  20  22
ENDBRANCH  18  21
ENDBRANCH   1  18
BRANCH   1  30
ATOM     30  C9  UNL     1      61.660   9.214  18.335  0.00  0.00    +0.025 C 
BRANCH  30  31
ATOM     31  C10 UNL     1      61.354   9.242  19.791  0.00  0.00    -0.015 C 
ATOM     32  C11 UNL     1      62.475  10.127  20.482  0.00  0.00    +0.007 C 
ATOM     33  C12 UNL     1      61.471   7.959  20.548  0.00  0.00    +0.007 C 
ENDBRANCH  30  31
ENDBRANCH   1  30
TORSDOF 14
ENDMDL
MODEL 3
REMARK VINA RESULT:      -6.2      3.143      9.262
REMARK  Name = C:\Users\aleks\Desktop\Cathepsin_C_molecular_docking/Ligands\MK-hydrochloride-3b.pdb
REMARK  18 active torsions:
REMARK  status: ('A' for Active; 'I' for Inactive)
REMARK    1  A    between atoms: C1_2  and  P1_3
REMARK    2  A    between atoms: P1_3  and  O1_4
REMARK    3  A    between atoms: P1_3  and  O2_7
REMARK    4  A    between atoms: O1_4  and  C2_5
REMARK    5  A    between atoms: C2_5  and  C3_6
REMARK    6  A    between atoms: O2_7  and  C4_8
REMARK    7  A    between atoms: C4_8  and  C5_9
REMARK    8  A    between atoms: C6_11  and  C7_12
REMARK    9  A    between atoms: C7_12  and  C8_13
REMARK   10  A    between atoms: C8_13  and  C9_14
REMARK   11  A    between atoms: C8_13  and  N1_18
REMARK   12  A    between atoms: C9_14  and  C10_15
REMARK   13  A    between atoms: C10_15  and  C11_16
REMARK   14  A    between atoms: C10_15  and  C12_17
REMARK   15  A    between atoms: C13_19  and  C14_20
REMARK   16  A    between atoms: C14_20  and  C15_21
REMARK   17  A    between atoms: C14_20  and  N2_28
REMARK   18  A    between atoms: C15_21  and  C16_22
REMARK                            x       y       z     vdW  Elec       q    Type
REMARK                         _______ _______ _______ _____ _____    ______ ____
ROOT
ATOM      1  C8  UNL     1      24.080  27.686  20.663  0.00  0.00    +0.077 C 
ENDROOT
BRANCH   1   2
ATOM      2  N1  UNL     1      22.843  27.100  21.247  0.00  0.00    -0.314 N 
ATOM      3  C13 UNL     1      22.115  27.735  22.251  0.00  0.00    +0.199 C 
ATOM      4  O4  UNL     1      22.510  28.860  22.696  0.00  0.00    -0.278 OA
ATOM      5  H24 UNL     1      22.549  26.192  20.868  0.00  0.00    +0.149 HD
BRANCH   3   6
ATOM      6  C14 UNL     1      20.879  27.196  22.866  0.00  0.00    +0.017 C 
BRANCH   6   7
ATOM      7  N2  UNL     1      21.163  26.301  23.964  0.00  0.00    +0.386 N 
ATOM      8  H33 UNL     1      20.416  26.401  24.699  0.00  0.00    -0.089 HD
ATOM      9  H34 UNL     1      22.073  26.531  24.411  0.00  0.00    -0.089 HD
ATOM     10  H35 UNL     1      21.155  25.295  23.690  0.00  0.00    -0.089 HD
ENDBRANCH   6   7
BRANCH   6  11
ATOM     11  C15 UNL     1      19.943  28.259  23.332  0.00  0.00    +0.028 C 
BRANCH  11  12
ATOM     12  C16 UNL     1      18.781  28.312  22.407  0.00  0.00    -0.048 A 
ATOM     13  C17 UNL     1      17.695  27.474  22.562  0.00  0.00    +0.003 A 
ATOM     14  C18 UNL     1      16.608  27.533  21.685  0.00  0.00    +0.000 A 
ATOM     15  C19 UNL     1      16.606  28.429  20.652  0.00  0.00    +0.000 A 
ATOM     16  C20 UNL     1      17.680  29.272  20.483  0.00  0.00    +0.000 A 
ATOM     17  C21 UNL     1      18.758  29.207  21.360  0.00  0.00    +0.003 A 
ENDBRANCH  11  12
ENDBRANCH   6  11
ENDBRANCH   3   6
ENDBRANCH   1   2
BRANCH   1  18
ATOM     18  C7  UNL     1      25.229  26.951  21.235  0.00  0.00    +0.052 C 
BRANCH  18  21
ATOM     19  F1  UNL     1      27.640  26.058  22.483  0.00  0.00    -0.197 F 
ATOM     20  C1  UNL     1      27.633  27.232  21.815  0.00  0.00    +0.207 C 
ATOM     21  C6  UNL     1      26.524  27.653  21.235  0.00  0.00    +0.021 C 
BRANCH  20  22
ATOM     22  P1  UNL     1      29.161  28.173  21.755  0.00  0.00    +0.391 P 
ATOM     23  O3  UNL     1      28.876  29.649  21.857  0.00  0.00    -0.251 OA
BRANCH  22  24
ATOM     24  O1  UNL     1      30.172  27.754  23.028  0.00  0.00    -0.303 OA
BRANCH  24  25
ATOM     25  C2  UNL     1      30.174  28.743  24.030  0.00  0.00    +0.167 C 
ATOM     26  C3  UNL     1      29.128  28.387  25.062  0.00  0.00    +0.034 C 
ENDBRANCH  24  25
ENDBRANCH  22  24
BRANCH  22  27
ATOM     27  O2  UNL     1      29.963  27.848  20.291  0.00  0.00    -0.303 OA
BRANCH  27  28
ATOM     28  C4  UNL     1      30.208  26.476  20.245  0.00  0.00    +0.167 C 
ATOM     29  C5  UNL     1      30.823  26.086  18.919  0.00  0.00    +0.034 C 
ENDBRANCH  27  28
ENDBRANCH  22  27
ENDBRANCH  20  22
ENDBRANCH  18  21
ENDBRANCH   1  18
BRANCH   1  30
ATOM     30  C9  UNL     1      23.971  27.834  19.226  0.00  0.00    +0.025 C 
BRANCH  30  31
ATOM     31  C10 UNL     1      23.655  29.185  18.688  0.00  0.00    -0.015 C 
ATOM     32  C11 UNL     1      24.834  30.149  19.135  0.00  0.00    +0.007 C 
ATOM     33  C12 UNL     1      22.460  29.890  19.245  0.00  0.00    +0.007 C 
ENDBRANCH  30  31
ENDBRANCH   1  30
TORSDOF 14
ENDMDL
MODEL 4
REMARK VINA RESULT:      -6.2     14.729     18.076
REMARK  Name = C:\Users\aleks\Desktop\Cathepsin_C_molecular_docking/Ligands\MK-hydrochloride-3b.pdb
REMARK  18 active torsions:
REMARK  status: ('A' for Active; 'I' for Inactive)
REMARK    1  A    between atoms: C1_2  and  P1_3
REMARK    2  A    between atoms: P1_3  and  O1_4
REMARK    3  A    between atoms: P1_3  and  O2_7
REMARK    4  A    between atoms: O1_4  and  C2_5
REMARK    5  A    between atoms: C2_5  and  C3_6
REMARK    6  A    between atoms: O2_7  and  C4_8
REMARK    7  A    between atoms: C4_8  and  C5_9
REMARK    8  A    between atoms: C6_11  and  C7_12
REMARK    9  A    between atoms: C7_12  and  C8_13
REMARK   10  A    between atoms: C8_13  and  C9_14
REMARK   11  A    between atoms: C8_13  and  N1_18
REMARK   12  A    between atoms: C9_14  and  C10_15
REMARK   13  A    between atoms: C10_15  and  C11_16
REMARK   14  A    between atoms: C10_15  and  C12_17
REMARK   15  A    between atoms: C13_19  and  C14_20
REMARK   16  A    between atoms: C14_20  and  C15_21
REMARK   17  A    between atoms: C14_20  and  N2_28
REMARK   18  A    between atoms: C15_21  and  C16_22
REMARK                            x       y       z     vdW  Elec       q    Type
REMARK                         _______ _______ _______ _____ _____    ______ ____
ROOT
ATOM      1  C8  UNL     1      37.838  20.827  31.780  0.00  0.00    +0.077 C 
ENDROOT
BRANCH   1   2
ATOM      2  N1  UNL     1      37.367  22.233  31.644  0.00  0.00    -0.314 N 
ATOM      3  C13 UNL     1      36.020  22.561  31.515  0.00  0.00    +0.199 C 
ATOM      4  O4  UNL     1      35.146  21.637  31.511  0.00  0.00    -0.278 OA
ATOM      5  H24 UNL     1      38.095  22.957  31.650  0.00  0.00    +0.149 HD
BRANCH   3   6
ATOM      6  C14 UNL     1      35.499  23.942  31.376  0.00  0.00    +0.017 C 
BRANCH   6   7
ATOM      7  N2  UNL     1      34.193  24.095  31.972  0.00  0.00    +0.386 N 
ATOM      8  H33 UNL     1      33.807  23.147  32.218  0.00  0.00    -0.089 HD
ATOM      9  H34 UNL     1      33.526  24.540  31.311  0.00  0.00    -0.089 HD
ATOM     10  H35 UNL     1      34.206  24.632  32.865  0.00  0.00    -0.089 HD
ENDBRANCH   6   7
BRANCH   6  11
ATOM     11  C15 UNL     1      36.416  24.975  31.938  0.00  0.00    +0.028 C 
BRANCH  11  12
ATOM     12  C16 UNL     1      36.754  25.949  30.868  0.00  0.00    -0.048 A 
ATOM     13  C17 UNL     1      35.791  26.746  30.285  0.00  0.00    +0.003 A 
ATOM     14  C18 UNL     1      36.121  27.658  29.279  0.00  0.00    +0.000 A 
ATOM     15  C19 UNL     1      37.416  27.773  28.853  0.00  0.00    +0.000 A 
ATOM     16  C20 UNL     1      38.390  26.986  29.424  0.00  0.00    +0.000 A 
ATOM     17  C21 UNL     1      38.052  26.080  30.425  0.00  0.00    +0.003 A 
ENDBRANCH  11  12
ENDBRANCH   6  11
ENDBRANCH   3   6
ENDBRANCH   1   2
BRANCH   1  18
ATOM     18  C7  UNL     1      38.793  20.574  30.680  0.00  0.00    +0.052 C 
BRANCH  18  21
ATOM     19  F1  UNL     1      41.488  20.627  29.729  0.00  0.00    -0.197 F 
ATOM     20  C1  UNL     1      40.754  21.761  29.710  0.00  0.00    +0.207 C 
ATOM     21  C6  UNL     1      39.508  21.746  30.147  0.00  0.00    +0.021 C 
BRANCH  20  22
ATOM     22  P1  UNL     1      41.530  23.253  29.082  0.00  0.00    +0.391 P 
ATOM     23  O3  UNL     1      41.157  23.474  27.639  0.00  0.00    -0.251 OA
BRANCH  22  24
ATOM     24  O1  UNL     1      41.033  24.599  29.954  0.00  0.00    -0.303 OA
BRANCH  24  25
ATOM     25  C2  UNL     1      41.746  24.720  31.162  0.00  0.00    +0.167 C 
ATOM     26  C3  UNL     1      40.791  24.481  32.311  0.00  0.00    +0.034 C 
ENDBRANCH  24  25
ENDBRANCH  22  24
BRANCH  22  27
ATOM     27  O2  UNL     1      43.220  23.108  29.218  0.00  0.00    -0.303 OA
BRANCH  27  28
ATOM     28  C4  UNL     1      43.722  22.867  27.939  0.00  0.00    +0.167 C 
ATOM     29  C5  UNL     1      44.327  21.483  27.853  0.00  0.00    +0.034 C 
ENDBRANCH  27  28
ENDBRANCH  22  27
ENDBRANCH  20  22
ENDBRANCH  18  21
ENDBRANCH   1  18
BRANCH   1  30
ATOM     30  C9  UNL     1      38.222  20.525  33.144  0.00  0.00    +0.025 C 
BRANCH  30  31
ATOM     31  C10 UNL     1      37.370  19.579  33.913  0.00  0.00    -0.015 C 
ATOM     32  C11 UNL     1      36.717  18.584  32.863  0.00  0.00    +0.007 C 
ATOM     33  C12 UNL     1      36.161  20.134  34.596  0.00  0.00    +0.007 C 
ENDBRANCH  30  31
ENDBRANCH   1  30
TORSDOF 14
ENDMDL
MODEL 5
REMARK VINA RESULT:      -6.2      4.177      8.637
REMARK  Name = C:\Users\aleks\Desktop\Cathepsin_C_molecular_docking/Ligands\MK-hydrochloride-3b.pdb
REMARK  18 active torsions:
REMARK  status: ('A' for Active; 'I' for Inactive)
REMARK    1  A    between atoms: C1_2  and  P1_3
REMARK    2  A    between atoms: P1_3  and  O1_4
REMARK    3  A    between atoms: P1_3  and  O2_7
REMARK    4  A    between atoms: O1_4  and  C2_5
REMARK    5  A    between atoms: C2_5  and  C3_6
REMARK    6  A    between atoms: O2_7  and  C4_8
REMARK    7  A    between atoms: C4_8  and  C5_9
REMARK    8  A    between atoms: C6_11  and  C7_12
REMARK    9  A    between atoms: C7_12  and  C8_13
REMARK   10  A    between atoms: C8_13  and  C9_14
REMARK   11  A    between atoms: C8_13  and  N1_18
REMARK   12  A    between atoms: C9_14  and  C10_15
REMARK   13  A    between atoms: C10_15  and  C11_16
REMARK   14  A    between atoms: C10_15  and  C12_17
REMARK   15  A    between atoms: C13_19  and  C14_20
REMARK   16  A    between atoms: C14_20  and  C15_21
REMARK   17  A    between atoms: C14_20  and  N2_28
REMARK   18  A    between atoms: C15_21  and  C16_22
REMARK                            x       y       z     vdW  Elec       q    Type
REMARK                         _______ _______ _______ _____ _____    ______ ____
ROOT
ATOM      1  C8  UNL     1      24.220  28.297  20.349  0.00  0.00    +0.077 C 
ENDROOT
BRANCH   1   2
ATOM      2  N1  UNL     1      23.137  28.274  21.370  0.00  0.00    -0.314 N 
ATOM      3  C13 UNL     1      22.587  27.088  21.851  0.00  0.00    +0.199 C 
ATOM      4  O4  UNL     1      23.015  25.974  21.412  0.00  0.00    -0.278 OA
ATOM      5  H24 UNL     1      22.812  29.188  21.706  0.00  0.00    +0.149 HD
BRANCH   3   6
ATOM      6  C14 UNL     1      21.509  27.010  22.865  0.00  0.00    +0.017 C 
BRANCH   6   7
ATOM      7  N2  UNL     1      21.981  26.481  24.123  0.00  0.00    +0.386 N 
ATOM      8  H33 UNL     1      21.637  25.493  24.239  0.00  0.00    -0.089 HD
ATOM      9  H34 UNL     1      21.618  27.034  24.925  0.00  0.00    -0.089 HD
ATOM     10  H35 UNL     1      23.020  26.424  24.184  0.00  0.00    -0.089 HD
ENDBRANCH   6   7
BRANCH   6  11
ATOM     11  C15 UNL     1      20.836  28.318  23.109  0.00  0.00    +0.028 C 
BRANCH  11  12
ATOM     12  C16 UNL     1      19.536  28.329  22.388  0.00  0.00    -0.048 A 
ATOM     13  C17 UNL     1      18.502  27.490  22.751  0.00  0.00    +0.003 A 
ATOM     14  C18 UNL     1      17.284  27.509  22.065  0.00  0.00    +0.000 A 
ATOM     15  C19 UNL     1      17.098  28.366  21.016  0.00  0.00    +0.000 A 
ATOM     16  C20 UNL     1      18.119  29.210  20.642  0.00  0.00    +0.000 A 
ATOM     17  C21 UNL     1      19.328  29.185  21.329  0.00  0.00    +0.003 A 
ENDBRANCH  11  12
ENDBRANCH   6  11
ENDBRANCH   3   6
ENDBRANCH   1   2
BRANCH   1  18
ATOM     18  C7  UNL     1      23.609  28.714  19.068  0.00  0.00    +0.052 C 
BRANCH  18  21
ATOM     19  F1  UNL     1      21.768  30.833  19.607  0.00  0.00    -0.197 F 
ATOM     20  C1  UNL     1      22.915  31.101  18.946  0.00  0.00    +0.207 C 
ATOM     21  C6  UNL     1      23.772  30.129  18.693  0.00  0.00    +0.021 C 
BRANCH  20  22
ATOM     22  P1  UNL     1      23.214  32.797  18.438  0.00  0.00    +0.391 P 
ATOM     23  O3  UNL     1      22.999  33.740  19.593  0.00  0.00    -0.251 OA
BRANCH  22  24
ATOM     24  O1  UNL     1      24.793  32.992  17.901  0.00  0.00    -0.303 OA
BRANCH  24  25
ATOM     25  C2  UNL     1      25.611  33.547  18.903  0.00  0.00    +0.167 C 
ATOM     26  C3  UNL     1      26.570  32.482  19.387  0.00  0.00    +0.034 C 
ENDBRANCH  24  25
ENDBRANCH  22  24
BRANCH  22  27
ATOM     27  O2  UNL     1      22.153  33.199  17.170  0.00  0.00    -0.303 OA
BRANCH  27  28
ATOM     28  C4  UNL     1      22.666  34.332  16.540  0.00  0.00    +0.167 C 
ATOM     29  C5  UNL     1      21.918  35.573  16.978  0.00  0.00    +0.034 C 
ENDBRANCH  27  28
ENDBRANCH  22  27
ENDBRANCH  20  22
ENDBRANCH  18  21
ENDBRANCH   1  18
BRANCH   1  30
ATOM     30  C9  UNL     1      25.397  28.987  20.837  0.00  0.00    +0.025 C 
BRANCH  30  31
ATOM     31  C10 UNL     1      26.240  28.293  21.848  0.00  0.00    -0.015 C 
ATOM     32  C11 UNL     1      27.716  28.852  21.681  0.00  0.00    +0.007 C 
ATOM     33  C12 UNL     1      26.452  26.823  21.681  0.00  0.00    +0.007 C 
ENDBRANCH  30  31
ENDBRANCH   1  30
TORSDOF 14
ENDMDL
MODEL 6
REMARK VINA RESULT:      -6.2      1.623      2.309
REMARK  Name = C:\Users\aleks\Desktop\Cathepsin_C_molecular_docking/Ligands\MK-hydrochloride-3b.pdb
REMARK  18 active torsions:
REMARK  status: ('A' for Active; 'I' for Inactive)
REMARK    1  A    between atoms: C1_2  and  P1_3
REMARK    2  A    between atoms: P1_3  and  O1_4
REMARK    3  A    between atoms: P1_3  and  O2_7
REMARK    4  A    between atoms: O1_4  and  C2_5
REMARK    5  A    between atoms: C2_5  and  C3_6
REMARK    6  A    between atoms: O2_7  and  C4_8
REMARK    7  A    between atoms: C4_8  and  C5_9
REMARK    8  A    between atoms: C6_11  and  C7_12
REMARK    9  A    between atoms: C7_12  and  C8_13
REMARK   10  A    between atoms: C8_13  and  C9_14
REMARK   11  A    between atoms: C8_13  and  N1_18
REMARK   12  A    between atoms: C9_14  and  C10_15
REMARK   13  A    between atoms: C10_15  and  C11_16
REMARK   14  A    between atoms: C10_15  and  C12_17
REMARK   15  A    between atoms: C13_19  and  C14_20
REMARK   16  A    between atoms: C14_20  and  C15_21
REMARK   17  A    between atoms: C14_20  and  N2_28
REMARK   18  A    between atoms: C15_21  and  C16_22
REMARK                            x       y       z     vdW  Elec       q    Type
REMARK                         _______ _______ _______ _____ _____    ______ ____
ROOT
ATOM      1  C8  UNL     1      26.040  29.035  20.991  0.00  0.00    +0.077 C 
ENDROOT
BRANCH   1   2
ATOM      2  N1  UNL     1      27.509  28.803  20.955  0.00  0.00    -0.314 N 
ATOM      3  C13 UNL     1      28.080  27.571  21.266  0.00  0.00    +0.199 C 
ATOM      4  O4  UNL     1      27.331  26.597  21.594  0.00  0.00    -0.278 OA
ATOM      5  H24 UNL     1      28.088  29.607  20.686  0.00  0.00    +0.149 HD
BRANCH   3   6
ATOM      6  C14 UNL     1      29.535  27.287  21.246  0.00  0.00    +0.017 C 
BRANCH   6   7
ATOM      7  N2  UNL     1      30.182  27.672  22.479  0.00  0.00    +0.386 N 
ATOM      8  H33 UNL     1      30.370  26.813  23.058  0.00  0.00    -0.089 HD
ATOM      9  H34 UNL     1      29.576  28.301  23.041  0.00  0.00    -0.089 HD
ATOM     10  H35 UNL     1      31.111  28.122  22.335  0.00  0.00    -0.089 HD
ENDBRANCH   6   7
BRANCH   6  11
ATOM     11  C15 UNL     1      29.850  25.860  20.954  0.00  0.00    +0.028 C 
BRANCH  11  12
ATOM     12  C16 UNL     1      30.335  25.754  19.552  0.00  0.00    -0.048 A 
ATOM     13  C17 UNL     1      29.962  24.705  18.737  0.00  0.00    +0.003 A 
ATOM     14  C18 UNL     1      30.425  24.615  17.420  0.00  0.00    +0.000 A 
ATOM     15  C19 UNL     1      31.261  25.574  16.919  0.00  0.00    +0.000 A 
ATOM     16  C20 UNL     1      31.642  26.628  17.718  0.00  0.00    +0.000 A 
ATOM     17  C21 UNL     1      31.177  26.709  19.027  0.00  0.00    +0.003 A 
ENDBRANCH  11  12
ENDBRANCH   6  11
ENDBRANCH   3   6
ENDBRANCH   1   2
BRANCH   1  18
ATOM     18  C7  UNL     1      25.666  29.281  22.401  0.00  0.00    +0.052 C 
BRANCH  18  21
ATOM     19  F1  UNL     1      22.905  29.894  21.991  0.00  0.00    -0.197 F 
ATOM     20  C1  UNL     1      23.243  28.811  22.724  0.00  0.00    +0.207 C 
ATOM     21  C6  UNL     1      24.516  28.519  22.918  0.00  0.00    +0.021 C 
BRANCH  20  22
ATOM     22  P1  UNL     1      21.917  27.812  23.406  0.00  0.00    +0.391 P 
ATOM     23  O3  UNL     1      21.838  26.485  22.697  0.00  0.00    -0.251 OA
BRANCH  22  24
ATOM     24  O1  UNL     1      22.174  27.510  25.038  0.00  0.00    -0.303 OA
BRANCH  24  25
ATOM     25  C2  UNL     1      21.544  28.476  25.845  0.00  0.00    +0.167 C 
ATOM     26  C3  UNL     1      22.579  29.488  26.282  0.00  0.00    +0.034 C 
ENDBRANCH  24  25
ENDBRANCH  22  24
BRANCH  22  27
ATOM     27  O2  UNL     1      20.442  28.640  23.230  0.00  0.00    -0.303 OA
BRANCH  27  28
ATOM     28  C4  UNL     1      19.789  28.099  22.123  0.00  0.00    +0.167 C 
ATOM     29  C5  UNL     1      18.471  27.478  22.530  0.00  0.00    +0.034 C 
ENDBRANCH  27  28
ENDBRANCH  22  27
ENDBRANCH  20  22
ENDBRANCH  18  21
ENDBRANCH   1  18
BRANCH   1  30
ATOM     30  C9  UNL     1      25.625  29.975  19.969  0.00  0.00    +0.025 C 
BRANCH  30  31
ATOM     31  C10 UNL     1      24.746  29.472  18.878  0.00  0.00    -0.015 C 
ATOM     32  C11 UNL     1      23.532  30.487  18.756  0.00  0.00    +0.007 C 
ATOM     33  C12 UNL     1      24.037  28.176  19.101  0.00  0.00    +0.007 C 
ENDBRANCH  30  31
ENDBRANCH   1  30
TORSDOF 14
ENDMDL
MODEL 7
REMARK VINA RESULT:      -6.2      3.530      9.288
REMARK  Name = C:\Users\aleks\Desktop\Cathepsin_C_molecular_docking/Ligands\MK-hydrochloride-3b.pdb
REMARK  18 active torsions:
REMARK  status: ('A' for Active; 'I' for Inactive)
REMARK    1  A    between atoms: C1_2  and  P1_3
REMARK    2  A    between atoms: P1_3  and  O1_4
REMARK    3  A    between atoms: P1_3  and  O2_7
REMARK    4  A    between atoms: O1_4  and  C2_5
REMARK    5  A    between atoms: C2_5  and  C3_6
REMARK    6  A    between atoms: O2_7  and  C4_8
REMARK    7  A    between atoms: C4_8  and  C5_9
REMARK    8  A    between atoms: C6_11  and  C7_12
REMARK    9  A    between atoms: C7_12  and  C8_13
REMARK   10  A    between atoms: C8_13  and  C9_14
REMARK   11  A    between atoms: C8_13  and  N1_18
REMARK   12  A    between atoms: C9_14  and  C10_15
REMARK   13  A    between atoms: C10_15  and  C11_16
REMARK   14  A    between atoms: C10_15  and  C12_17
REMARK   15  A    between atoms: C13_19  and  C14_20
REMARK   16  A    between atoms: C14_20  and  C15_21
REMARK   17  A    between atoms: C14_20  and  N2_28
REMARK   18  A    between atoms: C15_21  and  C16_22
REMARK                            x       y       z     vdW  Elec       q    Type
REMARK                         _______ _______ _______ _____ _____    ______ ____
ROOT
ATOM      1  C8  UNL     1      24.598  28.157  21.177  0.00  0.00    +0.077 C 
ENDROOT
BRANCH   1   2
ATOM      2  N1  UNL     1      23.335  28.194  21.963  0.00  0.00    -0.314 N 
ATOM      3  C13 UNL     1      22.496  27.089  22.083  0.00  0.00    +0.199 C 
ATOM      4  O4  UNL     1      22.808  25.999  21.506  0.00  0.00    -0.278 OA
ATOM      5  H24 UNL     1      23.110  29.087  22.417  0.00  0.00    +0.149 HD
BRANCH   3   6
ATOM      6  C14 UNL     1      21.229  27.072  22.852  0.00  0.00    +0.017 C 
BRANCH   6   7
ATOM      7  N2  UNL     1      21.397  26.501  24.167  0.00  0.00    +0.386 N 
ATOM      8  H33 UNL     1      21.863  27.203  24.797  0.00  0.00    -0.089 HD
ATOM      9  H34 UNL     1      22.003  25.658  24.137  0.00  0.00    -0.089 HD
ATOM     10  H35 UNL     1      20.495  26.263  24.633  0.00  0.00    -0.089 HD
ENDBRANCH   6   7
BRANCH   6  11
ATOM     11  C15 UNL     1      20.603  28.419  22.980  0.00  0.00    +0.028 C 
BRANCH  11  12
ATOM     12  C16 UNL     1      19.305  28.416  22.257  0.00  0.00    -0.048 A 
ATOM     13  C17 UNL     1      18.288  27.548  22.601  0.00  0.00    +0.003 A 
ATOM     14  C18 UNL     1      17.072  27.554  21.912  0.00  0.00    +0.000 A 
ATOM     15  C19 UNL     1      16.871  28.426  20.878  0.00  0.00    +0.000 A 
ATOM     16  C20 UNL     1      17.874  29.298  20.522  0.00  0.00    +0.000 A 
ATOM     17  C21 UNL     1      19.082  29.286  21.212  0.00  0.00    +0.003 A 
ENDBRANCH  11  12
ENDBRANCH   6  11
ENDBRANCH   3   6
ENDBRANCH   1   2
BRANCH   1  18
ATOM     18  C7  UNL     1      25.581  27.376  21.958  0.00  0.00    +0.052 C 
BRANCH  18  21
ATOM     19  F1  UNL     1      27.757  25.639  22.604  0.00  0.00    -0.197 F 
ATOM     20  C1  UNL     1      28.001  26.791  21.942  0.00  0.00    +0.207 C 
ATOM     21  C6  UNL     1      27.002  27.599  21.638  0.00  0.00    +0.021 C 
BRANCH  20  22
ATOM     22  P1  UNL     1      29.702  27.164  21.504  0.00  0.00    +0.391 P 
ATOM     23  O3  UNL     1      30.377  25.948  20.928  0.00  0.00    -0.251 OA
BRANCH  22  24
ATOM     24  O1  UNL     1      29.769  28.385  20.353  0.00  0.00    -0.303 OA
BRANCH  24  25
ATOM     25  C2  UNL     1      30.844  28.195  19.465  0.00  0.00    +0.167 C 
ATOM     26  C3  UNL     1      31.330  29.550  18.999  0.00  0.00    +0.034 C 
ENDBRANCH  24  25
ENDBRANCH  22  24
BRANCH  22  27
ATOM     27  O2  UNL     1      30.539  27.677  22.893  0.00  0.00    -0.303 OA
BRANCH  27  28
ATOM     28  C4  UNL     1      29.593  27.903  23.891  0.00  0.00    +0.167 C 
ATOM     29  C5  UNL     1      29.485  29.380  24.203  0.00  0.00    +0.034 C 
ENDBRANCH  27  28
ENDBRANCH  22  27
ENDBRANCH  20  22
ENDBRANCH  18  21
ENDBRANCH   1  18
BRANCH   1  30
ATOM     30  C9  UNL     1      24.352  27.813  19.791  0.00  0.00    +0.025 C 
BRANCH  30  31
ATOM     31  C10 UNL     1      24.147  28.926  18.824  0.00  0.00    -0.015 C 
ATOM     32  C11 UNL     1      25.144  30.089  19.238  0.00  0.00    +0.007 C 
ATOM     33  C12 UNL     1      22.830  29.632  18.851  0.00  0.00    +0.007 C 
ENDBRANCH  30  31
ENDBRANCH   1  30
TORSDOF 14
ENDMDL
MODEL 8
REMARK VINA RESULT:      -6.1     16.589     19.390
REMARK  Name = C:\Users\aleks\Desktop\Cathepsin_C_molecular_docking/Ligands\MK-hydrochloride-3b.pdb
REMARK  18 active torsions:
REMARK  status: ('A' for Active; 'I' for Inactive)
REMARK    1  A    between atoms: C1_2  and  P1_3
REMARK    2  A    between atoms: P1_3  and  O1_4
REMARK    3  A    between atoms: P1_3  and  O2_7
REMARK    4  A    between atoms: O1_4  and  C2_5
REMARK    5  A    between atoms: C2_5  and  C3_6
REMARK    6  A    between atoms: O2_7  and  C4_8
REMARK    7  A    between atoms: C4_8  and  C5_9
REMARK    8  A    between atoms: C6_11  and  C7_12
REMARK    9  A    between atoms: C7_12  and  C8_13
REMARK   10  A    between atoms: C8_13  and  C9_14
REMARK   11  A    between atoms: C8_13  and  N1_18
REMARK   12  A    between atoms: C9_14  and  C10_15
REMARK   13  A    between atoms: C10_15  and  C11_16
REMARK   14  A    between atoms: C10_15  and  C12_17
REMARK   15  A    between atoms: C13_19  and  C14_20
REMARK   16  A    between atoms: C14_20  and  C15_21
REMARK   17  A    between atoms: C14_20  and  N2_28
REMARK   18  A    between atoms: C15_21  and  C16_22
REMARK                            x       y       z     vdW  Elec       q    Type
REMARK                         _______ _______ _______ _____ _____    ______ ____
ROOT
ATOM      1  C8  UNL     1      28.811  31.606   5.926  0.00  0.00    +0.077 C 
ENDROOT
BRANCH   1   2
ATOM      2  N1  UNL     1      28.655  30.728   4.735  0.00  0.00    -0.314 N 
ATOM      3  C13 UNL     1      29.433  30.877   3.589  0.00  0.00    +0.199 C 
ATOM      4  O4  UNL     1      30.314  31.794   3.543  0.00  0.00    -0.278 OA
ATOM      5  H24 UNL     1      27.937  29.998   4.801  0.00  0.00    +0.149 HD
BRANCH   3   6
ATOM      6  C14 UNL     1      29.318  30.032   2.377  0.00  0.00    +0.017 C 
BRANCH   6   7
ATOM      7  N2  UNL     1      27.944  29.818   1.990  0.00  0.00    +0.386 N 
ATOM      8  H33 UNL     1      27.765  30.280   1.062  0.00  0.00    -0.089 HD
ATOM      9  H34 UNL     1      27.289  30.238   2.679  0.00  0.00    -0.089 HD
ATOM     10  H35 UNL     1      27.705  28.812   1.853  0.00  0.00    -0.089 HD
ENDBRANCH   6   7
BRANCH   6  11
ATOM     11  C15 UNL     1      30.075  30.571   1.211  0.00  0.00    +0.028 C 
BRANCH  11  12
ATOM     12  C16 UNL     1      30.733  29.442   0.503  0.00  0.00    -0.048 A 
ATOM     13  C17 UNL     1      31.986  28.992   0.868  0.00  0.00    +0.003 A 
ATOM     14  C18 UNL     1      32.595  27.929   0.194  0.00  0.00    +0.000 A 
ATOM     15  C19 UNL     1      31.952  27.316  -0.846  0.00  0.00    +0.000 A 
ATOM     16  C20 UNL     1      30.702  27.752  -1.223  0.00  0.00    +0.000 A 
ATOM     17  C21 UNL     1      30.103  28.810  -0.547  0.00  0.00    +0.003 A 
ENDBRANCH  11  12
ENDBRANCH   6  11
ENDBRANCH   3   6
ENDBRANCH   1   2
BRANCH   1  18
ATOM     18  C7  UNL     1      27.626  32.490   5.981  0.00  0.00    +0.052 C 
BRANCH  18  21
ATOM     19  F1  UNL     1      25.185  31.593   4.795  0.00  0.00    -0.197 F 
ATOM     20  C1  UNL     1      25.942  32.505   4.148  0.00  0.00    +0.207 C 
ATOM     21  C6  UNL     1      27.071  32.926   4.688  0.00  0.00    +0.021 C 
BRANCH  20  22
ATOM     22  P1  UNL     1      25.360  33.104   2.559  0.00  0.00    +0.391 P 
ATOM     23  O3  UNL     1      23.867  33.307   2.586  0.00  0.00    -0.251 OA
BRANCH  22  24
ATOM     24  O1  UNL     1      26.073  34.575   2.176  0.00  0.00    -0.303 OA
BRANCH  24  25
ATOM     25  C2  UNL     1      26.993  34.441   1.119  0.00  0.00    +0.167 C 
ATOM     26  C3  UNL     1      28.393  34.501   1.687  0.00  0.00    +0.034 C 
ENDBRANCH  24  25
ENDBRANCH  22  24
BRANCH  22  27
ATOM     27  O2  UNL     1      25.758  31.974   1.352  0.00  0.00    -0.303 OA
BRANCH  27  28
ATOM     28  C4  UNL     1      24.563  31.484   0.827  0.00  0.00    +0.167 C 
ATOM     29  C5  UNL     1      24.798  30.192   0.076  0.00  0.00    +0.034 C 
ENDBRANCH  27  28
ENDBRANCH  22  27
ENDBRANCH  20  22
ENDBRANCH  18  21
ENDBRANCH   1  18
BRANCH   1  30
ATOM     30  C9  UNL     1      29.190  30.847   7.101  0.00  0.00    +0.025 C 
BRANCH  30  31
ATOM     31  C10 UNL     1      30.571  31.023   7.627  0.00  0.00    -0.015 C 
ATOM     32  C11 UNL     1      30.745  32.565   7.962  0.00  0.00    +0.007 C 
ATOM     33  C12 UNL     1      31.707  30.787   6.685  0.00  0.00    +0.007 C 
ENDBRANCH  30  31
ENDBRANCH   1  30
TORSDOF 14
ENDMDL
MODEL 9
REMARK VINA RESULT:      -6.0      4.157      8.868
REMARK  Name = C:\Users\aleks\Desktop\Cathepsin_C_molecular_docking/Ligands\MK-hydrochloride-3b.pdb
REMARK  18 active torsions:
REMARK  status: ('A' for Active; 'I' for Inactive)
REMARK    1  A    between atoms: C1_2  and  P1_3
REMARK    2  A    between atoms: P1_3  and  O1_4
REMARK    3  A    between atoms: P1_3  and  O2_7
REMARK    4  A    between atoms: O1_4  and  C2_5
REMARK    5  A    between atoms: C2_5  and  C3_6
REMARK    6  A    between atoms: O2_7  and  C4_8
REMARK    7  A    between atoms: C4_8  and  C5_9
REMARK    8  A    between atoms: C6_11  and  C7_12
REMARK    9  A    between atoms: C7_12  and  C8_13
REMARK   10  A    between atoms: C8_13  and  C9_14
REMARK   11  A    between atoms: C8_13  and  N1_18
REMARK   12  A    between atoms: C9_14  and  C10_15
REMARK   13  A    between atoms: C10_15  and  C11_16
REMARK   14  A    between atoms: C10_15  and  C12_17
REMARK   15  A    between atoms: C13_19  and  C14_20
REMARK   16  A    between atoms: C14_20  and  C15_21
REMARK   17  A    between atoms: C14_20  and  N2_28
REMARK   18  A    between atoms: C15_21  and  C16_22
REMARK                            x       y       z     vdW  Elec       q    Type
REMARK                         _______ _______ _______ _____ _____    ______ ____
ROOT
ATOM      1  C8  UNL     1      22.336  30.545  19.780  0.00  0.00    +0.077 C 
ENDROOT
BRANCH   1   2
ATOM      2  N1  UNL     1      21.084  29.993  20.366  0.00  0.00    -0.314 N 
ATOM      3  C13 UNL     1      20.806  30.056  21.730  0.00  0.00    +0.199 C 
ATOM      4  O4  UNL     1      21.642  30.602  22.517  0.00  0.00    -0.278 OA
ATOM      5  H24 UNL     1      20.428  29.559  19.707  0.00  0.00    +0.149 HD
BRANCH   3   6
ATOM      6  C14 UNL     1      19.577  29.523  22.364  0.00  0.00    +0.017 C 
BRANCH   6   7
ATOM      7  N2  UNL     1      18.771  30.567  22.953  0.00  0.00    +0.386 N 
ATOM      8  H33 UNL     1      18.573  30.332  23.960  0.00  0.00    -0.089 HD
ATOM      9  H34 UNL     1      17.856  30.654  22.468  0.00  0.00    -0.089 HD
ATOM     10  H35 UNL     1      19.244  31.495  22.970  0.00  0.00    -0.089 HD
ENDBRANCH   6   7
BRANCH   6  11
ATOM     11  C15 UNL     1      18.734  28.723  21.431  0.00  0.00    +0.028 C 
BRANCH  11  12
ATOM     12  C16 UNL     1      18.035  27.664  22.204  0.00  0.00    -0.048 A 
ATOM     13  C17 UNL     1      16.694  27.397  22.017  0.00  0.00    +0.003 A 
ATOM     14  C18 UNL     1      16.048  26.399  22.752  0.00  0.00    +0.000 A 
ATOM     15  C19 UNL     1      16.742  25.666  23.674  0.00  0.00    +0.000 A 
ATOM     16  C20 UNL     1      18.080  25.918  23.873  0.00  0.00    +0.000 A 
ATOM     17  C21 UNL     1      18.716  26.913  23.139  0.00  0.00    +0.003 A 
ENDBRANCH  11  12
ENDBRANCH   6  11
ENDBRANCH   3   6
ENDBRANCH   1   2
BRANCH   1  18
ATOM     18  C7  UNL     1      22.969  29.463  18.995  0.00  0.00    +0.052 C 
BRANCH  18  21
ATOM     19  F1  UNL     1      24.531  29.484  21.388  0.00  0.00    -0.197 F 
ATOM     20  C1  UNL     1      24.148  28.303  20.855  0.00  0.00    +0.207 C 
ATOM     21  C6  UNL     1      23.426  28.284  19.750  0.00  0.00    +0.021 C 
BRANCH  20  22
ATOM     22  P1  UNL     1      24.654  26.799  21.696  0.00  0.00    +0.391 P 
ATOM     23  O3  UNL     1      24.096  25.589  20.992  0.00  0.00    -0.251 OA
BRANCH  22  24
ATOM     24  O1  UNL     1      26.327  26.659  21.715  0.00  0.00    -0.303 OA
BRANCH  24  25
ATOM     25  C2  UNL     1      26.911  27.591  22.592  0.00  0.00    +0.167 C 
ATOM     26  C3  UNL     1      27.833  28.490  21.798  0.00  0.00    +0.034 C 
ENDBRANCH  24  25
ENDBRANCH  22  24
BRANCH  22  27
ATOM     27  O2  UNL     1      24.091  26.836  23.300  0.00  0.00    -0.303 OA
BRANCH  27  28
ATOM     28  C4  UNL     1      22.757  27.240  23.265  0.00  0.00    +0.167 C 
ATOM     29  C5  UNL     1      22.148  27.196  24.649  0.00  0.00    +0.034 C 
ENDBRANCH  27  28
ENDBRANCH  22  27
ENDBRANCH  20  22
ENDBRANCH  18  21
ENDBRANCH   1  18
BRANCH   1  30
ATOM     30  C9  UNL     1      22.110  31.836  19.162  0.00  0.00    +0.025 C 
BRANCH  30  31
ATOM     31  C10 UNL     1      23.063  32.279  18.109  0.00  0.00    -0.015 C 
ATOM     32  C11 UNL     1      24.274  32.988  18.850  0.00  0.00    +0.007 C 
ATOM     33  C12 UNL     1      22.610  33.353  17.173  0.00  0.00    +0.007 C 
ENDBRANCH  30  31
ENDBRANCH   1  30
TORSDOF 14
ENDMDL
