# Supplementary material for: Design, Synthesis, and Biological Activity of (E)‑α-Fluorovinylphosphonate-Based Reversible Cathepsin C Inhibitors
Source: J Org Chem. 2026 Feb 13;91(8):3218–31. doi: 10.1021/acs.joc.5c02923 (PMC13298919; doi:10.1021/acs.joc.5c02923)
Supplement: Supplementary file 1 [file jo5c02923_si_001.zip › AutoDockVina_config_files/res_1k3b__MK-hydrochloride-4a_.pdbqt]

MODEL 1
REMARK VINA RESULT:      -7.3      0.000      0.000
REMARK  Name = C:\Users\aleks\Desktop\Cathepsin_C_molecular_docking/Ligands\MK-hydrochloride-4a.pdb
REMARK  15 active torsions:
REMARK  status: ('A' for Active; 'I' for Inactive)
REMARK    1  A    between atoms: C1_2  and  P1_3
REMARK    2  A    between atoms: P1_3  and  O1_4
REMARK    3  A    between atoms: P1_3  and  O2_7
REMARK    4  A    between atoms: O1_4  and  C2_5
REMARK    5  A    between atoms: C2_5  and  C3_6
REMARK    6  A    between atoms: O2_7  and  C4_8
REMARK    7  A    between atoms: C4_8  and  C5_9
REMARK    8  A    between atoms: C6_11  and  C7_12
REMARK    9  A    between atoms: C7_12  and  C8_13
REMARK   10  A    between atoms: C8_13  and  C9_14
REMARK   11  A    between atoms: C8_13  and  N1_20
REMARK   12  A    between atoms: C15_21  and  C16_22
REMARK   13  A    between atoms: C16_22  and  C17_23
REMARK   14  A    between atoms: C16_22  and  N2_30
REMARK   15  A    between atoms: C17_23  and  C18_24
REMARK                            x       y       z     vdW  Elec       q    Type
REMARK                         _______ _______ _______ _____ _____    ______ ____
ROOT
ATOM      1  C8  UNL     1      39.644  12.198  32.404  0.00  0.00    +0.107 C 
ENDROOT
BRANCH   1   2
ATOM      2  C9  UNL     1      40.255  12.896  31.234  0.00  0.00    -0.027 A 
ATOM      3  C10 UNL     1      39.532  13.259  30.115  0.00  0.00    +0.005 A 
ATOM      4  C11 UNL     1      40.119  13.903  29.050  0.00  0.00    +0.000 A 
ATOM      5  C12 UNL     1      41.457  14.210  29.052  0.00  0.00    +0.000 A 
ATOM      6  C13 UNL     1      42.198  13.853  30.164  0.00  0.00    +0.000 A 
ATOM      7  C14 UNL     1      41.598  13.206  31.234  0.00  0.00    +0.005 A 
ENDBRANCH   1   2
BRANCH   1   8
ATOM      8  N1  UNL     1      40.494  11.080  32.714  0.00  0.00    -0.310 N 
ATOM      9  C15 UNL     1      41.166  11.029  33.955  0.00  0.00    +0.199 C 
ATOM     10  O4  UNL     1      40.998  11.979  34.766  0.00  0.00    -0.278 OA
ATOM     11  H20 UNL     1      40.623  10.306  32.039  0.00  0.00    +0.149 HD
BRANCH   9  12
ATOM     12  C16 UNL     1      42.065   9.925  34.378  0.00  0.00    +0.017 C 
BRANCH  12  13
ATOM     13  N2  UNL     1      43.382  10.440  34.659  0.00  0.00    +0.386 N 
ATOM     14  H29 UNL     1      44.094   9.686  34.491  0.00  0.00    -0.089 HD
ATOM     15  H30 UNL     1      43.464  10.771  35.633  0.00  0.00    -0.089 HD
ATOM     16  H31 UNL     1      43.591  11.230  34.017  0.00  0.00    -0.089 HD
ENDBRANCH  12  13
BRANCH  12  17
ATOM     17  C17 UNL     1      41.509   9.184  35.575  0.00  0.00    +0.028 C 
BRANCH  17  18
ATOM     18  C18 UNL     1      41.150   7.814  35.129  0.00  0.00    -0.048 A 
ATOM     19  C19 UNL     1      41.392   7.382  33.853  0.00  0.00    +0.003 A 
ATOM     20  C20 UNL     1      41.047   6.105  33.467  0.00  0.00    +0.000 A 
ATOM     21  C21 UNL     1      40.448   5.238  34.370  0.00  0.00    +0.000 A 
ATOM     22  C22 UNL     1      40.199   5.655  35.647  0.00  0.00    +0.000 A 
ATOM     23  C23 UNL     1      40.555   6.936  36.005  0.00  0.00    +0.003 A 
ENDBRANCH  17  18
ENDBRANCH  12  17
ENDBRANCH   9  12
ENDBRANCH   1   8
BRANCH   1  24
ATOM     24  C7  UNL     1      38.224  11.765  32.092  0.00  0.00    +0.057 C 
BRANCH  24  27
ATOM     25  F1  UNL     1      36.997   9.413  31.550  0.00  0.00    -0.197 F 
ATOM     26  C1  UNL     1      37.245   9.628  32.856  0.00  0.00    +0.207 C 
ATOM     27  C6  UNL     1      37.853  10.783  33.167  0.00  0.00    +0.022 C 
BRANCH  26  28
ATOM     28  P1  UNL     1      36.825   8.499  34.156  0.00  0.00    +0.391 P 
ATOM     29  O3  UNL     1      37.341   9.040  35.462  0.00  0.00    -0.251 OA
BRANCH  28  30
ATOM     30  O1  UNL     1      35.174   8.170  34.215  0.00  0.00    -0.303 OA
BRANCH  30  31
ATOM     31  C2  UNL     1      34.694   8.090  35.517  0.00  0.00    +0.167 C 
ATOM     32  C3  UNL     1      34.666   6.624  35.898  0.00  0.00    +0.034 C 
ENDBRANCH  30  31
ENDBRANCH  28  30
BRANCH  28  33
ATOM     33  O2  UNL     1      37.630   7.037  33.852  0.00  0.00    -0.303 OA
BRANCH  33  34
ATOM     34  C4  UNL     1      36.967   6.377  32.808  0.00  0.00    +0.167 C 
ATOM     35  C5  UNL     1      37.873   6.171  31.624  0.00  0.00    +0.034 C 
ENDBRANCH  33  34
ENDBRANCH  28  33
ENDBRANCH  26  28
ENDBRANCH  24  27
ENDBRANCH   1  24
TORSDOF 13
ENDMDL
MODEL 2
REMARK VINA RESULT:      -7.2     23.289     26.098
REMARK  Name = C:\Users\aleks\Desktop\Cathepsin_C_molecular_docking/Ligands\MK-hydrochloride-4a.pdb
REMARK  15 active torsions:
REMARK  status: ('A' for Active; 'I' for Inactive)
REMARK    1  A    between atoms: C1_2  and  P1_3
REMARK    2  A    between atoms: P1_3  and  O1_4
REMARK    3  A    between atoms: P1_3  and  O2_7
REMARK    4  A    between atoms: O1_4  and  C2_5
REMARK    5  A    between atoms: C2_5  and  C3_6
REMARK    6  A    between atoms: O2_7  and  C4_8
REMARK    7  A    between atoms: C4_8  and  C5_9
REMARK    8  A    between atoms: C6_11  and  C7_12
REMARK    9  A    between atoms: C7_12  and  C8_13
REMARK   10  A    between atoms: C8_13  and  C9_14
REMARK   11  A    between atoms: C8_13  and  N1_20
REMARK   12  A    between atoms: C15_21  and  C16_22
REMARK   13  A    between atoms: C16_22  and  C17_23
REMARK   14  A    between atoms: C16_22  and  N2_30
REMARK   15  A    between atoms: C17_23  and  C18_24
REMARK                            x       y       z     vdW  Elec       q    Type
REMARK                         _______ _______ _______ _____ _____    ______ ____
ROOT
ATOM      1  C8  UNL     1      26.119  27.640  21.560  0.00  0.00    +0.107 C 
ENDROOT
BRANCH   1   2
ATOM      2  C9  UNL     1      25.447  28.446  20.498  0.00  0.00    -0.027 A 
ATOM      3  C10 UNL     1      24.668  27.882  19.508  0.00  0.00    +0.005 A 
ATOM      4  C11 UNL     1      24.059  28.648  18.541  0.00  0.00    +0.000 A 
ATOM      5  C12 UNL     1      24.201  30.013  18.517  0.00  0.00    +0.000 A 
ATOM      6  C13 UNL     1      24.979  30.596  19.502  0.00  0.00    +0.000 A 
ATOM      7  C14 UNL     1      25.589  29.816  20.474  0.00  0.00    +0.005 A 
ENDBRANCH   1   2
BRANCH   1   8
ATOM      8  N1  UNL     1      27.363  27.174  21.007  0.00  0.00    -0.310 N 
ATOM      9  C15 UNL     1      28.587  27.604  21.566  0.00  0.00    +0.199 C 
ATOM     10  O4  UNL     1      28.552  28.393  22.548  0.00  0.00    -0.278 OA
ATOM     11  H20 UNL     1      27.378  26.526  20.200  0.00  0.00    +0.149 HD
BRANCH   9  12
ATOM     12  C16 UNL     1      29.925  27.187  21.076  0.00  0.00    +0.017 C 
BRANCH  12  13
ATOM     13  N2  UNL     1      30.933  27.510  22.056  0.00  0.00    +0.386 N 
ATOM     14  H29 UNL     1      30.533  28.178  22.761  0.00  0.00    -0.089 HD
ATOM     15  H30 UNL     1      31.766  27.936  21.621  0.00  0.00    -0.089 HD
ATOM     16  H31 UNL     1      31.219  26.646  22.557  0.00  0.00    -0.089 HD
ENDBRANCH  12  13
BRANCH  12  17
ATOM     17  C17 UNL     1      29.959  25.713  20.735  0.00  0.00    +0.028 C 
BRANCH  17  18
ATOM     18  C18 UNL     1      30.405  25.588  19.324  0.00  0.00    -0.048 A 
ATOM     19  C19 UNL     1      31.246  26.501  18.748  0.00  0.00    +0.003 A 
ATOM     20  C20 UNL     1      31.644  26.359  17.436  0.00  0.00    +0.000 A 
ATOM     21  C21 UNL     1      31.194  25.286  16.681  0.00  0.00    +0.000 A 
ATOM     22  C22 UNL     1      30.353  24.366  17.242  0.00  0.00    +0.000 A 
ATOM     23  C23 UNL     1      29.973  24.532  18.554  0.00  0.00    +0.003 A 
ENDBRANCH  17  18
ENDBRANCH  12  17
ENDBRANCH   9  12
ENDBRANCH   1   8
BRANCH   1  24
ATOM     24  C7  UNL     1      25.232  26.494  22.010  0.00  0.00    +0.057 C 
BRANCH  24  27
ATOM     25  F1  UNL     1      22.629  26.231  21.315  0.00  0.00    -0.197 F 
ATOM     26  C1  UNL     1      22.842  26.970  22.420  0.00  0.00    +0.207 C 
ATOM     27  C6  UNL     1      24.120  27.125  22.798  0.00  0.00    +0.022 C 
BRANCH  26  28
ATOM     28  P1  UNL     1      21.561  27.732  23.380  0.00  0.00    +0.391 P 
ATOM     29  O3  UNL     1      21.911  27.621  24.839  0.00  0.00    -0.251 OA
BRANCH  28  30
ATOM     30  O1  UNL     1      21.271  29.325  22.917  0.00  0.00    -0.303 OA
BRANCH  30  31
ATOM     31  C2  UNL     1      22.038  29.708  21.821  0.00  0.00    +0.167 C 
ATOM     32  C3  UNL     1      21.113  29.770  20.623  0.00  0.00    +0.034 C 
ENDBRANCH  30  31
ENDBRANCH  28  30
BRANCH  28  33
ATOM     33  O2  UNL     1      20.133  26.854  23.124  0.00  0.00    -0.303 OA
BRANCH  33  34
ATOM     34  C4  UNL     1      19.045  27.720  23.299  0.00  0.00    +0.167 C 
ATOM     35  C5  UNL     1      18.211  27.815  22.049  0.00  0.00    +0.034 C 
ENDBRANCH  33  34
ENDBRANCH  28  33
ENDBRANCH  26  28
ENDBRANCH  24  27
ENDBRANCH   1  24
TORSDOF 13
ENDMDL
MODEL 3
REMARK VINA RESULT:      -7.1     10.844     14.270
REMARK  Name = C:\Users\aleks\Desktop\Cathepsin_C_molecular_docking/Ligands\MK-hydrochloride-4a.pdb
REMARK  15 active torsions:
REMARK  status: ('A' for Active; 'I' for Inactive)
REMARK    1  A    between atoms: C1_2  and  P1_3
REMARK    2  A    between atoms: P1_3  and  O1_4
REMARK    3  A    between atoms: P1_3  and  O2_7
REMARK    4  A    between atoms: O1_4  and  C2_5
REMARK    5  A    between atoms: C2_5  and  C3_6
REMARK    6  A    between atoms: O2_7  and  C4_8
REMARK    7  A    between atoms: C4_8  and  C5_9
REMARK    8  A    between atoms: C6_11  and  C7_12
REMARK    9  A    between atoms: C7_12  and  C8_13
REMARK   10  A    between atoms: C8_13  and  C9_14
REMARK   11  A    between atoms: C8_13  and  N1_20
REMARK   12  A    between atoms: C15_21  and  C16_22
REMARK   13  A    between atoms: C16_22  and  C17_23
REMARK   14  A    between atoms: C16_22  and  N2_30
REMARK   15  A    between atoms: C17_23  and  C18_24
REMARK                            x       y       z     vdW  Elec       q    Type
REMARK                         _______ _______ _______ _____ _____    ______ ____
ROOT
ATOM      1  C8  UNL     1      37.623  24.945  31.180  0.00  0.00    +0.107 C 
ENDROOT
BRANCH   1   2
ATOM      2  C9  UNL     1      37.489  26.097  30.240  0.00  0.00    -0.027 A 
ATOM      3  C10 UNL     1      36.291  26.744  30.012  0.00  0.00    +0.005 A 
ATOM      4  C11 UNL     1      36.194  27.805  29.141  0.00  0.00    +0.000 A 
ATOM      5  C12 UNL     1      37.290  28.266  28.454  0.00  0.00    +0.000 A 
ATOM      6  C13 UNL     1      38.499  27.629  28.669  0.00  0.00    +0.000 A 
ATOM      7  C14 UNL     1      38.588  26.561  29.550  0.00  0.00    +0.005 A 
ENDBRANCH   1   2
BRANCH   1   8
ATOM      8  N1  UNL     1      38.057  23.817  30.399  0.00  0.00    -0.310 N 
ATOM      9  C15 UNL     1      39.233  23.122  30.758  0.00  0.00    +0.199 C 
ATOM     10  O4  UNL     1      39.877  23.517  31.768  0.00  0.00    -0.278 OA
ATOM     11  H20 UNL     1      37.519  23.503  29.572  0.00  0.00    +0.149 HD
BRANCH   9  12
ATOM     12  C16 UNL     1      39.771  21.948  30.026  0.00  0.00    +0.017 C 
BRANCH  12  13
ATOM     13  N2  UNL     1      38.914  20.806  30.225  0.00  0.00    +0.386 N 
ATOM     14  H29 UNL     1      39.503  19.956  30.411  0.00  0.00    -0.089 HD
ATOM     15  H30 UNL     1      38.316  20.629  29.403  0.00  0.00    -0.089 HD
ATOM     16  H31 UNL     1      38.308  20.966  31.053  0.00  0.00    -0.089 HD
ENDBRANCH  12  13
BRANCH  12  17
ATOM     17  C17 UNL     1      39.941  22.243  28.551  0.00  0.00    +0.028 C 
BRANCH  17  18
ATOM     18  C18 UNL     1      41.394  22.413  28.291  0.00  0.00    -0.048 A 
ATOM     19  C19 UNL     1      42.287  21.396  28.488  0.00  0.00    +0.003 A 
ATOM     20  C20 UNL     1      43.630  21.582  28.239  0.00  0.00    +0.000 A 
ATOM     21  C21 UNL     1      44.094  22.809  27.784  0.00  0.00    +0.000 A 
ATOM     22  C22 UNL     1      43.213  23.835  27.583  0.00  0.00    +0.000 A 
ATOM     23  C23 UNL     1      41.878  23.619  27.840  0.00  0.00    +0.003 A 
ENDBRANCH  17  18
ENDBRANCH  12  17
ENDBRANCH   9  12
ENDBRANCH   1   8
BRANCH   1  24
ATOM     24  C7  UNL     1      36.311  24.673  31.892  0.00  0.00    +0.057 C 
BRANCH  24  27
ATOM     25  F1  UNL     1      36.490  22.724  33.762  0.00  0.00    -0.197 F 
ATOM     26  C1  UNL     1      36.078  22.303  32.551  0.00  0.00    +0.207 C 
ATOM     27  C6  UNL     1      35.976  23.239  31.596  0.00  0.00    +0.022 C 
BRANCH  26  28
ATOM     28  P1  UNL     1      35.672  20.623  32.158  0.00  0.00    +0.391 P 
ATOM     29  O3  UNL     1      34.926  20.592  30.851  0.00  0.00    -0.251 OA
BRANCH  28  30
ATOM     30  O1  UNL     1      37.026  19.621  32.139  0.00  0.00    -0.303 OA
BRANCH  30  31
ATOM     31  C2  UNL     1      36.896  18.536  32.999  0.00  0.00    +0.167 C 
ATOM     32  C3  UNL     1      37.841  18.765  34.160  0.00  0.00    +0.034 C 
ENDBRANCH  30  31
ENDBRANCH  28  30
BRANCH  28  33
ATOM     33  O2  UNL     1      34.624  20.049  33.362  0.00  0.00    -0.303 OA
BRANCH  33  34
ATOM     34  C4  UNL     1      33.625  21.009  33.573  0.00  0.00    +0.167 C 
ATOM     35  C5  UNL     1      32.714  20.616  34.705  0.00  0.00    +0.034 C 
ENDBRANCH  33  34
ENDBRANCH  28  33
ENDBRANCH  26  28
ENDBRANCH  24  27
ENDBRANCH   1  24
TORSDOF 13
ENDMDL
MODEL 4
REMARK VINA RESULT:      -7.1      1.116      2.356
REMARK  Name = C:\Users\aleks\Desktop\Cathepsin_C_molecular_docking/Ligands\MK-hydrochloride-4a.pdb
REMARK  15 active torsions:
REMARK  status: ('A' for Active; 'I' for Inactive)
REMARK    1  A    between atoms: C1_2  and  P1_3
REMARK    2  A    between atoms: P1_3  and  O1_4
REMARK    3  A    between atoms: P1_3  and  O2_7
REMARK    4  A    between atoms: O1_4  and  C2_5
REMARK    5  A    between atoms: C2_5  and  C3_6
REMARK    6  A    between atoms: O2_7  and  C4_8
REMARK    7  A    between atoms: C4_8  and  C5_9
REMARK    8  A    between atoms: C6_11  and  C7_12
REMARK    9  A    between atoms: C7_12  and  C8_13
REMARK   10  A    between atoms: C8_13  and  C9_14
REMARK   11  A    between atoms: C8_13  and  N1_20
REMARK   12  A    between atoms: C15_21  and  C16_22
REMARK   13  A    between atoms: C16_22  and  C17_23
REMARK   14  A    between atoms: C16_22  and  N2_30
REMARK   15  A    between atoms: C17_23  and  C18_24
REMARK                            x       y       z     vdW  Elec       q    Type
REMARK                         _______ _______ _______ _____ _____    ______ ____
ROOT
ATOM      1  C8  UNL     1      39.436  11.918  32.255  0.00  0.00    +0.107 C 
ENDROOT
BRANCH   1   2
ATOM      2  C9  UNL     1      40.136  12.730  31.217  0.00  0.00    -0.027 A 
ATOM      3  C10 UNL     1      41.453  13.125  31.335  0.00  0.00    +0.005 A 
ATOM      4  C11 UNL     1      42.076  13.873  30.362  0.00  0.00    +0.000 A 
ATOM      5  C12 UNL     1      41.410  14.263  29.227  0.00  0.00    +0.000 A 
ATOM      6  C13 UNL     1      40.088  13.877  29.092  0.00  0.00    +0.000 A 
ATOM      7  C14 UNL     1      39.468  13.122  30.076  0.00  0.00    +0.005 A 
ENDBRANCH   1   2
BRANCH   1   8
ATOM      8  N1  UNL     1      40.336  10.864  32.638  0.00  0.00    -0.310 N 
ATOM      9  C15 UNL     1      41.056  10.957  33.850  0.00  0.00    +0.199 C 
ATOM     10  O4  UNL     1      40.884  11.977  34.571  0.00  0.00    -0.278 OA
ATOM     11  H20 UNL     1      40.467  10.031  32.038  0.00  0.00    +0.149 HD
BRANCH   9  12
ATOM     12  C16 UNL     1      42.008   9.930  34.342  0.00  0.00    +0.017 C 
BRANCH  12  13
ATOM     13  N2  UNL     1      43.279  10.540  34.648  0.00  0.00    +0.386 N 
ATOM     14  H29 UNL     1      43.307  10.797  35.666  0.00  0.00    -0.089 HD
ATOM     15  H30 UNL     1      43.444  11.385  34.080  0.00  0.00    -0.089 HD
ATOM     16  H31 UNL     1      44.043   9.859  34.466  0.00  0.00    -0.089 HD
ENDBRANCH  12  13
BRANCH  12  17
ATOM     17  C17 UNL     1      41.460   9.195  35.547  0.00  0.00    +0.028 C 
BRANCH  17  18
ATOM     18  C18 UNL     1      41.103   7.821  35.110  0.00  0.00    -0.048 A 
ATOM     19  C19 UNL     1      41.297   7.397  33.824  0.00  0.00    +0.003 A 
ATOM     20  C20 UNL     1      40.956   6.116  33.447  0.00  0.00    +0.000 A 
ATOM     21  C21 UNL     1      40.409   5.238  34.372  0.00  0.00    +0.000 A 
ATOM     22  C22 UNL     1      40.208   5.646  35.660  0.00  0.00    +0.000 A 
ATOM     23  C23 UNL     1      40.559   6.931  36.008  0.00  0.00    +0.003 A 
ENDBRANCH  17  18
ENDBRANCH  12  17
ENDBRANCH   9  12
ENDBRANCH   1   8
BRANCH   1  24
ATOM     24  C7  UNL     1      38.121  11.379  31.724  0.00  0.00    +0.057 C 
BRANCH  24  27
ATOM     25  F1  UNL     1      36.293  11.325  33.720  0.00  0.00    -0.197 F 
ATOM     26  C1  UNL     1      36.921  10.154  33.504  0.00  0.00    +0.207 C 
ATOM     27  C6  UNL     1      37.836  10.139  32.522  0.00  0.00    +0.022 C 
BRANCH  26  28
ATOM     28  P1  UNL     1      36.617   8.668  34.421  0.00  0.00    +0.391 P 
ATOM     29  O3  UNL     1      35.178   8.267  34.243  0.00  0.00    -0.251 OA
BRANCH  28  30
ATOM     30  O1  UNL     1      37.677   7.427  34.003  0.00  0.00    -0.303 OA
BRANCH  30  31
ATOM     31  C2  UNL     1      37.054   6.420  33.273  0.00  0.00    +0.167 C 
ATOM     32  C3  UNL     1      37.557   6.518  31.848  0.00  0.00    +0.034 C 
ENDBRANCH  30  31
ENDBRANCH  28  30
BRANCH  28  33
ATOM     33  O2  UNL     1      36.856   9.016  36.064  0.00  0.00    -0.303 OA
BRANCH  33  34
ATOM     34  C4  UNL     1      37.997   9.820  36.184  0.00  0.00    +0.167 C 
ATOM     35  C5  UNL     1      37.728  11.036  37.029  0.00  0.00    +0.034 C 
ENDBRANCH  33  34
ENDBRANCH  28  33
ENDBRANCH  26  28
ENDBRANCH  24  27
ENDBRANCH   1  24
TORSDOF 13
ENDMDL
MODEL 5
REMARK VINA RESULT:      -7.0     22.909     25.743
REMARK  Name = C:\Users\aleks\Desktop\Cathepsin_C_molecular_docking/Ligands\MK-hydrochloride-4a.pdb
REMARK  15 active torsions:
REMARK  status: ('A' for Active; 'I' for Inactive)
REMARK    1  A    between atoms: C1_2  and  P1_3
REMARK    2  A    between atoms: P1_3  and  O1_4
REMARK    3  A    between atoms: P1_3  and  O2_7
REMARK    4  A    between atoms: O1_4  and  C2_5
REMARK    5  A    between atoms: C2_5  and  C3_6
REMARK    6  A    between atoms: O2_7  and  C4_8
REMARK    7  A    between atoms: C4_8  and  C5_9
REMARK    8  A    between atoms: C6_11  and  C7_12
REMARK    9  A    between atoms: C7_12  and  C8_13
REMARK   10  A    between atoms: C8_13  and  C9_14
REMARK   11  A    between atoms: C8_13  and  N1_20
REMARK   12  A    between atoms: C15_21  and  C16_22
REMARK   13  A    between atoms: C16_22  and  C17_23
REMARK   14  A    between atoms: C16_22  and  N2_30
REMARK   15  A    between atoms: C17_23  and  C18_24
REMARK                            x       y       z     vdW  Elec       q    Type
REMARK                         _______ _______ _______ _____ _____    ______ ____
ROOT
ATOM      1  C8  UNL     1      26.148  27.842  21.531  0.00  0.00    +0.107 C 
ENDROOT
BRANCH   1   2
ATOM      2  C9  UNL     1      25.385  28.671  20.551  0.00  0.00    -0.027 A 
ATOM      3  C10 UNL     1      25.309  30.047  20.631  0.00  0.00    +0.005 A 
ATOM      4  C11 UNL     1      24.600  30.788  19.714  0.00  0.00    +0.000 A 
ATOM      5  C12 UNL     1      23.932  30.188  18.676  0.00  0.00    +0.000 A 
ATOM      6  C13 UNL     1      23.996  28.810  18.581  0.00  0.00    +0.000 A 
ATOM      7  C14 UNL     1      24.714  28.070  19.508  0.00  0.00    +0.005 A 
ENDBRANCH   1   2
BRANCH   1   8
ATOM      8  N1  UNL     1      27.442  27.598  20.953  0.00  0.00    -0.310 N 
ATOM      9  C15 UNL     1      28.535  27.269  21.785  0.00  0.00    +0.199 C 
ATOM     10  O4  UNL     1      28.339  27.198  23.029  0.00  0.00    -0.278 OA
ATOM     11  H20 UNL     1      27.589  27.659  19.930  0.00  0.00    +0.149 HD
BRANCH   9  12
ATOM     12  C16 UNL     1      29.910  26.996  21.297  0.00  0.00    +0.017 C 
BRANCH  12  13
ATOM     13  N2  UNL     1      30.876  27.386  22.295  0.00  0.00    +0.386 N 
ATOM     14  H29 UNL     1      30.625  28.334  22.671  0.00  0.00    -0.089 HD
ATOM     15  H30 UNL     1      31.832  27.417  21.910  0.00  0.00    -0.089 HD
ATOM     16  H31 UNL     1      30.852  26.710  23.084  0.00  0.00    -0.089 HD
ENDBRANCH  12  13
BRANCH  12  17
ATOM     17  C17 UNL     1      30.087  25.542  20.916  0.00  0.00    +0.028 C 
BRANCH  17  18
ATOM     18  C18 UNL     1      30.458  25.496  19.479  0.00  0.00    -0.048 A 
ATOM     19  C19 UNL     1      31.221  26.472  18.897  0.00  0.00    +0.003 A 
ATOM     20  C20 UNL     1      31.550  26.403  17.560  0.00  0.00    +0.000 A 
ATOM     21  C21 UNL     1      31.109  25.340  16.785  0.00  0.00    +0.000 A 
ATOM     22  C22 UNL     1      30.346  24.357  17.352  0.00  0.00    +0.000 A 
ATOM     23  C23 UNL     1      30.034  24.452  18.689  0.00  0.00    +0.003 A 
ENDBRANCH  17  18
ENDBRANCH  12  17
ENDBRANCH   9  12
ENDBRANCH   1   8
BRANCH   1  24
ATOM     24  C7  UNL     1      25.409  26.554  21.838  0.00  0.00    +0.057 C 
BRANCH  24  27
ATOM     25  F1  UNL     1      22.799  26.173  21.225  0.00  0.00    -0.197 F 
ATOM     26  C1  UNL     1      23.016  26.729  22.432  0.00  0.00    +0.207 C 
ATOM     27  C6  UNL     1      24.297  26.934  22.774  0.00  0.00    +0.022 C 
BRANCH  26  28
ATOM     28  P1  UNL     1      21.737  27.193  23.568  0.00  0.00    +0.391 P 
ATOM     29  O3  UNL     1      20.573  26.253  23.407  0.00  0.00    -0.251 OA
BRANCH  28  30
ATOM     30  O1  UNL     1      22.283  27.259  25.160  0.00  0.00    -0.303 OA
BRANCH  30  31
ATOM     31  C2  UNL     1      22.373  28.562  25.637  0.00  0.00    +0.167 C 
ATOM     32  C3  UNL     1      23.834  28.836  25.927  0.00  0.00    +0.034 C 
ENDBRANCH  30  31
ENDBRANCH  28  30
BRANCH  28  33
ATOM     33  O2  UNL     1      21.206  28.746  23.141  0.00  0.00    -0.303 OA
BRANCH  33  34
ATOM     34  C4  UNL     1      21.925  29.165  22.013  0.00  0.00    +0.167 C 
ATOM     35  C5  UNL     1      21.005  29.644  20.922  0.00  0.00    +0.034 C 
ENDBRANCH  33  34
ENDBRANCH  28  33
ENDBRANCH  26  28
ENDBRANCH  24  27
ENDBRANCH   1  24
TORSDOF 13
ENDMDL
MODEL 6
REMARK VINA RESULT:      -6.9     10.980     14.286
REMARK  Name = C:\Users\aleks\Desktop\Cathepsin_C_molecular_docking/Ligands\MK-hydrochloride-4a.pdb
REMARK  15 active torsions:
REMARK  status: ('A' for Active; 'I' for Inactive)
REMARK    1  A    between atoms: C1_2  and  P1_3
REMARK    2  A    between atoms: P1_3  and  O1_4
REMARK    3  A    between atoms: P1_3  and  O2_7
REMARK    4  A    between atoms: O1_4  and  C2_5
REMARK    5  A    between atoms: C2_5  and  C3_6
REMARK    6  A    between atoms: O2_7  and  C4_8
REMARK    7  A    between atoms: C4_8  and  C5_9
REMARK    8  A    between atoms: C6_11  and  C7_12
REMARK    9  A    between atoms: C7_12  and  C8_13
REMARK   10  A    between atoms: C8_13  and  C9_14
REMARK   11  A    between atoms: C8_13  and  N1_20
REMARK   12  A    between atoms: C15_21  and  C16_22
REMARK   13  A    between atoms: C16_22  and  C17_23
REMARK   14  A    between atoms: C16_22  and  N2_30
REMARK   15  A    between atoms: C17_23  and  C18_24
REMARK                            x       y       z     vdW  Elec       q    Type
REMARK                         _______ _______ _______ _____ _____    ______ ____
ROOT
ATOM      1  C8  UNL     1      37.625  25.109  31.199  0.00  0.00    +0.107 C 
ENDROOT
BRANCH   1   2
ATOM      2  C9  UNL     1      37.529  26.218  30.204  0.00  0.00    -0.027 A 
ATOM      3  C10 UNL     1      38.607  26.655  29.461  0.00  0.00    +0.005 A 
ATOM      4  C11 UNL     1      38.491  27.679  28.550  0.00  0.00    +0.000 A 
ATOM      5  C12 UNL     1      37.293  28.315  28.340  0.00  0.00    +0.000 A 
ATOM      6  C13 UNL     1      36.202  27.891  29.076  0.00  0.00    +0.000 A 
ATOM      7  C14 UNL     1      36.327  26.857  29.992  0.00  0.00    +0.005 A 
ENDBRANCH   1   2
BRANCH   1   8
ATOM      8  N1  UNL     1      37.996  23.925  30.470  0.00  0.00    -0.310 N 
ATOM      9  C15 UNL     1      39.206  23.263  30.771  0.00  0.00    +0.199 C 
ATOM     10  O4  UNL     1      39.937  23.736  31.683  0.00  0.00    -0.278 OA
ATOM     11  H20 UNL     1      37.386  23.546  29.724  0.00  0.00    +0.149 HD
BRANCH   9  12
ATOM     12  C16 UNL     1      39.685  22.037  30.084  0.00  0.00    +0.017 C 
BRANCH  12  13
ATOM     13  N2  UNL     1      38.777  20.944  30.330  0.00  0.00    +0.386 N 
ATOM     14  H29 UNL     1      38.642  20.829  31.366  0.00  0.00    -0.089 HD
ATOM     15  H30 UNL     1      39.127  20.059  29.934  0.00  0.00    -0.089 HD
ATOM     16  H31 UNL     1      37.852  21.159  29.907  0.00  0.00    -0.089 HD
ENDBRANCH  12  13
BRANCH  12  17
ATOM     17  C17 UNL     1      39.862  22.264  28.598  0.00  0.00    +0.028 C 
BRANCH  17  18
ATOM     18  C18 UNL     1      41.317  22.415  28.337  0.00  0.00    -0.048 A 
ATOM     19  C19 UNL     1      42.205  21.405  28.587  0.00  0.00    +0.003 A 
ATOM     20  C20 UNL     1      43.549  21.573  28.334  0.00  0.00    +0.000 A 
ATOM     21  C21 UNL     1      44.020  22.774  27.822  0.00  0.00    +0.000 A 
ATOM     22  C22 UNL     1      43.145  23.793  27.567  0.00  0.00    +0.000 A 
ATOM     23  C23 UNL     1      41.808  23.596  27.829  0.00  0.00    +0.003 A 
ENDBRANCH  17  18
ENDBRANCH  12  17
ENDBRANCH   9  12
ENDBRANCH   1   8
BRANCH   1  24
ATOM     24  C7  UNL     1      36.314  24.934  31.941  0.00  0.00    +0.057 C 
BRANCH  24  27
ATOM     25  F1  UNL     1      34.390  23.039  31.739  0.00  0.00    -0.197 F 
ATOM     26  C1  UNL     1      35.438  22.694  32.512  0.00  0.00    +0.207 C 
ATOM     27  C6  UNL     1      36.413  23.607  32.638  0.00  0.00    +0.022 C 
BRANCH  26  28
ATOM     28  P1  UNL     1      35.597  21.142  33.352  0.00  0.00    +0.391 P 
ATOM     29  O3  UNL     1      36.227  21.375  34.699  0.00  0.00    -0.251 OA
BRANCH  28  30
ATOM     30  O1  UNL     1      34.131  20.321  33.471  0.00  0.00    -0.303 OA
BRANCH  30  31
ATOM     31  C2  UNL     1      33.131  21.099  34.043  0.00  0.00    +0.167 C 
ATOM     32  C3  UNL     1      32.962  20.636  35.476  0.00  0.00    +0.034 C 
ENDBRANCH  30  31
ENDBRANCH  28  30
BRANCH  28  33
ATOM     33  O2  UNL     1      36.657  20.172  32.450  0.00  0.00    -0.303 OA
BRANCH  33  34
ATOM     34  C4  UNL     1      36.274  18.833  32.607  0.00  0.00    +0.167 C 
ATOM     35  C5  UNL     1      37.140  18.129  33.618  0.00  0.00    +0.034 C 
ENDBRANCH  33  34
ENDBRANCH  28  33
ENDBRANCH  26  28
ENDBRANCH  24  27
ENDBRANCH   1  24
TORSDOF 13
ENDMDL
MODEL 7
REMARK VINA RESULT:      -6.8     23.305     24.812
REMARK  Name = C:\Users\aleks\Desktop\Cathepsin_C_molecular_docking/Ligands\MK-hydrochloride-4a.pdb
REMARK  15 active torsions:
REMARK  status: ('A' for Active; 'I' for Inactive)
REMARK    1  A    between atoms: C1_2  and  P1_3
REMARK    2  A    between atoms: P1_3  and  O1_4
REMARK    3  A    between atoms: P1_3  and  O2_7
REMARK    4  A    between atoms: O1_4  and  C2_5
REMARK    5  A    between atoms: C2_5  and  C3_6
REMARK    6  A    between atoms: O2_7  and  C4_8
REMARK    7  A    between atoms: C4_8  and  C5_9
REMARK    8  A    between atoms: C6_11  and  C7_12
REMARK    9  A    between atoms: C7_12  and  C8_13
REMARK   10  A    between atoms: C8_13  and  C9_14
REMARK   11  A    between atoms: C8_13  and  N1_20
REMARK   12  A    between atoms: C15_21  and  C16_22
REMARK   13  A    between atoms: C16_22  and  C17_23
REMARK   14  A    between atoms: C16_22  and  N2_30
REMARK   15  A    between atoms: C17_23  and  C18_24
REMARK                            x       y       z     vdW  Elec       q    Type
REMARK                         _______ _______ _______ _____ _____    ______ ____
ROOT
ATOM      1  C8  UNL     1      27.736  28.212  23.944  0.00  0.00    +0.107 C 
ENDROOT
BRANCH   1   2
ATOM      2  C9  UNL     1      28.718  28.863  24.861  0.00  0.00    -0.027 A 
ATOM      3  C10 UNL     1      28.401  29.250  26.147  0.00  0.00    +0.005 A 
ATOM      4  C11 UNL     1      29.325  29.848  26.973  0.00  0.00    +0.000 A 
ATOM      5  C12 UNL     1      30.608  30.090  26.550  0.00  0.00    +0.000 A 
ATOM      6  C13 UNL     1      30.944  29.710  25.263  0.00  0.00    +0.000 A 
ATOM      7  C14 UNL     1      30.007  29.106  24.438  0.00  0.00    +0.005 A 
ENDBRANCH   1   2
BRANCH   1   8
ATOM      8  N1  UNL     1      28.275  28.316  22.614  0.00  0.00    -0.310 N 
ATOM      9  C15 UNL     1      28.714  27.155  21.939  0.00  0.00    +0.199 C 
ATOM     10  O4  UNL     1      28.618  26.046  22.532  0.00  0.00    -0.278 OA
ATOM     11  H20 UNL     1      28.347  29.232  22.138  0.00  0.00    +0.149 HD
BRANCH   9  12
ATOM     12  C16 UNL     1      29.284  27.145  20.569  0.00  0.00    +0.017 C 
BRANCH  12  13
ATOM     13  N2  UNL     1      29.472  28.497  20.101  0.00  0.00    +0.386 N 
ATOM     14  H29 UNL     1      30.472  28.781  20.250  0.00  0.00    -0.089 HD
ATOM     15  H30 UNL     1      28.854  29.161  20.593  0.00  0.00    -0.089 HD
ATOM     16  H31 UNL     1      29.272  28.542  19.082  0.00  0.00    -0.089 HD
ENDBRANCH  12  13
BRANCH  12  17
ATOM     17  C17 UNL     1      30.584  26.371  20.513  0.00  0.00    +0.028 C 
BRANCH  17  18
ATOM     18  C18 UNL     1      30.731  25.840  19.133  0.00  0.00    -0.048 A 
ATOM     19  C19 UNL     1      31.558  26.429  18.216  0.00  0.00    +0.003 A 
ATOM     20  C20 UNL     1      31.675  25.914  16.943  0.00  0.00    +0.000 A 
ATOM     21  C21 UNL     1      30.953  24.788  16.575  0.00  0.00    +0.000 A 
ATOM     22  C22 UNL     1      30.122  24.189  17.479  0.00  0.00    +0.000 A 
ATOM     23  C23 UNL     1      30.026  24.725  18.744  0.00  0.00    +0.003 A 
ENDBRANCH  17  18
ENDBRANCH  12  17
ENDBRANCH   9  12
ENDBRANCH   1   8
BRANCH   1  24
ATOM     24  C7  UNL     1      26.373  28.868  24.058  0.00  0.00    +0.057 C 
BRANCH  24  27
ATOM     25  F1  UNL     1      24.239  27.242  24.425  0.00  0.00    -0.197 F 
ATOM     26  C1  UNL     1      24.513  27.526  23.137  0.00  0.00    +0.207 C 
ATOM     27  C6  UNL     1      25.564  28.330  22.913  0.00  0.00    +0.022 C 
BRANCH  26  28
ATOM     28  P1  UNL     1      23.586  26.914  21.756  0.00  0.00    +0.391 P 
ATOM     29  O3  UNL     1      24.372  25.821  21.083  0.00  0.00    -0.251 OA
BRANCH  28  30
ATOM     30  O1  UNL     1      22.040  26.408  22.192  0.00  0.00    -0.303 OA
BRANCH  30  31
ATOM     31  C2  UNL     1      21.298  27.420  22.789  0.00  0.00    +0.167 C 
ATOM     32  C3  UNL     1      20.182  26.759  23.572  0.00  0.00    +0.034 C 
ENDBRANCH  30  31
ENDBRANCH  28  30
BRANCH  28  33
ATOM     33  O2  UNL     1      23.416  28.184  20.644  0.00  0.00    -0.303 OA
BRANCH  33  34
ATOM     34  C4  UNL     1      24.084  27.831  19.464  0.00  0.00    +0.167 C 
ATOM     35  C5  UNL     1      24.119  28.976  18.487  0.00  0.00    +0.034 C 
ENDBRANCH  33  34
ENDBRANCH  28  33
ENDBRANCH  26  28
ENDBRANCH  24  27
ENDBRANCH   1  24
TORSDOF 13
ENDMDL
MODEL 8
REMARK VINA RESULT:      -6.8     23.608     27.202
REMARK  Name = C:\Users\aleks\Desktop\Cathepsin_C_molecular_docking/Ligands\MK-hydrochloride-4a.pdb
REMARK  15 active torsions:
REMARK  status: ('A' for Active; 'I' for Inactive)
REMARK    1  A    between atoms: C1_2  and  P1_3
REMARK    2  A    between atoms: P1_3  and  O1_4
REMARK    3  A    between atoms: P1_3  and  O2_7
REMARK    4  A    between atoms: O1_4  and  C2_5
REMARK    5  A    between atoms: C2_5  and  C3_6
REMARK    6  A    between atoms: O2_7  and  C4_8
REMARK    7  A    between atoms: C4_8  and  C5_9
REMARK    8  A    between atoms: C6_11  and  C7_12
REMARK    9  A    between atoms: C7_12  and  C8_13
REMARK   10  A    between atoms: C8_13  and  C9_14
REMARK   11  A    between atoms: C8_13  and  N1_20
REMARK   12  A    between atoms: C15_21  and  C16_22
REMARK   13  A    between atoms: C16_22  and  C17_23
REMARK   14  A    between atoms: C16_22  and  N2_30
REMARK   15  A    between atoms: C17_23  and  C18_24
REMARK                            x       y       z     vdW  Elec       q    Type
REMARK                         _______ _______ _______ _____ _____    ______ ____
ROOT
ATOM      1  C8  UNL     1      24.781  28.263  21.966  0.00  0.00    +0.107 C 
ENDROOT
BRANCH   1   2
ATOM      2  C9  UNL     1      24.253  29.016  20.791  0.00  0.00    -0.027 A 
ATOM      3  C10 UNL     1      24.560  28.684  19.487  0.00  0.00    +0.005 A 
ATOM      4  C11 UNL     1      24.060  29.394  18.420  0.00  0.00    +0.000 A 
ATOM      5  C12 UNL     1      23.230  30.472  18.607  0.00  0.00    +0.000 A 
ATOM      6  C13 UNL     1      22.912  30.821  19.908  0.00  0.00    +0.000 A 
ATOM      7  C14 UNL     1      23.420  30.098  20.977  0.00  0.00    +0.005 A 
ENDBRANCH   1   2
BRANCH   1   8
ATOM      8  N1  UNL     1      23.689  28.114  22.892  0.00  0.00    -0.310 N 
ATOM      9  C15 UNL     1      22.764  27.060  22.726  0.00  0.00    +0.199 C 
ATOM     10  O4  UNL     1      22.925  26.269  21.758  0.00  0.00    -0.278 OA
ATOM     11  H20 UNL     1      23.568  28.771  23.683  0.00  0.00    +0.149 HD
BRANCH   9  12
ATOM     12  C16 UNL     1      21.604  26.813  23.619  0.00  0.00    +0.017 C 
BRANCH  12  13
ATOM     13  N2  UNL     1      22.040  26.161  24.829  0.00  0.00    +0.386 N 
ATOM     14  H29 UNL     1      21.684  26.695  25.661  0.00  0.00    -0.089 HD
ATOM     15  H30 UNL     1      23.069  26.100  24.881  0.00  0.00    -0.089 HD
ATOM     16  H31 UNL     1      21.645  25.201  24.868  0.00  0.00    -0.089 HD
ENDBRANCH  12  13
BRANCH  12  17
ATOM     17  C17 UNL     1      20.863  28.095  23.936  0.00  0.00    +0.028 C 
BRANCH  17  18
ATOM     18  C18 UNL     1      19.827  28.285  22.888  0.00  0.00    -0.048 A 
ATOM     19  C19 UNL     1      18.674  27.549  22.869  0.00  0.00    +0.003 A 
ATOM     20  C20 UNL     1      17.730  27.748  21.884  0.00  0.00    +0.000 A 
ATOM     21  C21 UNL     1      17.939  28.701  20.897  0.00  0.00    +0.000 A 
ATOM     22  C22 UNL     1      19.086  29.444  20.903  0.00  0.00    +0.000 A 
ATOM     23  C23 UNL     1      20.010  29.224  21.899  0.00  0.00    +0.003 A 
ENDBRANCH  17  18
ENDBRANCH  12  17
ENDBRANCH   9  12
ENDBRANCH   1   8
BRANCH   1  24
ATOM     24  C7  UNL     1      25.959  28.989  22.588  0.00  0.00    +0.057 C 
BRANCH  24  27
ATOM     25  F1  UNL     1      27.994  29.130  20.808  0.00  0.00    -0.197 F 
ATOM     26  C1  UNL     1      28.084  28.109  21.682  0.00  0.00    +0.207 C 
ATOM     27  C6  UNL     1      27.093  28.004  22.582  0.00  0.00    +0.022 C 
BRANCH  26  28
ATOM     28  P1  UNL     1      29.403  26.926  21.712  0.00  0.00    +0.391 P 
ATOM     29  O3  UNL     1      28.899  25.645  22.319  0.00  0.00    -0.251 OA
BRANCH  28  30
ATOM     30  O1  UNL     1      30.082  26.682  20.190  0.00  0.00    -0.303 OA
BRANCH  30  31
ATOM     31  C2  UNL     1      30.324  25.338  19.925  0.00  0.00    +0.167 C 
ATOM     32  C3  UNL     1      31.248  25.274  18.727  0.00  0.00    +0.034 C 
ENDBRANCH  30  31
ENDBRANCH  28  30
BRANCH  28  33
ATOM     33  O2  UNL     1      30.619  27.533  22.726  0.00  0.00    -0.303 OA
BRANCH  33  34
ATOM     34  C4  UNL     1      31.250  28.600  22.070  0.00  0.00    +0.167 C 
ATOM     35  C5  UNL     1      32.294  29.242  22.944  0.00  0.00    +0.034 C 
ENDBRANCH  33  34
ENDBRANCH  28  33
ENDBRANCH  26  28
ENDBRANCH  24  27
ENDBRANCH   1  24
TORSDOF 13
ENDMDL
MODEL 9
REMARK VINA RESULT:      -6.7     22.919     25.755
REMARK  Name = C:\Users\aleks\Desktop\Cathepsin_C_molecular_docking/Ligands\MK-hydrochloride-4a.pdb
REMARK  15 active torsions:
REMARK  status: ('A' for Active; 'I' for Inactive)
REMARK    1  A    between atoms: C1_2  and  P1_3
REMARK    2  A    between atoms: P1_3  and  O1_4
REMARK    3  A    between atoms: P1_3  and  O2_7
REMARK    4  A    between atoms: O1_4  and  C2_5
REMARK    5  A    between atoms: C2_5  and  C3_6
REMARK    6  A    between atoms: O2_7  and  C4_8
REMARK    7  A    between atoms: C4_8  and  C5_9
REMARK    8  A    between atoms: C6_11  and  C7_12
REMARK    9  A    between atoms: C7_12  and  C8_13
REMARK   10  A    between atoms: C8_13  and  C9_14
REMARK   11  A    between atoms: C8_13  and  N1_20
REMARK   12  A    between atoms: C15_21  and  C16_22
REMARK   13  A    between atoms: C16_22  and  C17_23
REMARK   14  A    between atoms: C16_22  and  N2_30
REMARK   15  A    between atoms: C17_23  and  C18_24
REMARK                            x       y       z     vdW  Elec       q    Type
REMARK                         _______ _______ _______ _____ _____    ______ ____
ROOT
ATOM      1  C8  UNL     1      30.475  27.348  19.576  0.00  0.00    +0.107 C 
ENDROOT
BRANCH   1   2
ATOM      2  C9  UNL     1      30.667  26.066  18.835  0.00  0.00    -0.027 A 
ATOM      3  C10 UNL     1      31.239  26.002  17.581  0.00  0.00    +0.005 A 
ATOM      4  C11 UNL     1      31.405  24.807  16.920  0.00  0.00    +0.000 A 
ATOM      5  C12 UNL     1      31.005  23.620  17.481  0.00  0.00    +0.000 A 
ATOM      6  C13 UNL     1      30.427  23.664  18.737  0.00  0.00    +0.000 A 
ATOM      7  C14 UNL     1      30.265  24.873  19.397  0.00  0.00    +0.005 A 
ENDBRANCH   1   2
BRANCH   1   8
ATOM      8  N1  UNL     1      31.671  28.124  19.383  0.00  0.00    -0.310 N 
ATOM      9  C15 UNL     1      31.584  29.526  19.234  0.00  0.00    +0.199 C 
ATOM     10  O4  UNL     1      30.444  30.063  19.277  0.00  0.00    -0.278 OA
ATOM     11  H20 UNL     1      32.601  27.671  19.350  0.00  0.00    +0.149 HD
BRANCH   9  12
ATOM     12  C16 UNL     1      32.749  30.423  19.031  0.00  0.00    +0.017 C 
BRANCH  12  13
ATOM     13  N2  UNL     1      33.664  30.305  20.139  0.00  0.00    +0.386 N 
ATOM     14  H29 UNL     1      33.616  29.330  20.529  0.00  0.00    -0.089 HD
ATOM     15  H30 UNL     1      33.447  30.979  20.888  0.00  0.00    -0.089 HD
ATOM     16  H31 UNL     1      34.635  30.472  19.807  0.00  0.00    -0.089 HD
ENDBRANCH  12  13
BRANCH  12  17
ATOM     17  C17 UNL     1      33.451  30.134  17.721  0.00  0.00    +0.028 C 
BRANCH  17  18
ATOM     18  C18 UNL     1      34.192  31.360  17.328  0.00  0.00    -0.048 A 
ATOM     19  C19 UNL     1      33.691  32.612  17.559  0.00  0.00    +0.003 A 
ATOM     20  C20 UNL     1      34.401  33.733  17.183  0.00  0.00    +0.000 A 
ATOM     21  C21 UNL     1      35.636  33.604  16.565  0.00  0.00    +0.000 A 
ATOM     22  C22 UNL     1      36.150  32.360  16.327  0.00  0.00    +0.000 A 
ATOM     23  C23 UNL     1      35.419  31.259  16.713  0.00  0.00    +0.003 A 
ENDBRANCH  17  18
ENDBRANCH  12  17
ENDBRANCH   9  12
ENDBRANCH   1   8
BRANCH   1  24
ATOM     24  C7  UNL     1      30.197  27.087  21.044  0.00  0.00    +0.057 C 
BRANCH  24  27
ATOM     25  F1  UNL     1      28.332  25.642  22.372  0.00  0.00    -0.197 F 
ATOM     26  C1  UNL     1      27.912  26.852  21.957  0.00  0.00    +0.207 C 
ATOM     27  C6  UNL     1      28.808  27.600  21.294  0.00  0.00    +0.022 C 
BRANCH  26  28
ATOM     28  P1  UNL     1      26.284  27.498  22.229  0.00  0.00    +0.391 P 
ATOM     29  O3  UNL     1      26.243  28.176  23.572  0.00  0.00    -0.251 OA
BRANCH  28  30
ATOM     30  O1  UNL     1      25.782  28.520  20.988  0.00  0.00    -0.303 OA
BRANCH  30  31
ATOM     31  C2  UNL     1      25.880  29.864  21.333  0.00  0.00    +0.167 C 
ATOM     32  C3  UNL     1      26.736  30.538  20.281  0.00  0.00    +0.034 C 
ENDBRANCH  30  31
ENDBRANCH  28  30
BRANCH  28  33
ATOM     33  O2  UNL     1      25.210  26.186  22.281  0.00  0.00    -0.303 OA
BRANCH  33  34
ATOM     34  C4  UNL     1      24.217  26.389  21.313  0.00  0.00    +0.167 C 
ATOM     35  C5  UNL     1      22.934  26.872  21.934  0.00  0.00    +0.034 C 
ENDBRANCH  33  34
ENDBRANCH  28  33
ENDBRANCH  26  28
ENDBRANCH  24  27
ENDBRANCH   1  24
TORSDOF 13
ENDMDL
