# Supplementary material for: Design, Synthesis, and Biological Activity of (E)‑α-Fluorovinylphosphonate-Based Reversible Cathepsin C Inhibitors
Source: J Org Chem. 2026 Feb 13;91(8):3218–31. doi: 10.1021/acs.joc.5c02923 (PMC13298919; doi:10.1021/acs.joc.5c02923)
Supplement: Supplementary file 1 [file jo5c02923_si_001.zip › AutoDockVina_config_files/res_1k3b__MK-hydrochloride-4b_.pdbqt]

MODEL 1
REMARK VINA RESULT:      -7.0      0.000      0.000
REMARK  Name = C:\Users\aleks\Desktop\Cathepsin_C_molecular_docking/Ligands\MK-hydrochloride-4b.pdb
REMARK  15 active torsions:
REMARK  status: ('A' for Active; 'I' for Inactive)
REMARK    1  A    between atoms: C1_2  and  P1_3
REMARK    2  A    between atoms: P1_3  and  O1_4
REMARK    3  A    between atoms: P1_3  and  O2_7
REMARK    4  A    between atoms: O1_4  and  C2_5
REMARK    5  A    between atoms: C2_5  and  C3_6
REMARK    6  A    between atoms: O2_7  and  C4_8
REMARK    7  A    between atoms: C4_8  and  C5_9
REMARK    8  A    between atoms: C6_11  and  C7_12
REMARK    9  A    between atoms: C7_12  and  C8_13
REMARK   10  A    between atoms: C8_13  and  C9_14
REMARK   11  A    between atoms: C8_13  and  N1_20
REMARK   12  A    between atoms: C15_21  and  C16_22
REMARK   13  A    between atoms: C16_22  and  C17_23
REMARK   14  A    between atoms: C16_22  and  N2_30
REMARK   15  A    between atoms: C17_23  and  C18_24
REMARK                            x       y       z     vdW  Elec       q    Type
REMARK                         _______ _______ _______ _____ _____    ______ ____
ROOT
ATOM      1  C8  UNL     1      26.506  28.146  21.636  0.00  0.00    +0.107 C 
ENDROOT
BRANCH   1   2
ATOM      2  C9  UNL     1      25.526  28.535  20.575  0.00  0.00    -0.027 A 
ATOM      3  C10 UNL     1      25.602  29.720  19.884  0.00  0.00    +0.005 A 
ATOM      4  C11 UNL     1      24.681  30.061  18.904  0.00  0.00    +0.000 A 
ATOM      5  C12 UNL     1      23.643  29.211  18.586  0.00  0.00    +0.000 A 
ATOM      6  C13 UNL     1      23.555  28.019  19.272  0.00  0.00    +0.000 A 
ATOM      7  C14 UNL     1      24.485  27.689  20.253  0.00  0.00    +0.005 A 
ENDBRANCH   1   2
BRANCH   1   8
ATOM      8  N1  UNL     1      27.826  28.065  21.050  0.00  0.00    -0.310 N 
ATOM      9  C15 UNL     1      28.704  27.020  21.425  0.00  0.00    +0.199 C 
ATOM     10  O4  UNL     1      28.277  26.191  22.275  0.00  0.00    -0.278 OA
ATOM     11  H20 UNL     1      28.141  28.771  20.350  0.00  0.00    +0.149 HD
BRANCH   9  12
ATOM     12  C16 UNL     1      30.065  26.861  20.880  0.00  0.00    +0.017 C 
BRANCH  12  13
ATOM     13  N2  UNL     1      31.023  27.262  21.873  0.00  0.00    +0.386 N 
ATOM     14  H29 UNL     1      31.533  26.468  22.305  0.00  0.00    -0.089 HD
ATOM     15  H30 UNL     1      31.737  27.879  21.427  0.00  0.00    -0.089 HD
ATOM     16  H31 UNL     1      30.563  27.876  22.610  0.00  0.00    -0.089 HD
ENDBRANCH  12  13
BRANCH  12  17
ATOM     17  C17 UNL     1      30.226  25.384  20.513  0.00  0.00    +0.028 C 
BRANCH  17  18
ATOM     18  C18 UNL     1      30.567  25.234  19.078  0.00  0.00    -0.048 A 
ATOM     19  C19 UNL     1      30.067  24.128  18.425  0.00  0.00    +0.003 A 
ATOM     20  C20 UNL     1      30.376  23.974  17.091  0.00  0.00    +0.000 A 
ATOM     21  C21 UNL     1      31.165  24.914  16.448  0.00  0.00    +0.000 A 
ATOM     22  C22 UNL     1      31.662  26.020  17.113  0.00  0.00    +0.000 A 
ATOM     23  C23 UNL     1      31.350  26.167  18.443  0.00  0.00    +0.003 A 
ENDBRANCH  17  18
ENDBRANCH  12  17
ENDBRANCH   9  12
ENDBRANCH   1   8
BRANCH   1  24
ATOM     24  C7  UNL     1      26.572  29.192  22.724  0.00  0.00    +0.057 C 
BRANCH  24  27
ATOM     25  F1  UNL     1      23.991  29.703  23.286  0.00  0.00    -0.197 F 
ATOM     26  C1  UNL     1      24.693  29.007  24.221  0.00  0.00    +0.207 C 
ATOM     27  C6  UNL     1      25.952  28.738  23.985  0.00  0.00    +0.022 C 
BRANCH  26  28
ATOM     28  P1  UNL     1      23.819  28.525  25.694  0.00  0.00    +0.391 P 
ATOM     29  O3  UNL     1      24.873  28.228  26.764  0.00  0.00    -0.251 OA
BRANCH  28  30
ATOM     30  O1  UNL     1      22.911  29.852  26.215  0.00  0.00    -0.303 OA
BRANCH  30  31
ATOM     31  C2  UNL     1      21.580  29.486  26.412  0.00  0.00    +0.167 C 
ATOM     32  C3  UNL     1      20.724  30.083  25.328  0.00  0.00    +0.034 C 
ENDBRANCH  30  31
ENDBRANCH  28  30
BRANCH  28  33
ATOM     33  O2  UNL     1      22.805  27.233  25.468  0.00  0.00    -0.303 OA
BRANCH  33  34
ATOM     34  C4  UNL     1      22.736  26.804  24.145  0.00  0.00    +0.167 C 
ATOM     35  C5  UNL     1      21.307  26.579  23.705  0.00  0.00    +0.034 C 
ENDBRANCH  33  34
ENDBRANCH  28  33
ENDBRANCH  26  28
ENDBRANCH  24  27
ENDBRANCH   1  24
TORSDOF 13
ENDMDL
MODEL 2
REMARK VINA RESULT:      -6.9      4.364      6.584
REMARK  Name = C:\Users\aleks\Desktop\Cathepsin_C_molecular_docking/Ligands\MK-hydrochloride-4b.pdb
REMARK  15 active torsions:
REMARK  status: ('A' for Active; 'I' for Inactive)
REMARK    1  A    between atoms: C1_2  and  P1_3
REMARK    2  A    between atoms: P1_3  and  O1_4
REMARK    3  A    between atoms: P1_3  and  O2_7
REMARK    4  A    between atoms: O1_4  and  C2_5
REMARK    5  A    between atoms: C2_5  and  C3_6
REMARK    6  A    between atoms: O2_7  and  C4_8
REMARK    7  A    between atoms: C4_8  and  C5_9
REMARK    8  A    between atoms: C6_11  and  C7_12
REMARK    9  A    between atoms: C7_12  and  C8_13
REMARK   10  A    between atoms: C8_13  and  C9_14
REMARK   11  A    between atoms: C8_13  and  N1_20
REMARK   12  A    between atoms: C15_21  and  C16_22
REMARK   13  A    between atoms: C16_22  and  C17_23
REMARK   14  A    between atoms: C16_22  and  N2_30
REMARK   15  A    between atoms: C17_23  and  C18_24
REMARK                            x       y       z     vdW  Elec       q    Type
REMARK                         _______ _______ _______ _____ _____    ______ ____
ROOT
ATOM      1  C8  UNL     1      21.785  26.852  23.277  0.00  0.00    +0.107 C 
ENDROOT
BRANCH   1   2
ATOM      2  C9  UNL     1      20.382  27.226  22.918  0.00  0.00    -0.027 A 
ATOM      3  C10 UNL     1      19.280  26.595  23.445  0.00  0.00    +0.005 A 
ATOM      4  C11 UNL     1      17.987  26.958  23.097  0.00  0.00    +0.000 A 
ATOM      5  C12 UNL     1      17.760  27.978  22.198  0.00  0.00    +0.000 A 
ATOM      6  C13 UNL     1      18.855  28.619  21.662  0.00  0.00    +0.000 A 
ATOM      7  C14 UNL     1      20.146  28.245  22.019  0.00  0.00    +0.005 A 
ENDBRANCH   1   2
BRANCH   1   8
ATOM      8  N1  UNL     1      22.700  27.632  22.475  0.00  0.00    -0.310 N 
ATOM      9  C15 UNL     1      23.350  27.041  21.365  0.00  0.00    +0.199 C 
ATOM     10  O4  UNL     1      23.088  25.830  21.127  0.00  0.00    -0.278 OA
ATOM     11  H20 UNL     1      22.889  28.632  22.704  0.00  0.00    +0.149 HD
BRANCH   9  12
ATOM     12  C16 UNL     1      24.298  27.761  20.494  0.00  0.00    +0.017 C 
BRANCH  12  13
ATOM     13  N2  UNL     1      25.464  26.947  20.288  0.00  0.00    +0.386 N 
ATOM     14  H29 UNL     1      25.480  26.467  19.367  0.00  0.00    -0.089 HD
ATOM     15  H30 UNL     1      26.313  27.552  20.333  0.00  0.00    -0.089 HD
ATOM     16  H31 UNL     1      25.585  26.257  21.088  0.00  0.00    -0.089 HD
ENDBRANCH  12  13
BRANCH  12  17
ATOM     17  C17 UNL     1      23.569  28.035  19.177  0.00  0.00    +0.028 C 
BRANCH  17  18
ATOM     18  C18 UNL     1      23.246  29.477  19.046  0.00  0.00    -0.048 A 
ATOM     19  C19 UNL     1      24.199  30.285  18.466  0.00  0.00    +0.003 A 
ATOM     20  C20 UNL     1      23.914  31.627  18.338  0.00  0.00    +0.000 A 
ATOM     21  C21 UNL     1      22.701  32.125  18.785  0.00  0.00    +0.000 A 
ATOM     22  C22 UNL     1      21.751  31.305  19.367  0.00  0.00    +0.000 A 
ATOM     23  C23 UNL     1      22.042  29.968  19.491  0.00  0.00    +0.003 A 
ENDBRANCH  17  18
ENDBRANCH  12  17
ENDBRANCH   9  12
ENDBRANCH   1   8
BRANCH   1  24
ATOM     24  C7  UNL     1      22.080  27.179  24.722  0.00  0.00    +0.057 C 
BRANCH  24  27
ATOM     25  F1  UNL     1      22.738  29.094  26.494  0.00  0.00    -0.197 F 
ATOM     26  C1  UNL     1      23.763  28.520  25.807  0.00  0.00    +0.207 C 
ATOM     27  C6  UNL     1      23.485  27.585  24.936  0.00  0.00    +0.022 C 
BRANCH  26  28
ATOM     28  P1  UNL     1      25.403  29.109  26.165  0.00  0.00    +0.391 P 
ATOM     29  O3  UNL     1      25.267  30.560  26.633  0.00  0.00    -0.251 OA
BRANCH  28  30
ATOM     30  O1  UNL     1      26.009  28.202  27.456  0.00  0.00    -0.303 OA
BRANCH  30  31
ATOM     31  C2  UNL     1      26.333  29.034  28.528  0.00  0.00    +0.167 C 
ATOM     32  C3  UNL     1      26.687  28.200  29.728  0.00  0.00    +0.034 C 
ENDBRANCH  30  31
ENDBRANCH  28  30
BRANCH  28  33
ATOM     33  O2  UNL     1      26.446  28.982  24.882  0.00  0.00    -0.303 OA
BRANCH  33  34
ATOM     34  C4  UNL     1      26.541  30.148  24.126  0.00  0.00    +0.167 C 
ATOM     35  C5  UNL     1      25.632  30.104  22.918  0.00  0.00    +0.034 C 
ENDBRANCH  33  34
ENDBRANCH  28  33
ENDBRANCH  26  28
ENDBRANCH  24  27
ENDBRANCH   1  24
TORSDOF 13
ENDMDL
MODEL 3
REMARK VINA RESULT:      -6.9      4.181      6.525
REMARK  Name = C:\Users\aleks\Desktop\Cathepsin_C_molecular_docking/Ligands\MK-hydrochloride-4b.pdb
REMARK  15 active torsions:
REMARK  status: ('A' for Active; 'I' for Inactive)
REMARK    1  A    between atoms: C1_2  and  P1_3
REMARK    2  A    between atoms: P1_3  and  O1_4
REMARK    3  A    between atoms: P1_3  and  O2_7
REMARK    4  A    between atoms: O1_4  and  C2_5
REMARK    5  A    between atoms: C2_5  and  C3_6
REMARK    6  A    between atoms: O2_7  and  C4_8
REMARK    7  A    between atoms: C4_8  and  C5_9
REMARK    8  A    between atoms: C6_11  and  C7_12
REMARK    9  A    between atoms: C7_12  and  C8_13
REMARK   10  A    between atoms: C8_13  and  C9_14
REMARK   11  A    between atoms: C8_13  and  N1_20
REMARK   12  A    between atoms: C15_21  and  C16_22
REMARK   13  A    between atoms: C16_22  and  C17_23
REMARK   14  A    between atoms: C16_22  and  N2_30
REMARK   15  A    between atoms: C17_23  and  C18_24
REMARK                            x       y       z     vdW  Elec       q    Type
REMARK                         _______ _______ _______ _____ _____    ______ ____
ROOT
ATOM      1  C8  UNL     1      21.901  26.691  23.326  0.00  0.00    +0.107 C 
ENDROOT
BRANCH   1   2
ATOM      2  C9  UNL     1      20.496  27.100  23.016  0.00  0.00    -0.027 A 
ATOM      3  C10 UNL     1      19.398  26.468  23.548  0.00  0.00    +0.005 A 
ATOM      4  C11 UNL     1      18.103  26.864  23.246  0.00  0.00    +0.000 A 
ATOM      5  C12 UNL     1      17.870  27.919  22.390  0.00  0.00    +0.000 A 
ATOM      6  C13 UNL     1      18.963  28.562  21.850  0.00  0.00    +0.000 A 
ATOM      7  C14 UNL     1      20.256  28.154  22.160  0.00  0.00    +0.005 A 
ENDBRANCH   1   2
BRANCH   1   8
ATOM      8  N1  UNL     1      22.810  27.503  22.548  0.00  0.00    -0.310 N 
ATOM      9  C15 UNL     1      23.419  26.970  21.387  0.00  0.00    +0.199 C 
ATOM     10  O4  UNL     1      23.128  25.781  21.082  0.00  0.00    -0.278 OA
ATOM     11  H20 UNL     1      23.025  28.483  22.834  0.00  0.00    +0.149 HD
BRANCH   9  12
ATOM     12  C16 UNL     1      24.358  27.726  20.537  0.00  0.00    +0.017 C 
BRANCH  12  13
ATOM     13  N2  UNL     1      25.546  26.944  20.331  0.00  0.00    +0.386 N 
ATOM     14  H29 UNL     1      26.423  27.496  20.387  0.00  0.00    -0.089 HD
ATOM     15  H30 UNL     1      25.600  26.208  21.068  0.00  0.00    -0.089 HD
ATOM     16  H31 UNL     1      25.484  26.403  19.418  0.00  0.00    -0.089 HD
ENDBRANCH  12  13
BRANCH  12  17
ATOM     17  C17 UNL     1      23.636  28.002  19.216  0.00  0.00    +0.028 C 
BRANCH  17  18
ATOM     18  C18 UNL     1      23.270  29.436  19.108  0.00  0.00    -0.048 A 
ATOM     19  C19 UNL     1      24.169  30.270  18.481  0.00  0.00    +0.003 A 
ATOM     20  C20 UNL     1      23.843  31.604  18.373  0.00  0.00    +0.000 A 
ATOM     21  C21 UNL     1      22.644  32.069  18.886  0.00  0.00    +0.000 A 
ATOM     22  C22 UNL     1      21.747  31.223  19.514  0.00  0.00    +0.000 A 
ATOM     23  C23 UNL     1      22.079  29.894  19.618  0.00  0.00    +0.003 A 
ENDBRANCH  17  18
ENDBRANCH  12  17
ENDBRANCH   9  12
ENDBRANCH   1   8
BRANCH   1  24
ATOM     24  C7  UNL     1      22.229  26.934  24.780  0.00  0.00    +0.057 C 
BRANCH  24  27
ATOM     25  F1  UNL     1      22.293  29.154  26.299  0.00  0.00    -0.197 F 
ATOM     26  C1  UNL     1      23.461  28.787  25.705  0.00  0.00    +0.207 C 
ATOM     27  C6  UNL     1      23.472  27.714  24.958  0.00  0.00    +0.022 C 
BRANCH  26  28
ATOM     28  P1  UNL     1      24.878  29.819  26.006  0.00  0.00    +0.391 P 
ATOM     29  O3  UNL     1      24.813  30.255  27.473  0.00  0.00    -0.251 OA
BRANCH  28  30
ATOM     30  O1  UNL     1      26.263  28.870  25.809  0.00  0.00    -0.303 OA
BRANCH  30  31
ATOM     31  C2  UNL     1      27.024  29.332  24.736  0.00  0.00    +0.167 C 
ATOM     32  C3  UNL     1      26.802  28.449  23.538  0.00  0.00    +0.034 C 
ENDBRANCH  30  31
ENDBRANCH  28  30
BRANCH  28  33
ATOM     33  O2  UNL     1      24.973  31.127  24.991  0.00  0.00    -0.303 OA
BRANCH  33  34
ATOM     34  C4  UNL     1      23.838  31.301  24.203  0.00  0.00    +0.167 C 
ATOM     35  C5  UNL     1      24.102  30.940  22.758  0.00  0.00    +0.034 C 
ENDBRANCH  33  34
ENDBRANCH  28  33
ENDBRANCH  26  28
ENDBRANCH  24  27
ENDBRANCH   1  24
TORSDOF 13
ENDMDL
MODEL 4
REMARK VINA RESULT:      -6.8      2.842      4.775
REMARK  Name = C:\Users\aleks\Desktop\Cathepsin_C_molecular_docking/Ligands\MK-hydrochloride-4b.pdb
REMARK  15 active torsions:
REMARK  status: ('A' for Active; 'I' for Inactive)
REMARK    1  A    between atoms: C1_2  and  P1_3
REMARK    2  A    between atoms: P1_3  and  O1_4
REMARK    3  A    between atoms: P1_3  and  O2_7
REMARK    4  A    between atoms: O1_4  and  C2_5
REMARK    5  A    between atoms: C2_5  and  C3_6
REMARK    6  A    between atoms: O2_7  and  C4_8
REMARK    7  A    between atoms: C4_8  and  C5_9
REMARK    8  A    between atoms: C6_11  and  C7_12
REMARK    9  A    between atoms: C7_12  and  C8_13
REMARK   10  A    between atoms: C8_13  and  C9_14
REMARK   11  A    between atoms: C8_13  and  N1_20
REMARK   12  A    between atoms: C15_21  and  C16_22
REMARK   13  A    between atoms: C16_22  and  C17_23
REMARK   14  A    between atoms: C16_22  and  N2_30
REMARK   15  A    between atoms: C17_23  and  C18_24
REMARK                            x       y       z     vdW  Elec       q    Type
REMARK                         _______ _______ _______ _____ _____    ______ ____
ROOT
ATOM      1  C8  UNL     1      28.226  28.711  22.783  0.00  0.00    +0.107 C 
ENDROOT
BRANCH   1   2
ATOM      2  C9  UNL     1      28.811  29.087  24.106  0.00  0.00    -0.027 A 
ATOM      3  C10 UNL     1      28.061  29.190  25.254  0.00  0.00    +0.005 A 
ATOM      4  C11 UNL     1      28.624  29.542  26.472  0.00  0.00    +0.000 A 
ATOM      5  C12 UNL     1      29.973  29.803  26.575  0.00  0.00    +0.000 A 
ATOM      6  C13 UNL     1      30.737  29.704  25.432  0.00  0.00    +0.000 A 
ATOM      7  C14 UNL     1      30.160  29.351  24.217  0.00  0.00    +0.005 A 
ENDBRANCH   1   2
BRANCH   1   8
ATOM      8  N1  UNL     1      29.274  28.185  21.937  0.00  0.00    -0.310 N 
ATOM      9  C15 UNL     1      29.511  28.757  20.664  0.00  0.00    +0.199 C 
ATOM     10  O4  UNL     1      28.774  29.724  20.325  0.00  0.00    -0.278 OA
ATOM     11  H20 UNL     1      29.862  27.384  22.255  0.00  0.00    +0.149 HD
BRANCH   9  12
ATOM     12  C16 UNL     1      30.557  28.285  19.738  0.00  0.00    +0.017 C 
BRANCH  12  13
ATOM     13  N2  UNL     1      31.749  29.061  19.933  0.00  0.00    +0.386 N 
ATOM     14  H29 UNL     1      32.050  29.583  19.087  0.00  0.00    -0.089 HD
ATOM     15  H30 UNL     1      31.577  29.766  20.683  0.00  0.00    -0.089 HD
ATOM     16  H31 UNL     1      32.534  28.453  20.313  0.00  0.00    -0.089 HD
ENDBRANCH  12  13
BRANCH  12  17
ATOM     17  C17 UNL     1      30.794  26.807  20.055  0.00  0.00    +0.028 C 
BRANCH  17  18
ATOM     18  C18 UNL     1      30.837  26.002  18.810  0.00  0.00    -0.048 A 
ATOM     19  C19 UNL     1      31.644  26.461  17.792  0.00  0.00    +0.003 A 
ATOM     20  C20 UNL     1      31.695  25.725  16.628  0.00  0.00    +0.000 A 
ATOM     21  C21 UNL     1      30.949  24.564  16.509  0.00  0.00    +0.000 A 
ATOM     22  C22 UNL     1      30.141  24.111  17.537  0.00  0.00    +0.000 A 
ATOM     23  C23 UNL     1      30.096  24.851  18.694  0.00  0.00    +0.003 A 
ENDBRANCH  17  18
ENDBRANCH  12  17
ENDBRANCH   9  12
ENDBRANCH   1   8
BRANCH   1  24
ATOM     24  C7  UNL     1      27.195  27.617  22.936  0.00  0.00    +0.057 C 
BRANCH  24  27
ATOM     25  F1  UNL     1      24.685  26.743  23.355  0.00  0.00    -0.197 F 
ATOM     26  C1  UNL     1      24.969  27.207  22.108  0.00  0.00    +0.207 C 
ATOM     27  C6  UNL     1      26.179  27.641  21.863  0.00  0.00    +0.022 C 
BRANCH  26  28
ATOM     28  P1  UNL     1      23.650  27.177  20.915  0.00  0.00    +0.391 P 
ATOM     29  O3  UNL     1      22.960  25.816  21.044  0.00  0.00    -0.251 OA
BRANCH  28  30
ATOM     30  O1  UNL     1      22.531  28.368  21.348  0.00  0.00    -0.303 OA
BRANCH  30  31
ATOM     31  C2  UNL     1      21.673  27.894  22.340  0.00  0.00    +0.167 C 
ATOM     32  C3  UNL     1      21.080  29.053  23.094  0.00  0.00    +0.034 C 
ENDBRANCH  30  31
ENDBRANCH  28  30
BRANCH  28  33
ATOM     33  O2  UNL     1      24.156  27.453  19.360  0.00  0.00    -0.303 OA
BRANCH  33  34
ATOM     34  C4  UNL     1      23.472  28.489  18.729  0.00  0.00    +0.167 C 
ATOM     35  C5  UNL     1      24.366  29.687  18.496  0.00  0.00    +0.034 C 
ENDBRANCH  33  34
ENDBRANCH  28  33
ENDBRANCH  26  28
ENDBRANCH  24  27
ENDBRANCH   1  24
TORSDOF 13
ENDMDL
MODEL 5
REMARK VINA RESULT:      -6.8      1.543      2.642
REMARK  Name = C:\Users\aleks\Desktop\Cathepsin_C_molecular_docking/Ligands\MK-hydrochloride-4b.pdb
REMARK  15 active torsions:
REMARK  status: ('A' for Active; 'I' for Inactive)
REMARK    1  A    between atoms: C1_2  and  P1_3
REMARK    2  A    between atoms: P1_3  and  O1_4
REMARK    3  A    between atoms: P1_3  and  O2_7
REMARK    4  A    between atoms: O1_4  and  C2_5
REMARK    5  A    between atoms: C2_5  and  C3_6
REMARK    6  A    between atoms: O2_7  and  C4_8
REMARK    7  A    between atoms: C4_8  and  C5_9
REMARK    8  A    between atoms: C6_11  and  C7_12
REMARK    9  A    between atoms: C7_12  and  C8_13
REMARK   10  A    between atoms: C8_13  and  C9_14
REMARK   11  A    between atoms: C8_13  and  N1_20
REMARK   12  A    between atoms: C15_21  and  C16_22
REMARK   13  A    between atoms: C16_22  and  C17_23
REMARK   14  A    between atoms: C16_22  and  N2_30
REMARK   15  A    between atoms: C17_23  and  C18_24
REMARK                            x       y       z     vdW  Elec       q    Type
REMARK                         _______ _______ _______ _____ _____    ______ ____
ROOT
ATOM      1  C8  UNL     1      26.569  28.617  21.647  0.00  0.00    +0.107 C 
ENDROOT
BRANCH   1   2
ATOM      2  C9  UNL     1      25.552  28.779  20.563  0.00  0.00    -0.027 A 
ATOM      3  C10 UNL     1      24.610  27.821  20.271  0.00  0.00    +0.005 A 
ATOM      4  C11 UNL     1      23.676  27.991  19.260  0.00  0.00    +0.000 A 
ATOM      5  C12 UNL     1      23.660  29.143  18.503  0.00  0.00    +0.000 A 
ATOM      6  C13 UNL     1      24.598  30.111  18.785  0.00  0.00    +0.000 A 
ATOM      7  C14 UNL     1      25.530  29.928  19.800  0.00  0.00    +0.005 A 
ENDBRANCH   1   2
BRANCH   1   8
ATOM      8  N1  UNL     1      27.874  28.451  21.047  0.00  0.00    -0.310 N 
ATOM      9  C15 UNL     1      28.706  27.377  21.447  0.00  0.00    +0.199 C 
ATOM     10  O4  UNL     1      28.251  26.599  22.330  0.00  0.00    -0.278 OA
ATOM     11  H20 UNL     1      28.213  29.116  20.318  0.00  0.00    +0.149 HD
BRANCH   9  12
ATOM     12  C16 UNL     1      30.049  27.133  20.890  0.00  0.00    +0.017 C 
BRANCH  12  13
ATOM     13  N2  UNL     1      31.040  27.517  21.856  0.00  0.00    +0.386 N 
ATOM     14  H29 UNL     1      30.802  27.245  22.829  0.00  0.00    -0.089 HD
ATOM     15  H30 UNL     1      31.944  27.050  21.620  0.00  0.00    -0.089 HD
ATOM     16  H31 UNL     1      31.250  28.557  21.783  0.00  0.00    -0.089 HD
ENDBRANCH  12  13
BRANCH  12  17
ATOM     17  C17 UNL     1      30.131  25.638  20.570  0.00  0.00    +0.028 C 
BRANCH  17  18
ATOM     18  C18 UNL     1      30.475  25.425  19.142  0.00  0.00    -0.048 A 
ATOM     19  C19 UNL     1      31.319  26.341  18.555  0.00  0.00    +0.003 A 
ATOM     20  C20 UNL     1      31.648  26.157  17.230  0.00  0.00    +0.000 A 
ATOM     21  C21 UNL     1      31.134  25.077  16.531  0.00  0.00    +0.000 A 
ATOM     22  C22 UNL     1      30.286  24.162  17.130  0.00  0.00    +0.000 A 
ATOM     23  C23 UNL     1      29.963  24.353  18.452  0.00  0.00    +0.003 A 
ENDBRANCH  17  18
ENDBRANCH  12  17
ENDBRANCH   9  12
ENDBRANCH   1   8
BRANCH   1  24
ATOM     24  C7  UNL     1      26.639  29.852  22.514  0.00  0.00    +0.057 C 
BRANCH  24  27
ATOM     25  F1  UNL     1      27.365  28.465  24.703  0.00  0.00    -0.197 F 
ATOM     26  C1  UNL     1      26.151  29.079  24.744  0.00  0.00    +0.207 C 
ATOM     27  C6  UNL     1      25.761  29.763  23.699  0.00  0.00    +0.022 C 
BRANCH  26  28
ATOM     28  P1  UNL     1      25.200  28.886  26.234  0.00  0.00    +0.391 P 
ATOM     29  O3  UNL     1      24.536  30.236  26.521  0.00  0.00    -0.251 OA
BRANCH  28  30
ATOM     30  O1  UNL     1      23.975  27.762  25.926  0.00  0.00    -0.303 OA
BRANCH  30  31
ATOM     31  C2  UNL     1      22.770  28.412  25.664  0.00  0.00    +0.167 C 
ATOM     32  C3  UNL     1      22.435  28.290  24.202  0.00  0.00    +0.034 C 
ENDBRANCH  30  31
ENDBRANCH  28  30
BRANCH  28  33
ATOM     33  O2  UNL     1      26.095  28.365  27.529  0.00  0.00    -0.303 OA
BRANCH  33  34
ATOM     34  C4  UNL     1      26.560  29.401  28.335  0.00  0.00    +0.167 C 
ATOM     35  C5  UNL     1      27.963  29.818  27.953  0.00  0.00    +0.034 C 
ENDBRANCH  33  34
ENDBRANCH  28  33
ENDBRANCH  26  28
ENDBRANCH  24  27
ENDBRANCH   1  24
TORSDOF 13
ENDMDL
MODEL 6
REMARK VINA RESULT:      -6.8      4.339      6.568
REMARK  Name = C:\Users\aleks\Desktop\Cathepsin_C_molecular_docking/Ligands\MK-hydrochloride-4b.pdb
REMARK  15 active torsions:
REMARK  status: ('A' for Active; 'I' for Inactive)
REMARK    1  A    between atoms: C1_2  and  P1_3
REMARK    2  A    between atoms: P1_3  and  O1_4
REMARK    3  A    between atoms: P1_3  and  O2_7
REMARK    4  A    between atoms: O1_4  and  C2_5
REMARK    5  A    between atoms: C2_5  and  C3_6
REMARK    6  A    between atoms: O2_7  and  C4_8
REMARK    7  A    between atoms: C4_8  and  C5_9
REMARK    8  A    between atoms: C6_11  and  C7_12
REMARK    9  A    between atoms: C7_12  and  C8_13
REMARK   10  A    between atoms: C8_13  and  C9_14
REMARK   11  A    between atoms: C8_13  and  N1_20
REMARK   12  A    between atoms: C15_21  and  C16_22
REMARK   13  A    between atoms: C16_22  and  C17_23
REMARK   14  A    between atoms: C16_22  and  N2_30
REMARK   15  A    between atoms: C17_23  and  C18_24
REMARK                            x       y       z     vdW  Elec       q    Type
REMARK                         _______ _______ _______ _____ _____    ______ ____
ROOT
ATOM      1  C8  UNL     1      21.818  26.826  23.292  0.00  0.00    +0.107 C 
ENDROOT
BRANCH   1   2
ATOM      2  C9  UNL     1      20.417  27.203  22.931  0.00  0.00    -0.027 A 
ATOM      3  C10 UNL     1      20.117  28.222  22.059  0.00  0.00    +0.005 A 
ATOM      4  C11 UNL     1      18.808  28.555  21.738  0.00  0.00    +0.000 A 
ATOM      5  C12 UNL     1      17.751  27.865  22.291  0.00  0.00    +0.000 A 
ATOM      6  C13 UNL     1      18.038  26.841  23.166  0.00  0.00    +0.000 A 
ATOM      7  C14 UNL     1      19.354  26.517  23.480  0.00  0.00    +0.005 A 
ENDBRANCH   1   2
BRANCH   1   8
ATOM      8  N1  UNL     1      22.737  27.606  22.492  0.00  0.00    -0.310 N 
ATOM      9  C15 UNL     1      23.366  27.023  21.367  0.00  0.00    +0.199 C 
ATOM     10  O4  UNL     1      23.085  25.820  21.113  0.00  0.00    -0.278 OA
ATOM     11  H20 UNL     1      22.942  28.600  22.736  0.00  0.00    +0.149 HD
BRANCH   9  12
ATOM     12  C16 UNL     1      24.315  27.744  20.497  0.00  0.00    +0.017 C 
BRANCH  12  13
ATOM     13  N2  UNL     1      25.479  26.929  20.288  0.00  0.00    +0.386 N 
ATOM     14  H29 UNL     1      26.246  27.115  20.963  0.00  0.00    -0.089 HD
ATOM     15  H30 UNL     1      25.215  25.925  20.395  0.00  0.00    -0.089 HD
ATOM     16  H31 UNL     1      25.818  27.010  19.283  0.00  0.00    -0.089 HD
ENDBRANCH  12  13
BRANCH  12  17
ATOM     17  C17 UNL     1      23.585  28.023  19.181  0.00  0.00    +0.028 C 
BRANCH  17  18
ATOM     18  C18 UNL     1      23.242  29.462  19.066  0.00  0.00    -0.048 A 
ATOM     19  C19 UNL     1      24.161  30.280  18.446  0.00  0.00    +0.003 A 
ATOM     20  C20 UNL     1      23.857  31.619  18.331  0.00  0.00    +0.000 A 
ATOM     21  C21 UNL     1      22.660  32.104  18.831  0.00  0.00    +0.000 A 
ATOM     22  C22 UNL     1      21.744  31.274  19.452  0.00  0.00    +0.000 A 
ATOM     23  C23 UNL     1      22.054  29.940  19.563  0.00  0.00    +0.003 A 
ENDBRANCH  17  18
ENDBRANCH  12  17
ENDBRANCH   9  12
ENDBRANCH   1   8
BRANCH   1  24
ATOM     24  C7  UNL     1      22.112  27.151  24.738  0.00  0.00    +0.057 C 
BRANCH  24  27
ATOM     25  F1  UNL     1      22.750  29.107  26.472  0.00  0.00    -0.197 F 
ATOM     26  C1  UNL     1      23.782  28.522  25.805  0.00  0.00    +0.207 C 
ATOM     27  C6  UNL     1      23.514  27.566  24.953  0.00  0.00    +0.022 C 
BRANCH  26  28
ATOM     28  P1  UNL     1      25.418  29.123  26.162  0.00  0.00    +0.391 P 
ATOM     29  O3  UNL     1      25.946  28.312  27.348  0.00  0.00    -0.251 OA
BRANCH  28  30
ATOM     30  O1  UNL     1      26.397  28.786  24.826  0.00  0.00    -0.303 OA
BRANCH  30  31
ATOM     31  C2  UNL     1      26.644  29.947  24.095  0.00  0.00    +0.167 C 
ATOM     32  C3  UNL     1      25.666  30.048  22.956  0.00  0.00    +0.034 C 
ENDBRANCH  30  31
ENDBRANCH  28  30
BRANCH  28  33
ATOM     33  O2  UNL     1      25.472  30.751  26.471  0.00  0.00    -0.303 OA
BRANCH  33  34
ATOM     34  C4  UNL     1      25.298  31.068  27.816  0.00  0.00    +0.167 C 
ATOM     35  C5  UNL     1      24.000  31.807  28.052  0.00  0.00    +0.034 C 
ENDBRANCH  33  34
ENDBRANCH  28  33
ENDBRANCH  26  28
ENDBRANCH  24  27
ENDBRANCH   1  24
TORSDOF 13
ENDMDL
MODEL 7
REMARK VINA RESULT:      -6.6      3.490      8.821
REMARK  Name = C:\Users\aleks\Desktop\Cathepsin_C_molecular_docking/Ligands\MK-hydrochloride-4b.pdb
REMARK  15 active torsions:
REMARK  status: ('A' for Active; 'I' for Inactive)
REMARK    1  A    between atoms: C1_2  and  P1_3
REMARK    2  A    between atoms: P1_3  and  O1_4
REMARK    3  A    between atoms: P1_3  and  O2_7
REMARK    4  A    between atoms: O1_4  and  C2_5
REMARK    5  A    between atoms: C2_5  and  C3_6
REMARK    6  A    between atoms: O2_7  and  C4_8
REMARK    7  A    between atoms: C4_8  and  C5_9
REMARK    8  A    between atoms: C6_11  and  C7_12
REMARK    9  A    between atoms: C7_12  and  C8_13
REMARK   10  A    between atoms: C8_13  and  C9_14
REMARK   11  A    between atoms: C8_13  and  N1_20
REMARK   12  A    between atoms: C15_21  and  C16_22
REMARK   13  A    between atoms: C16_22  and  C17_23
REMARK   14  A    between atoms: C16_22  and  N2_30
REMARK   15  A    between atoms: C17_23  and  C18_24
REMARK                            x       y       z     vdW  Elec       q    Type
REMARK                         _______ _______ _______ _____ _____    ______ ____
ROOT
ATOM      1  C8  UNL     1      24.493  27.801  22.058  0.00  0.00    +0.107 C 
ENDROOT
BRANCH   1   2
ATOM      2  C9  UNL     1      24.385  28.535  20.760  0.00  0.00    -0.027 A 
ATOM      3  C10 UNL     1      24.000  27.929  19.587  0.00  0.00    +0.005 A 
ATOM      4  C11 UNL     1      23.907  28.629  18.393  0.00  0.00    +0.000 A 
ATOM      5  C12 UNL     1      24.202  29.974  18.340  0.00  0.00    +0.000 A 
ATOM      6  C13 UNL     1      24.590  30.594  19.509  0.00  0.00    +0.000 A 
ATOM      7  C14 UNL     1      24.679  29.881  20.699  0.00  0.00    +0.005 A 
ENDBRANCH   1   2
BRANCH   1   8
ATOM      8  N1  UNL     1      23.270  27.065  22.286  0.00  0.00    -0.310 N 
ATOM      9  C15 UNL     1      22.142  27.719  22.839  0.00  0.00    +0.199 C 
ATOM     10  O4  UNL     1      22.267  28.944  23.111  0.00  0.00    -0.278 OA
ATOM     11  H20 UNL     1      23.207  26.052  22.047  0.00  0.00    +0.149 HD
BRANCH   9  12
ATOM     12  C16 UNL     1      20.857  27.046  23.105  0.00  0.00    +0.017 C 
BRANCH  12  13
ATOM     13  N2  UNL     1      21.030  26.096  24.169  0.00  0.00    +0.386 N 
ATOM     14  H29 UNL     1      20.139  25.790  24.604  0.00  0.00    -0.089 HD
ATOM     15  H30 UNL     1      21.496  25.243  23.790  0.00  0.00    -0.089 HD
ATOM     16  H31 UNL     1      21.710  26.470  24.897  0.00  0.00    -0.089 HD
ENDBRANCH  12  13
BRANCH  12  17
ATOM     17  C17 UNL     1      19.856  28.138  23.489  0.00  0.00    +0.028 C 
BRANCH  17  18
ATOM     18  C18 UNL     1      18.658  28.083  22.617  0.00  0.00    -0.048 A 
ATOM     19  C19 UNL     1      17.671  27.184  22.960  0.00  0.00    +0.003 A 
ATOM     20  C20 UNL     1      16.552  27.121  22.159  0.00  0.00    +0.000 A 
ATOM     21  C21 UNL     1      16.444  27.944  21.051  0.00  0.00    +0.000 A 
ATOM     22  C22 UNL     1      17.440  28.844  20.715  0.00  0.00    +0.000 A 
ATOM     23  C23 UNL     1      18.553  28.901  21.518  0.00  0.00    +0.003 A 
ENDBRANCH  17  18
ENDBRANCH  12  17
ENDBRANCH   9  12
ENDBRANCH   1   8
BRANCH   1  24
ATOM     24  C7  UNL     1      25.613  26.789  22.018  0.00  0.00    +0.057 C 
BRANCH  24  27
ATOM     25  F1  UNL     1      27.970  25.638  22.620  0.00  0.00    -0.197 F 
ATOM     26  C1  UNL     1      28.020  26.789  21.895  0.00  0.00    +0.207 C 
ATOM     27  C6  UNL     1      26.896  27.379  21.582  0.00  0.00    +0.022 C 
BRANCH  26  28
ATOM     28  P1  UNL     1      29.633  27.386  21.439  0.00  0.00    +0.391 P 
ATOM     29  O3  UNL     1      29.447  28.800  20.884  0.00  0.00    -0.251 OA
BRANCH  28  30
ATOM     30  O1  UNL     1      30.561  27.500  22.848  0.00  0.00    -0.303 OA
BRANCH  30  31
ATOM     31  C2  UNL     1      30.291  28.694  23.515  0.00  0.00    +0.167 C 
ATOM     32  C3  UNL     1      29.481  28.412  24.751  0.00  0.00    +0.034 C 
ENDBRANCH  30  31
ENDBRANCH  28  30
BRANCH  28  33
ATOM     33  O2  UNL     1      30.418  26.408  20.354  0.00  0.00    -0.303 OA
BRANCH  33  34
ATOM     34  C4  UNL     1      30.872  27.084  19.224  0.00  0.00    +0.167 C 
ATOM     35  C5  UNL     1      31.399  26.128  18.177  0.00  0.00    +0.034 C 
ENDBRANCH  33  34
ENDBRANCH  28  33
ENDBRANCH  26  28
ENDBRANCH  24  27
ENDBRANCH   1  24
TORSDOF 13
ENDMDL
MODEL 8
REMARK VINA RESULT:      -6.5     14.920     17.577
REMARK  Name = C:\Users\aleks\Desktop\Cathepsin_C_molecular_docking/Ligands\MK-hydrochloride-4b.pdb
REMARK  15 active torsions:
REMARK  status: ('A' for Active; 'I' for Inactive)
REMARK    1  A    between atoms: C1_2  and  P1_3
REMARK    2  A    between atoms: P1_3  and  O1_4
REMARK    3  A    between atoms: P1_3  and  O2_7
REMARK    4  A    between atoms: O1_4  and  C2_5
REMARK    5  A    between atoms: C2_5  and  C3_6
REMARK    6  A    between atoms: O2_7  and  C4_8
REMARK    7  A    between atoms: C4_8  and  C5_9
REMARK    8  A    between atoms: C6_11  and  C7_12
REMARK    9  A    between atoms: C7_12  and  C8_13
REMARK   10  A    between atoms: C8_13  and  C9_14
REMARK   11  A    between atoms: C8_13  and  N1_20
REMARK   12  A    between atoms: C15_21  and  C16_22
REMARK   13  A    between atoms: C16_22  and  C17_23
REMARK   14  A    between atoms: C16_22  and  N2_30
REMARK   15  A    between atoms: C17_23  and  C18_24
REMARK                            x       y       z     vdW  Elec       q    Type
REMARK                         _______ _______ _______ _____ _____    ______ ____
ROOT
ATOM      1  C8  UNL     1      38.026  25.509  31.115  0.00  0.00    +0.107 C 
ENDROOT
BRANCH   1   2
ATOM      2  C9  UNL     1      37.758  26.514  30.040  0.00  0.00    -0.027 A 
ATOM      3  C10 UNL     1      38.691  26.865  29.094  0.00  0.00    +0.005 A 
ATOM      4  C11 UNL     1      38.422  27.801  28.105  0.00  0.00    +0.000 A 
ATOM      5  C12 UNL     1      37.191  28.418  28.037  0.00  0.00    +0.000 A 
ATOM      6  C13 UNL     1      36.246  28.075  28.979  0.00  0.00    +0.000 A 
ATOM      7  C14 UNL     1      36.529  27.136  29.966  0.00  0.00    +0.005 A 
ENDBRANCH   1   2
BRANCH   1   8
ATOM      8  N1  UNL     1      39.004  24.558  30.637  0.00  0.00    -0.310 N 
ATOM      9  C15 UNL     1      38.639  23.205  30.442  0.00  0.00    +0.199 C 
ATOM     10  O4  UNL     1      37.446  22.890  30.702  0.00  0.00    -0.278 OA
ATOM     11  H20 UNL     1      39.982  24.859  30.433  0.00  0.00    +0.149 HD
BRANCH   9  12
ATOM     12  C16 UNL     1      39.572  22.169  29.959  0.00  0.00    +0.017 C 
BRANCH  12  13
ATOM     13  N2  UNL     1      38.955  20.878  30.089  0.00  0.00    +0.386 N 
ATOM     14  H29 UNL     1      38.583  20.502  29.196  0.00  0.00    -0.089 HD
ATOM     15  H30 UNL     1      39.663  20.196  30.438  0.00  0.00    -0.089 HD
ATOM     16  H31 UNL     1      38.207  20.895  30.845  0.00  0.00    -0.089 HD
ENDBRANCH  12  13
BRANCH  12  17
ATOM     17  C17 UNL     1      39.879  22.496  28.496  0.00  0.00    +0.028 C 
BRANCH  17  18
ATOM     18  C18 UNL     1      41.344  22.565  28.270  0.00  0.00    -0.048 A 
ATOM     19  C19 UNL     1      41.850  23.750  27.783  0.00  0.00    +0.003 A 
ATOM     20  C20 UNL     1      43.208  23.830  27.567  0.00  0.00    +0.000 A 
ATOM     21  C21 UNL     1      44.019  22.740  27.838  0.00  0.00    +0.000 A 
ATOM     22  C22 UNL     1      43.501  21.554  28.327  0.00  0.00    +0.000 A 
ATOM     23  C23 UNL     1      42.145  21.483  28.540  0.00  0.00    +0.003 A 
ENDBRANCH  17  18
ENDBRANCH  12  17
ENDBRANCH   9  12
ENDBRANCH   1   8
BRANCH   1  24
ATOM     24  C7  UNL     1      38.616  26.169  32.339  0.00  0.00    +0.057 C 
BRANCH  24  27
ATOM     25  F1  UNL     1      40.084  28.370  31.847  0.00  0.00    -0.197 F 
ATOM     26  C1  UNL     1      40.770  27.223  32.103  0.00  0.00    +0.207 C 
ATOM     27  C6  UNL     1      40.093  26.130  32.347  0.00  0.00    +0.022 C 
BRANCH  26  28
ATOM     28  P1  UNL     1      42.546  27.323  32.079  0.00  0.00    +0.391 P 
ATOM     29  O3  UNL     1      43.039  26.884  33.460  0.00  0.00    -0.251 OA
BRANCH  28  30
ATOM     30  O1  UNL     1      43.113  26.203  30.947  0.00  0.00    -0.303 OA
BRANCH  30  31
ATOM     31  C2  UNL     1      43.764  25.148  31.586  0.00  0.00    +0.167 C 
ATOM     32  C3  UNL     1      42.989  23.876  31.384  0.00  0.00    +0.034 C 
ENDBRANCH  30  31
ENDBRANCH  28  30
BRANCH  28  33
ATOM     33  O2  UNL     1      43.119  28.827  31.682  0.00  0.00    -0.303 OA
BRANCH  33  34
ATOM     34  C4  UNL     1      44.461  29.014  32.004  0.00  0.00    +0.167 C 
ATOM     35  C5  UNL     1      44.683  30.321  32.732  0.00  0.00    +0.034 C 
ENDBRANCH  33  34
ENDBRANCH  28  33
ENDBRANCH  26  28
ENDBRANCH  24  27
ENDBRANCH   1  24
TORSDOF 13
ENDMDL
MODEL 9
REMARK VINA RESULT:      -6.5     15.416     18.790
REMARK  Name = C:\Users\aleks\Desktop\Cathepsin_C_molecular_docking/Ligands\MK-hydrochloride-4b.pdb
REMARK  15 active torsions:
REMARK  status: ('A' for Active; 'I' for Inactive)
REMARK    1  A    between atoms: C1_2  and  P1_3
REMARK    2  A    between atoms: P1_3  and  O1_4
REMARK    3  A    between atoms: P1_3  and  O2_7
REMARK    4  A    between atoms: O1_4  and  C2_5
REMARK    5  A    between atoms: C2_5  and  C3_6
REMARK    6  A    between atoms: O2_7  and  C4_8
REMARK    7  A    between atoms: C4_8  and  C5_9
REMARK    8  A    between atoms: C6_11  and  C7_12
REMARK    9  A    between atoms: C7_12  and  C8_13
REMARK   10  A    between atoms: C8_13  and  C9_14
REMARK   11  A    between atoms: C8_13  and  N1_20
REMARK   12  A    between atoms: C15_21  and  C16_22
REMARK   13  A    between atoms: C16_22  and  C17_23
REMARK   14  A    between atoms: C16_22  and  N2_30
REMARK   15  A    between atoms: C17_23  and  C18_24
REMARK                            x       y       z     vdW  Elec       q    Type
REMARK                         _______ _______ _______ _____ _____    ______ ____
ROOT
ATOM      1  C8  UNL     1      37.467  20.211  32.552  0.00  0.00    +0.107 C 
ENDROOT
BRANCH   1   2
ATOM      2  C9  UNL     1      37.208  19.328  33.731  0.00  0.00    -0.027 A 
ATOM      3  C10 UNL     1      37.492  17.983  33.735  0.00  0.00    +0.005 A 
ATOM      4  C11 UNL     1      37.242  17.181  34.839  0.00  0.00    +0.000 A 
ATOM      5  C12 UNL     1      36.695  17.713  35.986  0.00  0.00    +0.000 A 
ATOM      6  C13 UNL     1      36.406  19.061  35.996  0.00  0.00    +0.000 A 
ATOM      7  C14 UNL     1      36.660  19.853  34.882  0.00  0.00    +0.005 A 
ENDBRANCH   1   2
BRANCH   1   8
ATOM      8  N1  UNL     1      36.990  21.543  32.849  0.00  0.00    -0.310 N 
ATOM      9  C15 UNL     1      36.007  22.143  32.026  0.00  0.00    +0.199 C 
ATOM     10  O4  UNL     1      35.586  21.464  31.049  0.00  0.00    -0.278 OA
ATOM     11  H20 UNL     1      37.364  22.072  33.667  0.00  0.00    +0.149 HD
BRANCH   9  12
ATOM     12  C16 UNL     1      35.465  23.496  32.254  0.00  0.00    +0.017 C 
BRANCH  12  13
ATOM     13  N2  UNL     1      35.698  24.302  31.088  0.00  0.00    +0.386 N 
ATOM     14  H29 UNL     1      34.877  24.369  30.456  0.00  0.00    -0.089 HD
ATOM     15  H30 UNL     1      35.934  25.274  31.388  0.00  0.00    -0.089 HD
ATOM     16  H31 UNL     1      36.563  23.967  30.568  0.00  0.00    -0.089 HD
ENDBRANCH  12  13
BRANCH  12  17
ATOM     17  C17 UNL     1      33.968  23.333  32.529  0.00  0.00    +0.028 C 
BRANCH  17  18
ATOM     18  C18 UNL     1      33.745  22.579  33.787  0.00  0.00    -0.048 A 
ATOM     19  C19 UNL     1      34.148  23.179  34.960  0.00  0.00    +0.003 A 
ATOM     20  C20 UNL     1      33.948  22.491  36.137  0.00  0.00    +0.000 A 
ATOM     21  C21 UNL     1      33.359  21.238  36.117  0.00  0.00    +0.000 A 
ATOM     22  C22 UNL     1      32.958  20.644  34.934  0.00  0.00    +0.000 A 
ATOM     23  C23 UNL     1      33.161  21.336  33.764  0.00  0.00    +0.003 A 
ENDBRANCH  17  18
ENDBRANCH  12  17
ENDBRANCH   9  12
ENDBRANCH   1   8
BRANCH   1  24
ATOM     24  C7  UNL     1      38.948  20.327  32.275  0.00  0.00    +0.057 C 
BRANCH  24  27
ATOM     25  F1  UNL     1      41.454  20.526  31.316  0.00  0.00    -0.197 F 
ATOM     26  C1  UNL     1      40.466  21.083  30.564  0.00  0.00    +0.207 C 
ATOM     27  C6  UNL     1      39.233  21.008  30.995  0.00  0.00    +0.022 C 
BRANCH  26  28
ATOM     28  P1  UNL     1      40.955  21.872  29.046  0.00  0.00    +0.391 P 
ATOM     29  O3  UNL     1      39.763  21.782  28.089  0.00  0.00    -0.251 OA
BRANCH  28  30
ATOM     30  O1  UNL     1      41.231  23.507  29.376  0.00  0.00    -0.303 OA
BRANCH  30  31
ATOM     31  C2  UNL     1      40.114  24.269  29.038  0.00  0.00    +0.167 C 
ATOM     32  C3  UNL     1      39.396  24.700  30.288  0.00  0.00    +0.034 C 
ENDBRANCH  30  31
ENDBRANCH  28  30
BRANCH  28  33
ATOM     33  O2  UNL     1      42.322  21.220  28.371  0.00  0.00    -0.303 OA
BRANCH  33  34
ATOM     34  C4  UNL     1      43.431  22.060  28.442  0.00  0.00    +0.167 C 
ATOM     35  C5  UNL     1      44.601  21.505  27.659  0.00  0.00    +0.034 C 
ENDBRANCH  33  34
ENDBRANCH  28  33
ENDBRANCH  26  28
ENDBRANCH  24  27
ENDBRANCH   1  24
TORSDOF 13
ENDMDL
