# Supplementary material for: Design, Synthesis, and Biological Activity of (E)‑α-Fluorovinylphosphonate-Based Reversible Cathepsin C Inhibitors
Source: J Org Chem. 2026 Feb 13;91(8):3218–31. doi: 10.1021/acs.joc.5c02923 (PMC13298919; doi:10.1021/acs.joc.5c02923)
Supplement: Supplementary file 1 [file jo5c02923_si_001.zip › AutoDockVina_config_files/res_1k3b__MK-hydrochloride-5a_.pdbqt]

MODEL 1
REMARK VINA RESULT:      -7.3      0.000      0.000
REMARK  Name = C:\Users\aleks\Desktop\Cathepsin_C_molecular_docking/Ligands\MK-hydrochloride-5a.pdb
REMARK  16 active torsions:
REMARK  status: ('A' for Active; 'I' for Inactive)
REMARK    1  A    between atoms: C1_2  and  P1_3
REMARK    2  A    between atoms: P1_3  and  O1_4
REMARK    3  A    between atoms: P1_3  and  O2_7
REMARK    4  A    between atoms: O1_4  and  C2_5
REMARK    5  A    between atoms: C2_5  and  C3_6
REMARK    6  A    between atoms: O2_7  and  C4_8
REMARK    7  A    between atoms: C4_8  and  C5_9
REMARK    8  A    between atoms: C6_11  and  C7_12
REMARK    9  A    between atoms: C7_12  and  C8_13
REMARK   10  A    between atoms: C8_13  and  C9_14
REMARK   11  A    between atoms: C8_13  and  N1_21
REMARK   12  A    between atoms: C9_14  and  C10_15
REMARK   13  A    between atoms: C16_22  and  C17_23
REMARK   14  A    between atoms: C17_23  and  C18_24
REMARK   15  A    between atoms: C17_23  and  N2_31
REMARK   16  A    between atoms: C18_24  and  C19_25
REMARK                            x       y       z     vdW  Elec       q    Type
REMARK                         _______ _______ _______ _____ _____    ______ ____
ROOT
ATOM      1  C8  UNL     1      24.526  27.899  20.661  0.00  0.00    +0.081 C 
ENDROOT
BRANCH   1   2
ATOM      2  N1  UNL     1      23.398  27.998  21.571  0.00  0.00    -0.313 N 
ATOM      3  C16 UNL     1      22.609  26.879  21.941  0.00  0.00    +0.199 C 
ATOM      4  O4  UNL     1      22.929  25.768  21.440  0.00  0.00    -0.278 OA
ATOM      5  H22 UNL     1      23.145  28.924  21.978  0.00  0.00    +0.149 HD
BRANCH   3   6
ATOM      6  C17 UNL     1      21.452  26.999  22.879  0.00  0.00    +0.017 C 
BRANCH   6   7
ATOM      7  N2  UNL     1      21.838  26.632  24.226  0.00  0.00    +0.386 N 
ATOM      8  H31 UNL     1      22.823  26.853  24.424  0.00  0.00    -0.089 HD
ATOM      9  H32 UNL     1      21.169  27.146  24.863  0.00  0.00    -0.089 HD
ATOM     10  H33 UNL     1      21.689  25.618  24.397  0.00  0.00    -0.089 HD
ENDBRANCH   6   7
BRANCH   6  11
ATOM     11  C18 UNL     1      20.876  28.377  22.900  0.00  0.00    +0.028 C 
BRANCH  11  12
ATOM     12  C19 UNL     1      19.528  28.336  22.285  0.00  0.00    -0.048 A 
ATOM     13  C20 UNL     1      19.148  29.153  21.234  0.00  0.00    +0.003 A 
ATOM     14  C21 UNL     1      17.892  29.095  20.682  0.00  0.00    +0.000 A 
ATOM     15  C22 UNL     1      16.942  28.217  21.148  0.00  0.00    +0.000 A 
ATOM     16  C23 UNL     1      17.303  27.386  22.204  0.00  0.00    +0.000 A 
ATOM     17  C24 UNL     1      18.574  27.458  22.750  0.00  0.00    +0.003 A 
ENDBRANCH  11  12
ENDBRANCH   6  11
ENDBRANCH   3   6
ENDBRANCH   1   2
BRANCH   1  18
ATOM     18  C7  UNL     1      25.508  28.956  21.039  0.00  0.00    +0.053 C 
BRANCH  18  21
ATOM     19  F1  UNL     1      26.232  27.518  23.342  0.00  0.00    -0.197 F 
ATOM     20  C1  UNL     1      27.193  27.756  22.416  0.00  0.00    +0.207 C 
ATOM     21  C6  UNL     1      26.868  28.434  21.321  0.00  0.00    +0.021 C 
BRANCH  20  22
ATOM     22  P1  UNL     1      28.833  27.132  22.743  0.00  0.00    +0.391 P 
ATOM     23  O3  UNL     1      28.866  25.689  22.300  0.00  0.00    -0.251 OA
BRANCH  22  24
ATOM     24  O1  UNL     1      29.201  27.198  24.391  0.00  0.00    -0.303 OA
BRANCH  24  25
ATOM     25  C2  UNL     1      28.919  28.463  24.878  0.00  0.00    +0.167 C 
ATOM     26  C3  UNL     1      30.137  29.340  24.978  0.00  0.00    +0.034 C 
ENDBRANCH  24  25
ENDBRANCH  22  24
BRANCH  22  27
ATOM     27  O2  UNL     1      30.011  27.955  21.856  0.00  0.00    -0.303 OA
BRANCH  27  28
ATOM     28  C4  UNL     1      30.350  27.125  20.775  0.00  0.00    +0.167 C 
ATOM     29  C5  UNL     1      30.810  27.919  19.581  0.00  0.00    +0.034 C 
ENDBRANCH  27  28
ENDBRANCH  22  27
ENDBRANCH  20  22
ENDBRANCH  18  21
ENDBRANCH   1  18
BRANCH   1  30
ATOM     30  C9  UNL     1      24.042  28.140  19.227  0.00  0.00    +0.057 C 
BRANCH  30  31
ATOM     31  C10 UNL     1      23.518  29.535  19.091  0.00  0.00    -0.046 A 
ATOM     32  C11 UNL     1      24.255  30.544  18.504  0.00  0.00    +0.004 A 
ATOM     33  C12 UNL     1      23.759  31.830  18.387  0.00  0.00    +0.000 A 
ATOM     34  C13 UNL     1      22.501  32.137  18.857  0.00  0.00    +0.000 A 
ATOM     35  C14 UNL     1      21.749  31.149  19.446  0.00  0.00    +0.000 A 
ATOM     36  C15 UNL     1      22.260  29.860  19.559  0.00  0.00    +0.004 A 
ENDBRANCH  30  31
ENDBRANCH   1  30
TORSDOF 14
ENDMDL
MODEL 2
REMARK VINA RESULT:      -7.3      0.590      2.485
REMARK  Name = C:\Users\aleks\Desktop\Cathepsin_C_molecular_docking/Ligands\MK-hydrochloride-5a.pdb
REMARK  16 active torsions:
REMARK  status: ('A' for Active; 'I' for Inactive)
REMARK    1  A    between atoms: C1_2  and  P1_3
REMARK    2  A    between atoms: P1_3  and  O1_4
REMARK    3  A    between atoms: P1_3  and  O2_7
REMARK    4  A    between atoms: O1_4  and  C2_5
REMARK    5  A    between atoms: C2_5  and  C3_6
REMARK    6  A    between atoms: O2_7  and  C4_8
REMARK    7  A    between atoms: C4_8  and  C5_9
REMARK    8  A    between atoms: C6_11  and  C7_12
REMARK    9  A    between atoms: C7_12  and  C8_13
REMARK   10  A    between atoms: C8_13  and  C9_14
REMARK   11  A    between atoms: C8_13  and  N1_21
REMARK   12  A    between atoms: C9_14  and  C10_15
REMARK   13  A    between atoms: C16_22  and  C17_23
REMARK   14  A    between atoms: C17_23  and  C18_24
REMARK   15  A    between atoms: C17_23  and  N2_31
REMARK   16  A    between atoms: C18_24  and  C19_25
REMARK                            x       y       z     vdW  Elec       q    Type
REMARK                         _______ _______ _______ _____ _____    ______ ____
ROOT
ATOM      1  C8  UNL     1      24.568  28.006  20.541  0.00  0.00    +0.081 C 
ENDROOT
BRANCH   1   2
ATOM      2  N1  UNL     1      23.433  28.043  21.446  0.00  0.00    -0.313 N 
ATOM      3  C16 UNL     1      22.674  26.891  21.775  0.00  0.00    +0.199 C 
ATOM      4  O4  UNL     1      23.028  25.807  21.240  0.00  0.00    -0.278 OA
ATOM      5  H22 UNL     1      23.151  28.948  21.881  0.00  0.00    +0.149 HD
BRANCH   3   6
ATOM      6  C17 UNL     1      21.509  26.947  22.708  0.00  0.00    +0.017 C 
BRANCH   6   7
ATOM      7  N2  UNL     1      21.888  26.505  24.035  0.00  0.00    +0.386 N 
ATOM      8  H31 UNL     1      21.992  25.484  24.091  0.00  0.00    -0.089 HD
ATOM      9  H32 UNL     1      22.784  27.019  24.260  0.00  0.00    -0.089 HD
ATOM     10  H33 UNL     1      21.190  26.803  24.744  0.00  0.00    -0.089 HD
ENDBRANCH   6   7
BRANCH   6  11
ATOM     11  C18 UNL     1      20.922  28.317  22.805  0.00  0.00    +0.028 C 
BRANCH  11  12
ATOM     12  C19 UNL     1      19.549  28.284  22.247  0.00  0.00    -0.048 A 
ATOM     13  C20 UNL     1      18.567  27.420  22.698  0.00  0.00    +0.003 A 
ATOM     14  C21 UNL     1      17.301  27.410  22.164  0.00  0.00    +0.000 A 
ATOM     15  C22 UNL     1      16.945  28.264  21.147  0.00  0.00    +0.000 A 
ATOM     16  C23 UNL     1      17.916  29.142  20.678  0.00  0.00    +0.000 A 
ATOM     17  C24 UNL     1      19.187  29.138  21.228  0.00  0.00    +0.003 A 
ENDBRANCH  11  12
ENDBRANCH   6  11
ENDBRANCH   3   6
ENDBRANCH   1   2
BRANCH   1  18
ATOM     18  C7  UNL     1      25.503  29.098  20.939  0.00  0.00    +0.053 C 
BRANCH  18  21
ATOM     19  F1  UNL     1      26.192  27.272  22.961  0.00  0.00    -0.197 F 
ATOM     20  C1  UNL     1      27.189  27.765  22.186  0.00  0.00    +0.207 C 
ATOM     21  C6  UNL     1      26.881  28.630  21.226  0.00  0.00    +0.021 C 
BRANCH  20  22
ATOM     22  P1  UNL     1      28.852  27.209  22.520  0.00  0.00    +0.391 P 
ATOM     23  O3  UNL     1      29.797  28.245  21.960  0.00  0.00    -0.251 OA
BRANCH  22  24
ATOM     24  O1  UNL     1      29.170  25.729  21.770  0.00  0.00    -0.303 OA
BRANCH  24  25
ATOM     25  C2  UNL     1      30.299  25.845  20.976  0.00  0.00    +0.167 C 
ATOM     26  C3  UNL     1      30.031  25.549  19.527  0.00  0.00    +0.034 C 
ENDBRANCH  24  25
ENDBRANCH  22  24
BRANCH  22  27
ATOM     27  O2  UNL     1      29.159  27.093  24.176  0.00  0.00    -0.303 OA
BRANCH  27  28
ATOM     28  C4  UNL     1      29.329  28.406  24.644  0.00  0.00    +0.167 C 
ATOM     29  C5  UNL     1      28.190  28.838  25.531  0.00  0.00    +0.034 C 
ENDBRANCH  27  28
ENDBRANCH  22  27
ENDBRANCH  20  22
ENDBRANCH  18  21
ENDBRANCH   1  18
BRANCH   1  30
ATOM     30  C9  UNL     1      24.080  28.248  19.108  0.00  0.00    +0.057 C 
BRANCH  30  31
ATOM     31  C10 UNL     1      23.486  29.616  18.994  0.00  0.00    -0.046 A 
ATOM     32  C11 UNL     1      22.239  29.922  19.501  0.00  0.00    +0.004 A 
ATOM     33  C12 UNL     1      21.701  31.192  19.386  0.00  0.00    +0.000 A 
ATOM     34  C13 UNL     1      22.407  32.193  18.757  0.00  0.00    +0.000 A 
ATOM     35  C14 UNL     1      23.651  31.912  18.244  0.00  0.00    +0.000 A 
ATOM     36  C15 UNL     1      24.180  30.631  18.365  0.00  0.00    +0.004 A 
ENDBRANCH  30  31
ENDBRANCH   1  30
TORSDOF 14
ENDMDL
MODEL 3
REMARK VINA RESULT:      -7.3     24.064     27.595
REMARK  Name = C:\Users\aleks\Desktop\Cathepsin_C_molecular_docking/Ligands\MK-hydrochloride-5a.pdb
REMARK  16 active torsions:
REMARK  status: ('A' for Active; 'I' for Inactive)
REMARK    1  A    between atoms: C1_2  and  P1_3
REMARK    2  A    between atoms: P1_3  and  O1_4
REMARK    3  A    between atoms: P1_3  and  O2_7
REMARK    4  A    between atoms: O1_4  and  C2_5
REMARK    5  A    between atoms: C2_5  and  C3_6
REMARK    6  A    between atoms: O2_7  and  C4_8
REMARK    7  A    between atoms: C4_8  and  C5_9
REMARK    8  A    between atoms: C6_11  and  C7_12
REMARK    9  A    between atoms: C7_12  and  C8_13
REMARK   10  A    between atoms: C8_13  and  C9_14
REMARK   11  A    between atoms: C8_13  and  N1_21
REMARK   12  A    between atoms: C9_14  and  C10_15
REMARK   13  A    between atoms: C16_22  and  C17_23
REMARK   14  A    between atoms: C17_23  and  C18_24
REMARK   15  A    between atoms: C17_23  and  N2_31
REMARK   16  A    between atoms: C18_24  and  C19_25
REMARK                            x       y       z     vdW  Elec       q    Type
REMARK                         _______ _______ _______ _____ _____    ______ ____
ROOT
ATOM      1  C8  UNL     1      39.462  12.220  33.414  0.00  0.00    +0.081 C 
ENDROOT
BRANCH   1   2
ATOM      2  N1  UNL     1      40.321  11.061  33.572  0.00  0.00    -0.313 N 
ATOM      3  C16 UNL     1      41.367  11.004  34.529  0.00  0.00    +0.199 C 
ATOM      4  O4  UNL     1      41.528  12.022  35.254  0.00  0.00    -0.278 OA
ATOM      5  H22 UNL     1      40.177  10.226  32.964  0.00  0.00    +0.149 HD
BRANCH   3   6
ATOM      6  C17 UNL     1      42.243   9.803  34.678  0.00  0.00    +0.017 C 
BRANCH   6   7
ATOM      7  N2  UNL     1      43.625  10.191  34.874  0.00  0.00    +0.386 N 
ATOM      8  H31 UNL     1      43.718  10.996  35.507  0.00  0.00    -0.089 HD
ATOM      9  H32 UNL     1      44.113   9.326  35.237  0.00  0.00    -0.089 HD
ATOM     10  H33 UNL     1      44.079  10.430  33.971  0.00  0.00    -0.089 HD
ENDBRANCH   6   7
BRANCH   6  11
ATOM     11  C18 UNL     1      41.822   8.928  35.814  0.00  0.00    +0.028 C 
BRANCH  11  12
ATOM     12  C19 UNL     1      41.223   7.690  35.261  0.00  0.00    -0.048 A 
ATOM     13  C20 UNL     1      40.524   6.775  36.029  0.00  0.00    +0.003 A 
ATOM     14  C21 UNL     1      39.979   5.635  35.492  0.00  0.00    +0.000 A 
ATOM     15  C22 UNL     1      40.101   5.343  34.154  0.00  0.00    +0.000 A 
ATOM     16  C23 UNL     1      40.799   6.249  33.362  0.00  0.00    +0.000 A 
ATOM     17  C24 UNL     1      41.343   7.394  33.920  0.00  0.00    +0.003 A 
ENDBRANCH  11  12
ENDBRANCH   6  11
ENDBRANCH   3   6
ENDBRANCH   1   2
BRANCH   1  18
ATOM     18  C7  UNL     1      38.347  12.096  34.397  0.00  0.00    +0.053 C 
BRANCH  18  21
ATOM     19  F1  UNL     1      38.129   9.393  35.133  0.00  0.00    -0.197 F 
ATOM     20  C1  UNL     1      37.175   9.907  34.318  0.00  0.00    +0.207 C 
ATOM     21  C6  UNL     1      37.263  11.183  33.959  0.00  0.00    +0.021 C 
BRANCH  20  22
ATOM     22  P1  UNL     1      35.865   8.817  33.786  0.00  0.00    +0.391 P 
ATOM     23  O3  UNL     1      34.586   9.620  33.772  0.00  0.00    -0.251 OA
BRANCH  22  24
ATOM     24  O1  UNL     1      35.674   7.517  34.847  0.00  0.00    -0.303 OA
BRANCH  24  25
ATOM     25  C2  UNL     1      35.064   7.955  36.011  0.00  0.00    +0.167 C 
ATOM     26  C3  UNL     1      35.015   6.901  37.082  0.00  0.00    +0.034 C 
ENDBRANCH  24  25
ENDBRANCH  22  24
BRANCH  22  27
ATOM     27  O2  UNL     1      36.115   8.248  32.216  0.00  0.00    -0.303 OA
BRANCH  27  28
ATOM     28  C4  UNL     1      37.421   7.733  32.180  0.00  0.00    +0.167 C 
ATOM     29  C5  UNL     1      37.444   6.289  31.749  0.00  0.00    +0.034 C 
ENDBRANCH  27  28
ENDBRANCH  22  27
ENDBRANCH  20  22
ENDBRANCH  18  21
ENDBRANCH   1  18
BRANCH   1  30
ATOM     30  C9  UNL     1      38.890  12.236  31.992  0.00  0.00    +0.057 C 
BRANCH  30  31
ATOM     31  C10 UNL     1      39.853  12.904  31.060  0.00  0.00    -0.046 A 
ATOM     32  C11 UNL     1      41.170  13.135  31.404  0.00  0.00    +0.004 A 
ATOM     33  C12 UNL     1      42.048  13.755  30.533  0.00  0.00    +0.000 A 
ATOM     34  C13 UNL     1      41.623  14.160  29.287  0.00  0.00    +0.000 A 
ATOM     35  C14 UNL     1      40.317  13.942  28.923  0.00  0.00    +0.000 A 
ATOM     36  C15 UNL     1      39.443  13.318  29.808  0.00  0.00    +0.004 A 
ENDBRANCH  30  31
ENDBRANCH   1  30
TORSDOF 14
ENDMDL
MODEL 4
REMARK VINA RESULT:      -7.2      1.513      2.816
REMARK  Name = C:\Users\aleks\Desktop\Cathepsin_C_molecular_docking/Ligands\MK-hydrochloride-5a.pdb
REMARK  16 active torsions:
REMARK  status: ('A' for Active; 'I' for Inactive)
REMARK    1  A    between atoms: C1_2  and  P1_3
REMARK    2  A    between atoms: P1_3  and  O1_4
REMARK    3  A    between atoms: P1_3  and  O2_7
REMARK    4  A    between atoms: O1_4  and  C2_5
REMARK    5  A    between atoms: C2_5  and  C3_6
REMARK    6  A    between atoms: O2_7  and  C4_8
REMARK    7  A    between atoms: C4_8  and  C5_9
REMARK    8  A    between atoms: C6_11  and  C7_12
REMARK    9  A    between atoms: C7_12  and  C8_13
REMARK   10  A    between atoms: C8_13  and  C9_14
REMARK   11  A    between atoms: C8_13  and  N1_21
REMARK   12  A    between atoms: C9_14  and  C10_15
REMARK   13  A    between atoms: C16_22  and  C17_23
REMARK   14  A    between atoms: C17_23  and  C18_24
REMARK   15  A    between atoms: C17_23  and  N2_31
REMARK   16  A    between atoms: C18_24  and  C19_25
REMARK                            x       y       z     vdW  Elec       q    Type
REMARK                         _______ _______ _______ _____ _____    ______ ____
ROOT
ATOM      1  C8  UNL     1      24.875  27.583  21.663  0.00  0.00    +0.081 C 
ENDROOT
BRANCH   1   2
ATOM      2  N1  UNL     1      23.908  27.533  22.745  0.00  0.00    -0.313 N 
ATOM      3  C16 UNL     1      22.701  26.792  22.663  0.00  0.00    +0.199 C 
ATOM      4  O4  UNL     1      22.493  26.163  21.592  0.00  0.00    -0.278 OA
ATOM      5  H22 UNL     1      24.093  28.060  23.626  0.00  0.00    +0.149 HD
BRANCH   3   6
ATOM      6  C17 UNL     1      21.716  26.753  23.786  0.00  0.00    +0.017 C 
BRANCH   6   7
ATOM      7  N2  UNL     1      22.352  26.331  25.017  0.00  0.00    +0.386 N 
ATOM      8  H31 UNL     1      21.686  25.907  25.675  0.00  0.00    -0.089 HD
ATOM      9  H32 UNL     1      23.119  25.664  24.726  0.00  0.00    -0.089 HD
ATOM     10  H33 UNL     1      22.819  27.129  25.491  0.00  0.00    -0.089 HD
ENDBRANCH   6   7
BRANCH   6  11
ATOM     11  C18 UNL     1      21.055  28.073  24.011  0.00  0.00    +0.028 C 
BRANCH  11  12
ATOM     12  C19 UNL     1      19.989  28.249  22.996  0.00  0.00    -0.048 A 
ATOM     13  C20 UNL     1      18.825  27.500  22.980  0.00  0.00    +0.003 A 
ATOM     14  C21 UNL     1      17.853  27.683  22.027  0.00  0.00    +0.000 A 
ATOM     15  C22 UNL     1      17.988  28.625  21.035  0.00  0.00    +0.000 A 
ATOM     16  C23 UNL     1      19.150  29.389  21.032  0.00  0.00    +0.000 A 
ATOM     17  C24 UNL     1      20.121  29.192  22.000  0.00  0.00    +0.003 A 
ENDBRANCH  11  12
ENDBRANCH   6  11
ENDBRANCH   3   6
ENDBRANCH   1   2
BRANCH   1  18
ATOM     18  C7  UNL     1      26.097  26.853  22.113  0.00  0.00    +0.053 C 
BRANCH  18  21
ATOM     19  F1  UNL     1      28.655  25.780  22.560  0.00  0.00    -0.197 F 
ATOM     20  C1  UNL     1      28.565  26.925  21.839  0.00  0.00    +0.207 C 
ATOM     21  C6  UNL     1      27.363  27.446  21.619  0.00  0.00    +0.021 C 
BRANCH  20  22
ATOM     22  P1  UNL     1      30.082  27.647  21.237  0.00  0.00    +0.391 P 
ATOM     23  O3  UNL     1      29.728  28.959  20.576  0.00  0.00    -0.251 OA
BRANCH  22  24
ATOM     24  O1  UNL     1      30.829  26.653  20.093  0.00  0.00    -0.303 OA
BRANCH  24  25
ATOM     25  C2  UNL     1      30.125  25.465  19.983  0.00  0.00    +0.167 C 
ATOM     26  C3  UNL     1      30.073  24.942  18.574  0.00  0.00    +0.034 C 
ENDBRANCH  24  25
ENDBRANCH  22  24
BRANCH  22  27
ATOM     27  O2  UNL     1      31.159  27.993  22.490  0.00  0.00    -0.303 OA
BRANCH  27  28
ATOM     28  C4  UNL     1      30.386  28.471  23.561  0.00  0.00    +0.167 C 
ATOM     29  C5  UNL     1      31.102  29.549  24.333  0.00  0.00    +0.034 C 
ENDBRANCH  27  28
ENDBRANCH  22  27
ENDBRANCH  20  22
ENDBRANCH  18  21
ENDBRANCH   1  18
BRANCH   1  30
ATOM     30  C9  UNL     1      25.232  29.044  21.369  0.00  0.00    +0.057 C 
BRANCH  30  31
ATOM     31  C10 UNL     1      24.094  29.718  20.670  0.00  0.00    -0.046 A 
ATOM     32  C11 UNL     1      23.444  29.142  19.597  0.00  0.00    +0.004 A 
ATOM     33  C12 UNL     1      22.394  29.778  18.959  0.00  0.00    +0.000 A 
ATOM     34  C13 UNL     1      21.966  31.015  19.387  0.00  0.00    +0.000 A 
ATOM     35  C14 UNL     1      22.598  31.609  20.453  0.00  0.00    +0.000 A 
ATOM     36  C15 UNL     1      23.654  30.960  21.086  0.00  0.00    +0.004 A 
ENDBRANCH  30  31
ENDBRANCH   1  30
TORSDOF 14
ENDMDL
MODEL 5
REMARK VINA RESULT:      -7.2      3.885      9.725
REMARK  Name = C:\Users\aleks\Desktop\Cathepsin_C_molecular_docking/Ligands\MK-hydrochloride-5a.pdb
REMARK  16 active torsions:
REMARK  status: ('A' for Active; 'I' for Inactive)
REMARK    1  A    between atoms: C1_2  and  P1_3
REMARK    2  A    between atoms: P1_3  and  O1_4
REMARK    3  A    between atoms: P1_3  and  O2_7
REMARK    4  A    between atoms: O1_4  and  C2_5
REMARK    5  A    between atoms: C2_5  and  C3_6
REMARK    6  A    between atoms: O2_7  and  C4_8
REMARK    7  A    between atoms: C4_8  and  C5_9
REMARK    8  A    between atoms: C6_11  and  C7_12
REMARK    9  A    between atoms: C7_12  and  C8_13
REMARK   10  A    between atoms: C8_13  and  C9_14
REMARK   11  A    between atoms: C8_13  and  N1_21
REMARK   12  A    between atoms: C9_14  and  C10_15
REMARK   13  A    between atoms: C16_22  and  C17_23
REMARK   14  A    between atoms: C17_23  and  C18_24
REMARK   15  A    between atoms: C17_23  and  N2_31
REMARK   16  A    between atoms: C18_24  and  C19_25
REMARK                            x       y       z     vdW  Elec       q    Type
REMARK                         _______ _______ _______ _____ _____    ______ ____
ROOT
ATOM      1  C8  UNL     1      29.767  26.500  20.999  0.00  0.00    +0.081 C 
ENDROOT
BRANCH   1   2
ATOM      2  N1  UNL     1      30.810  27.371  21.510  0.00  0.00    -0.313 N 
ATOM      3  C16 UNL     1      31.054  28.667  20.986  0.00  0.00    +0.199 C 
ATOM      4  O4  UNL     1      30.315  29.044  20.038  0.00  0.00    -0.278 OA
ATOM      5  H22 UNL     1      31.415  27.046  22.295  0.00  0.00    +0.149 HD
BRANCH   3   6
ATOM      6  C17 UNL     1      32.132  29.551  21.524  0.00  0.00    +0.017 C 
BRANCH   6   7
ATOM      7  N2  UNL     1      32.846  30.209  20.448  0.00  0.00    +0.386 N 
ATOM      8  H31 UNL     1      33.865  30.177  20.580  0.00  0.00    -0.089 HD
ATOM      9  H32 UNL     1      32.533  29.724  19.562  0.00  0.00    -0.089 HD
ATOM     10  H33 UNL     1      32.558  31.203  20.359  0.00  0.00    -0.089 HD
ENDBRANCH   6   7
BRANCH   6  11
ATOM     11  C18 UNL     1      31.604  30.590  22.459  0.00  0.00    +0.028 C 
BRANCH  11  12
ATOM     12  C19 UNL     1      32.288  30.441  23.766  0.00  0.00    -0.048 A 
ATOM     13  C20 UNL     1      33.632  30.138  23.889  0.00  0.00    +0.003 A 
ATOM     14  C21 UNL     1      34.242  30.006  25.113  0.00  0.00    +0.000 A 
ATOM     15  C22 UNL     1      33.542  30.170  26.285  0.00  0.00    +0.000 A 
ATOM     16  C23 UNL     1      32.189  30.475  26.185  0.00  0.00    +0.000 A 
ATOM     17  C24 UNL     1      31.590  30.604  24.943  0.00  0.00    +0.003 A 
ENDBRANCH  11  12
ENDBRANCH   6  11
ENDBRANCH   3   6
ENDBRANCH   1   2
BRANCH   1  18
ATOM     18  C7  UNL     1      28.727  26.366  22.060  0.00  0.00    +0.053 C 
BRANCH  18  21
ATOM     19  F1  UNL     1      26.193  25.292  22.626  0.00  0.00    -0.197 F 
ATOM     20  C1  UNL     1      26.246  26.490  21.993  0.00  0.00    +0.207 C 
ATOM     21  C6  UNL     1      27.436  27.012  21.717  0.00  0.00    +0.021 C 
BRANCH  20  22
ATOM     22  P1  UNL     1      24.700  27.278  21.576  0.00  0.00    +0.391 P 
ATOM     23  O3  UNL     1      24.868  28.760  21.813  0.00  0.00    -0.251 OA
BRANCH  22  24
ATOM     24  O1  UNL     1      23.438  26.717  22.550  0.00  0.00    -0.303 OA
BRANCH  24  25
ATOM     25  C2  UNL     1      23.649  27.119  23.858  0.00  0.00    +0.167 C 
ATOM     26  C3  UNL     1      22.479  26.833  24.757  0.00  0.00    +0.034 C 
ENDBRANCH  24  25
ENDBRANCH  22  24
BRANCH  22  27
ATOM     27  O2  UNL     1      24.305  27.074  19.947  0.00  0.00    -0.303 OA
BRANCH  27  28
ATOM     28  C4  UNL     1      23.593  28.221  19.561  0.00  0.00    +0.167 C 
ATOM     29  C5  UNL     1      24.205  28.881  18.353  0.00  0.00    +0.034 C 
ENDBRANCH  27  28
ENDBRANCH  22  27
ENDBRANCH  20  22
ENDBRANCH  18  21
ENDBRANCH   1  18
BRANCH   1  30
ATOM     30  C9  UNL     1      30.364  25.122  20.692  0.00  0.00    +0.057 C 
BRANCH  30  31
ATOM     31  C10 UNL     1      30.615  24.989  19.222  0.00  0.00    -0.046 A 
ATOM     32  C11 UNL     1      31.270  25.964  18.496  0.00  0.00    +0.004 A 
ATOM     33  C12 UNL     1      31.494  25.828  17.138  0.00  0.00    +0.000 A 
ATOM     34  C13 UNL     1      31.065  24.702  16.471  0.00  0.00    +0.000 A 
ATOM     35  C14 UNL     1      30.411  23.718  17.172  0.00  0.00    +0.000 A 
ATOM     36  C15 UNL     1      30.191  23.867  18.538  0.00  0.00    +0.004 A 
ENDBRANCH  30  31
ENDBRANCH   1  30
TORSDOF 14
ENDMDL
MODEL 6
REMARK VINA RESULT:      -7.2      1.584      2.470
REMARK  Name = C:\Users\aleks\Desktop\Cathepsin_C_molecular_docking/Ligands\MK-hydrochloride-5a.pdb
REMARK  16 active torsions:
REMARK  status: ('A' for Active; 'I' for Inactive)
REMARK    1  A    between atoms: C1_2  and  P1_3
REMARK    2  A    between atoms: P1_3  and  O1_4
REMARK    3  A    between atoms: P1_3  and  O2_7
REMARK    4  A    between atoms: O1_4  and  C2_5
REMARK    5  A    between atoms: C2_5  and  C3_6
REMARK    6  A    between atoms: O2_7  and  C4_8
REMARK    7  A    between atoms: C4_8  and  C5_9
REMARK    8  A    between atoms: C6_11  and  C7_12
REMARK    9  A    between atoms: C7_12  and  C8_13
REMARK   10  A    between atoms: C8_13  and  C9_14
REMARK   11  A    between atoms: C8_13  and  N1_21
REMARK   12  A    between atoms: C9_14  and  C10_15
REMARK   13  A    between atoms: C16_22  and  C17_23
REMARK   14  A    between atoms: C17_23  and  C18_24
REMARK   15  A    between atoms: C17_23  and  N2_31
REMARK   16  A    between atoms: C18_24  and  C19_25
REMARK                            x       y       z     vdW  Elec       q    Type
REMARK                         _______ _______ _______ _____ _____    ______ ____
ROOT
ATOM      1  C8  UNL     1      25.021  27.719  21.869  0.00  0.00    +0.081 C 
ENDROOT
BRANCH   1   2
ATOM      2  N1  UNL     1      23.796  27.701  22.648  0.00  0.00    -0.313 N 
ATOM      3  C16 UNL     1      22.699  26.857  22.336  0.00  0.00    +0.199 C 
ATOM      4  O4  UNL     1      22.829  26.106  21.333  0.00  0.00    -0.278 OA
ATOM      5  H22 UNL     1      23.702  28.328  23.476  0.00  0.00    +0.149 HD
BRANCH   3   6
ATOM      6  C17 UNL     1      21.445  26.852  23.148  0.00  0.00    +0.017 C 
BRANCH   6   7
ATOM      7  N2  UNL     1      21.688  26.310  24.470  0.00  0.00    +0.386 N 
ATOM      8  H31 UNL     1      21.007  25.583  24.725  0.00  0.00    -0.089 HD
ATOM      9  H32 UNL     1      22.682  25.950  24.450  0.00  0.00    -0.089 HD
ATOM     10  H33 UNL     1      21.659  27.056  25.193  0.00  0.00    -0.089 HD
ENDBRANCH   6   7
BRANCH   6  11
ATOM     11  C18 UNL     1      20.849  28.214  23.287  0.00  0.00    +0.028 C 
BRANCH  11  12
ATOM     12  C19 UNL     1      19.581  28.257  22.521  0.00  0.00    -0.048 A 
ATOM     13  C20 UNL     1      18.493  27.451  22.808  0.00  0.00    +0.003 A 
ATOM     14  C21 UNL     1      17.329  27.510  22.082  0.00  0.00    +0.000 A 
ATOM     15  C22 UNL     1      17.185  28.378  21.026  0.00  0.00    +0.000 A 
ATOM     16  C23 UNL     1      18.266  29.198  20.719  0.00  0.00    +0.000 A 
ATOM     17  C24 UNL     1      19.433  29.125  21.462  0.00  0.00    +0.003 A 
ENDBRANCH  11  12
ENDBRANCH   6  11
ENDBRANCH   3   6
ENDBRANCH   1   2
BRANCH   1  18
ATOM     18  C7  UNL     1      26.133  27.277  22.761  0.00  0.00    +0.053 C 
BRANCH  18  21
ATOM     19  F1  UNL     1      28.362  28.970  22.524  0.00  0.00    -0.197 F 
ATOM     20  C1  UNL     1      28.427  27.751  21.934  0.00  0.00    +0.207 C 
ATOM     21  C6  UNL     1      27.381  26.938  22.036  0.00  0.00    +0.021 C 
BRANCH  20  22
ATOM     22  P1  UNL     1      29.926  27.331  21.060  0.00  0.00    +0.391 P 
ATOM     23  O3  UNL     1      31.070  27.452  22.038  0.00  0.00    -0.251 OA
BRANCH  22  24
ATOM     24  O1  UNL     1      30.205  28.388  19.772  0.00  0.00    -0.303 OA
BRANCH  24  25
ATOM     25  C2  UNL     1      31.021  29.425  20.192  0.00  0.00    +0.167 C 
ATOM     26  C3  UNL     1      30.779  30.705  19.441  0.00  0.00    +0.034 C 
ENDBRANCH  24  25
ENDBRANCH  22  24
BRANCH  22  27
ATOM     27  O2  UNL     1      29.908  25.737  20.504  0.00  0.00    -0.303 OA
BRANCH  27  28
ATOM     28  C4  UNL     1      30.315  25.777  19.161  0.00  0.00    +0.167 C 
ATOM     29  C5  UNL     1      31.491  24.871  18.903  0.00  0.00    +0.034 C 
ENDBRANCH  27  28
ENDBRANCH  22  27
ENDBRANCH  20  22
ENDBRANCH  18  21
ENDBRANCH   1  18
BRANCH   1  30
ATOM     30  C9  UNL     1      25.292  29.148  21.385  0.00  0.00    +0.057 C 
BRANCH  30  31
ATOM     31  C10 UNL     1      24.114  29.660  20.617  0.00  0.00    -0.046 A 
ATOM     32  C11 UNL     1      23.375  30.746  21.041  0.00  0.00    +0.004 A 
ATOM     33  C12 UNL     1      22.287  31.207  20.321  0.00  0.00    +0.000 A 
ATOM     34  C13 UNL     1      21.914  30.587  19.149  0.00  0.00    +0.000 A 
ATOM     35  C14 UNL     1      22.635  29.504  18.707  0.00  0.00    +0.000 A 
ATOM     36  C15 UNL     1      23.726  29.049  19.441  0.00  0.00    +0.004 A 
ENDBRANCH  30  31
ENDBRANCH   1  30
TORSDOF 14
ENDMDL
MODEL 7
REMARK VINA RESULT:      -7.2      3.015      8.431
REMARK  Name = C:\Users\aleks\Desktop\Cathepsin_C_molecular_docking/Ligands\MK-hydrochloride-5a.pdb
REMARK  16 active torsions:
REMARK  status: ('A' for Active; 'I' for Inactive)
REMARK    1  A    between atoms: C1_2  and  P1_3
REMARK    2  A    between atoms: P1_3  and  O1_4
REMARK    3  A    between atoms: P1_3  and  O2_7
REMARK    4  A    between atoms: O1_4  and  C2_5
REMARK    5  A    between atoms: C2_5  and  C3_6
REMARK    6  A    between atoms: O2_7  and  C4_8
REMARK    7  A    between atoms: C4_8  and  C5_9
REMARK    8  A    between atoms: C6_11  and  C7_12
REMARK    9  A    between atoms: C7_12  and  C8_13
REMARK   10  A    between atoms: C8_13  and  C9_14
REMARK   11  A    between atoms: C8_13  and  N1_21
REMARK   12  A    between atoms: C9_14  and  C10_15
REMARK   13  A    between atoms: C16_22  and  C17_23
REMARK   14  A    between atoms: C17_23  and  C18_24
REMARK   15  A    between atoms: C17_23  and  N2_31
REMARK   16  A    between atoms: C18_24  and  C19_25
REMARK                            x       y       z     vdW  Elec       q    Type
REMARK                         _______ _______ _______ _____ _____    ______ ____
ROOT
ATOM      1  C8  UNL     1      26.073  27.564  21.480  0.00  0.00    +0.081 C 
ENDROOT
BRANCH   1   2
ATOM      2  N1  UNL     1      27.392  27.045  21.165  0.00  0.00    -0.313 N 
ATOM      3  C16 UNL     1      28.575  27.817  21.300  0.00  0.00    +0.199 C 
ATOM      4  O4  UNL     1      28.436  28.998  21.714  0.00  0.00    -0.278 OA
ATOM      5  H22 UNL     1      27.492  26.064  20.822  0.00  0.00    +0.149 HD
BRANCH   3   6
ATOM      6  C17 UNL     1      29.924  27.267  20.971  0.00  0.00    +0.017 C 
BRANCH   6   7
ATOM      7  N2  UNL     1      30.848  27.474  22.067  0.00  0.00    +0.386 N 
ATOM      8  H31 UNL     1      31.082  28.466  22.198  0.00  0.00    -0.089 HD
ATOM      9  H32 UNL     1      30.381  27.048  22.915  0.00  0.00    -0.089 HD
ATOM     10  H33 UNL     1      31.731  26.945  21.919  0.00  0.00    -0.089 HD
ENDBRANCH   6   7
BRANCH   6  11
ATOM     11  C18 UNL     1      29.882  25.810  20.643  0.00  0.00    +0.028 C 
BRANCH  11  12
ATOM     12  C19 UNL     1      30.363  25.622  19.254  0.00  0.00    -0.048 A 
ATOM     13  C20 UNL     1      31.276  26.467  18.647  0.00  0.00    +0.003 A 
ATOM     14  C21 UNL     1      31.706  26.271  17.357  0.00  0.00    +0.000 A 
ATOM     15  C22 UNL     1      31.248  25.219  16.600  0.00  0.00    +0.000 A 
ATOM     16  C23 UNL     1      30.330  24.357  17.190  0.00  0.00    +0.000 A 
ATOM     17  C24 UNL     1      29.907  24.569  18.492  0.00  0.00    +0.003 A 
ENDBRANCH  11  12
ENDBRANCH   6  11
ENDBRANCH   3   6
ENDBRANCH   1   2
BRANCH   1  18
ATOM     18  C7  UNL     1      25.426  26.613  22.431  0.00  0.00    +0.053 C 
BRANCH  18  21
ATOM     19  F1  UNL     1      22.817  26.158  21.491  0.00  0.00    -0.197 F 
ATOM     20  C1  UNL     1      22.967  26.919  22.604  0.00  0.00    +0.207 C 
ATOM     21  C6  UNL     1      24.194  27.144  23.061  0.00  0.00    +0.021 C 
BRANCH  20  22
ATOM     22  P1  UNL     1      21.490  27.563  23.373  0.00  0.00    +0.391 P 
ATOM     23  O3  UNL     1      21.771  27.695  24.851  0.00  0.00    -0.251 OA
BRANCH  22  24
ATOM     24  O1  UNL     1      20.180  26.517  23.165  0.00  0.00    -0.303 OA
BRANCH  24  25
ATOM     25  C2  UNL     1      19.108  26.963  23.920  0.00  0.00    +0.167 C 
ATOM     26  C3  UNL     1      17.780  26.502  23.386  0.00  0.00    +0.034 C 
ENDBRANCH  24  25
ENDBRANCH  22  24
BRANCH  22  27
ATOM     27  O2  UNL     1      21.098  29.101  22.798  0.00  0.00    -0.303 OA
BRANCH  27  28
ATOM     28  C4  UNL     1      20.837  28.960  21.425  0.00  0.00    +0.167 C 
ATOM     29  C5  UNL     1      21.202  30.203  20.655  0.00  0.00    +0.034 C 
ENDBRANCH  27  28
ENDBRANCH  22  27
ENDBRANCH  20  22
ENDBRANCH  18  21
ENDBRANCH   1  18
BRANCH   1  30
ATOM     30  C9  UNL     1      25.242  27.647  20.195  0.00  0.00    +0.057 C 
BRANCH  30  31
ATOM     31  C10 UNL     1      24.918  29.076  19.887  0.00  0.00    -0.046 A 
ATOM     32  C11 UNL     1      25.166  30.097  20.782  0.00  0.00    +0.004 A 
ATOM     33  C12 UNL     1      24.861  31.412  20.484  0.00  0.00    +0.000 A 
ATOM     34  C13 UNL     1      24.297  31.738  19.271  0.00  0.00    +0.000 A 
ATOM     35  C14 UNL     1      24.040  30.739  18.363  0.00  0.00    +0.000 A 
ATOM     36  C15 UNL     1      24.351  29.419  18.675  0.00  0.00    +0.004 A 
ENDBRANCH  30  31
ENDBRANCH   1  30
TORSDOF 14
ENDMDL
MODEL 8
REMARK VINA RESULT:      -7.2      4.052      9.075
REMARK  Name = C:\Users\aleks\Desktop\Cathepsin_C_molecular_docking/Ligands\MK-hydrochloride-5a.pdb
REMARK  16 active torsions:
REMARK  status: ('A' for Active; 'I' for Inactive)
REMARK    1  A    between atoms: C1_2  and  P1_3
REMARK    2  A    between atoms: P1_3  and  O1_4
REMARK    3  A    between atoms: P1_3  and  O2_7
REMARK    4  A    between atoms: O1_4  and  C2_5
REMARK    5  A    between atoms: C2_5  and  C3_6
REMARK    6  A    between atoms: O2_7  and  C4_8
REMARK    7  A    between atoms: C4_8  and  C5_9
REMARK    8  A    between atoms: C6_11  and  C7_12
REMARK    9  A    between atoms: C7_12  and  C8_13
REMARK   10  A    between atoms: C8_13  and  C9_14
REMARK   11  A    between atoms: C8_13  and  N1_21
REMARK   12  A    between atoms: C9_14  and  C10_15
REMARK   13  A    between atoms: C16_22  and  C17_23
REMARK   14  A    between atoms: C17_23  and  C18_24
REMARK   15  A    between atoms: C17_23  and  N2_31
REMARK   16  A    between atoms: C18_24  and  C19_25
REMARK                            x       y       z     vdW  Elec       q    Type
REMARK                         _______ _______ _______ _____ _____    ______ ____
ROOT
ATOM      1  C8  UNL     1      29.826  26.267  21.125  0.00  0.00    +0.081 C 
ENDROOT
BRANCH   1   2
ATOM      2  N1  UNL     1      30.822  27.263  21.478  0.00  0.00    -0.313 N 
ATOM      3  C16 UNL     1      30.801  28.585  20.965  0.00  0.00    +0.199 C 
ATOM      4  O4  UNL     1      29.865  28.872  20.172  0.00  0.00    -0.278 OA
ATOM      5  H22 UNL     1      31.592  27.011  22.135  0.00  0.00    +0.149 HD
BRANCH   3   6
ATOM      6  C17 UNL     1      31.834  29.598  21.338  0.00  0.00    +0.017 C 
BRANCH   6   7
ATOM      7  N2  UNL     1      32.639  29.963  20.190  0.00  0.00    +0.386 N 
ATOM      8  H31 UNL     1      33.032  29.142  19.712  0.00  0.00    -0.089 HD
ATOM      9  H32 UNL     1      32.002  30.532  19.567  0.00  0.00    -0.089 HD
ATOM     10  H33 UNL     1      33.421  30.589  20.463  0.00  0.00    -0.089 HD
ENDBRANCH   6   7
BRANCH   6  11
ATOM     11  C18 UNL     1      31.235  30.836  21.921  0.00  0.00    +0.028 C 
BRANCH  11  12
ATOM     12  C19 UNL     1      30.823  30.550  23.316  0.00  0.00    -0.048 A 
ATOM     13  C20 UNL     1      29.514  30.639  23.754  0.00  0.00    +0.003 A 
ATOM     14  C21 UNL     1      29.159  30.369  25.053  0.00  0.00    +0.000 A 
ATOM     15  C22 UNL     1      30.093  29.995  25.990  0.00  0.00    +0.000 A 
ATOM     16  C23 UNL     1      31.416  29.899  25.572  0.00  0.00    +0.000 A 
ATOM     17  C24 UNL     1      31.757  30.175  24.258  0.00  0.00    +0.003 A 
ENDBRANCH  11  12
ENDBRANCH   6  11
ENDBRANCH   3   6
ENDBRANCH   1   2
BRANCH   1  18
ATOM     18  C7  UNL     1      28.986  26.017  22.333  0.00  0.00    +0.053 C 
BRANCH  18  21
ATOM     19  F1  UNL     1      27.559  28.438  22.298  0.00  0.00    -0.197 F 
ATOM     20  C1  UNL     1      26.870  27.293  22.070  0.00  0.00    +0.207 C 
ATOM     21  C6  UNL     1      27.529  26.140  22.083  0.00  0.00    +0.021 C 
BRANCH  20  22
ATOM     22  P1  UNL     1      25.116  27.427  21.767  0.00  0.00    +0.391 P 
ATOM     23  O3  UNL     1      24.420  26.473  22.708  0.00  0.00    -0.251 OA
BRANCH  22  24
ATOM     24  O1  UNL     1      24.729  26.996  20.180  0.00  0.00    -0.303 OA
BRANCH  24  25
ATOM     25  C2  UNL     1      23.713  27.813  19.713  0.00  0.00    +0.167 C 
ATOM     26  C3  UNL     1      24.122  28.640  18.526  0.00  0.00    +0.034 C 
ENDBRANCH  24  25
ENDBRANCH  22  24
BRANCH  22  27
ATOM     27  O2  UNL     1      24.533  28.976  22.102  0.00  0.00    -0.303 OA
BRANCH  27  28
ATOM     28  C4  UNL     1      24.349  29.042  23.493  0.00  0.00    +0.167 C 
ATOM     29  C5  UNL     1      25.283  30.033  24.137  0.00  0.00    +0.034 C 
ENDBRANCH  27  28
ENDBRANCH  22  27
ENDBRANCH  20  22
ENDBRANCH  18  21
ENDBRANCH   1  18
BRANCH   1  30
ATOM     30  C9  UNL     1      30.531  24.969  20.716  0.00  0.00    +0.057 C 
BRANCH  30  31
ATOM     31  C10 UNL     1      30.685  24.917  19.228  0.00  0.00    -0.046 A 
ATOM     32  C11 UNL     1      30.126  23.913  18.464  0.00  0.00    +0.004 A 
ATOM     33  C12 UNL     1      30.278  23.877  17.090  0.00  0.00    +0.000 A 
ATOM     34  C13 UNL     1      30.999  24.857  16.444  0.00  0.00    +0.000 A 
ATOM     35  C14 UNL     1      31.566  25.867  17.183  0.00  0.00    +0.000 A 
ATOM     36  C15 UNL     1      31.406  25.891  18.565  0.00  0.00    +0.004 A 
ENDBRANCH  30  31
ENDBRANCH   1  30
TORSDOF 14
ENDMDL
MODEL 9
REMARK VINA RESULT:      -7.1      3.868      9.852
REMARK  Name = C:\Users\aleks\Desktop\Cathepsin_C_molecular_docking/Ligands\MK-hydrochloride-5a.pdb
REMARK  16 active torsions:
REMARK  status: ('A' for Active; 'I' for Inactive)
REMARK    1  A    between atoms: C1_2  and  P1_3
REMARK    2  A    between atoms: P1_3  and  O1_4
REMARK    3  A    between atoms: P1_3  and  O2_7
REMARK    4  A    between atoms: O1_4  and  C2_5
REMARK    5  A    between atoms: C2_5  and  C3_6
REMARK    6  A    between atoms: O2_7  and  C4_8
REMARK    7  A    between atoms: C4_8  and  C5_9
REMARK    8  A    between atoms: C6_11  and  C7_12
REMARK    9  A    between atoms: C7_12  and  C8_13
REMARK   10  A    between atoms: C8_13  and  C9_14
REMARK   11  A    between atoms: C8_13  and  N1_21
REMARK   12  A    between atoms: C9_14  and  C10_15
REMARK   13  A    between atoms: C16_22  and  C17_23
REMARK   14  A    between atoms: C17_23  and  C18_24
REMARK   15  A    between atoms: C17_23  and  N2_31
REMARK   16  A    between atoms: C18_24  and  C19_25
REMARK                            x       y       z     vdW  Elec       q    Type
REMARK                         _______ _______ _______ _____ _____    ______ ____
ROOT
ATOM      1  C8  UNL     1      29.786  26.666  21.108  0.00  0.00    +0.081 C 
ENDROOT
BRANCH   1   2
ATOM      2  N1  UNL     1      30.913  27.537  21.387  0.00  0.00    -0.313 N 
ATOM      3  C16 UNL     1      31.021  28.848  20.855  0.00  0.00    +0.199 C 
ATOM      4  O4  UNL     1      30.081  29.238  20.112  0.00  0.00    -0.278 OA
ATOM      5  H22 UNL     1      31.684  27.201  22.004  0.00  0.00    +0.149 HD
BRANCH   3   6
ATOM      6  C17 UNL     1      32.188  29.732  21.152  0.00  0.00    +0.017 C 
BRANCH   6   7
ATOM      7  N2  UNL     1      32.737  30.292  19.934  0.00  0.00    +0.386 N 
ATOM      8  H31 UNL     1      32.706  31.319  19.928  0.00  0.00    -0.089 HD
ATOM      9  H32 UNL     1      33.721  29.912  19.866  0.00  0.00    -0.089 HD
ATOM     10  H33 UNL     1      32.228  29.944  19.098  0.00  0.00    -0.089 HD
ENDBRANCH   6   7
BRANCH   6  11
ATOM     11  C18 UNL     1      31.836  30.848  22.080  0.00  0.00    +0.028 C 
BRANCH  11  12
ATOM     12  C19 UNL     1      32.449  30.577  23.402  0.00  0.00    -0.048 A 
ATOM     13  C20 UNL     1      31.717  30.468  24.571  0.00  0.00    +0.003 A 
ATOM     14  C21 UNL     1      32.311  30.215  25.784  0.00  0.00    +0.000 A 
ATOM     15  C22 UNL     1      33.672  30.057  25.898  0.00  0.00    +0.000 A 
ATOM     16  C23 UNL     1      34.428  30.163  24.735  0.00  0.00    +0.000 A 
ATOM     17  C24 UNL     1      33.813  30.418  23.520  0.00  0.00    +0.003 A 
ENDBRANCH  11  12
ENDBRANCH   6  11
ENDBRANCH   3   6
ENDBRANCH   1   2
BRANCH   1  18
ATOM     18  C7  UNL     1      28.946  26.600  22.340  0.00  0.00    +0.053 C 
BRANCH  18  21
ATOM     19  F1  UNL     1      27.184  28.581  21.410  0.00  0.00    -0.197 F 
ATOM     20  C1  UNL     1      26.684  27.340  21.629  0.00  0.00    +0.207 C 
ATOM     21  C6  UNL     1      27.503  26.392  22.069  0.00  0.00    +0.021 C 
BRANCH  20  22
ATOM     22  P1  UNL     1      24.948  27.076  21.305  0.00  0.00    +0.391 P 
ATOM     23  O3  UNL     1      24.599  25.695  21.806  0.00  0.00    -0.251 OA
BRANCH  22  24
ATOM     24  O1  UNL     1      24.610  27.150  19.651  0.00  0.00    -0.303 OA
BRANCH  24  25
ATOM     25  C2  UNL     1      23.771  28.222  19.398  0.00  0.00    +0.167 C 
ATOM     26  C3  UNL     1      24.435  29.315  18.608  0.00  0.00    +0.034 C 
ENDBRANCH  24  25
ENDBRANCH  22  24
BRANCH  22  27
ATOM     27  O2  UNL     1      23.975  28.173  22.141  0.00  0.00    -0.303 OA
BRANCH  27  28
ATOM     28  C4  UNL     1      23.320  27.442  23.146  0.00  0.00    +0.167 C 
ATOM     29  C5  UNL     1      23.847  27.776  24.517  0.00  0.00    +0.034 C 
ENDBRANCH  27  28
ENDBRANCH  22  27
ENDBRANCH  20  22
ENDBRANCH  18  21
ENDBRANCH   1  18
BRANCH   1  30
ATOM     30  C9  UNL     1      30.303  25.264  20.767  0.00  0.00    +0.057 C 
BRANCH  30  31
ATOM     31  C10 UNL     1      30.557  25.155  19.297  0.00  0.00    -0.046 A 
ATOM     32  C11 UNL     1      31.342  26.064  18.616  0.00  0.00    +0.004 A 
ATOM     33  C12 UNL     1      31.567  25.952  17.256  0.00  0.00    +0.000 A 
ATOM     34  C13 UNL     1      31.007  24.917  16.540  0.00  0.00    +0.000 A 
ATOM     35  C14 UNL     1      30.221  23.999  17.196  0.00  0.00    +0.000 A 
ATOM     36  C15 UNL     1      30.002  24.124  18.564  0.00  0.00    +0.004 A 
ENDBRANCH  30  31
ENDBRANCH   1  30
TORSDOF 14
ENDMDL
