# Supplementary material for: Design, Synthesis, and Biological Activity of (E)‑α-Fluorovinylphosphonate-Based Reversible Cathepsin C Inhibitors
Source: J Org Chem. 2026 Feb 13;91(8):3218–31. doi: 10.1021/acs.joc.5c02923 (PMC13298919; doi:10.1021/acs.joc.5c02923)
Supplement: Supplementary file 1 [file jo5c02923_si_001.zip › AutoDockVina_config_files/res_1k3b__MK-hydrochloride-5b_.pdbqt]

MODEL 1
REMARK VINA RESULT:      -6.9      0.000      0.000
REMARK  Name = C:\Users\aleks\Desktop\Cathepsin_C_molecular_docking/Ligands\MK-hydrochloride-5b.pdb
REMARK  16 active torsions:
REMARK  status: ('A' for Active; 'I' for Inactive)
REMARK    1  A    between atoms: C1_2  and  P1_3
REMARK    2  A    between atoms: P1_3  and  O1_4
REMARK    3  A    between atoms: P1_3  and  O2_7
REMARK    4  A    between atoms: O1_4  and  C2_5
REMARK    5  A    between atoms: C2_5  and  C3_6
REMARK    6  A    between atoms: O2_7  and  C4_8
REMARK    7  A    between atoms: C4_8  and  C5_9
REMARK    8  A    between atoms: C6_11  and  C7_12
REMARK    9  A    between atoms: C7_12  and  C8_13
REMARK   10  A    between atoms: C8_13  and  C9_14
REMARK   11  A    between atoms: C8_13  and  N1_21
REMARK   12  A    between atoms: C9_14  and  C10_15
REMARK   13  A    between atoms: C16_22  and  C17_23
REMARK   14  A    between atoms: C17_23  and  C18_24
REMARK   15  A    between atoms: C17_23  and  N2_31
REMARK   16  A    between atoms: C18_24  and  C19_25
REMARK                            x       y       z     vdW  Elec       q    Type
REMARK                         _______ _______ _______ _____ _____    ______ ____
ROOT
ATOM      1  C8  UNL     1      26.922  29.188  21.006  0.00  0.00    +0.081 C 
ENDROOT
BRANCH   1   2
ATOM      2  N1  UNL     1      28.301  28.780  20.808  0.00  0.00    -0.313 N 
ATOM      3  C16 UNL     1      28.757  27.479  21.150  0.00  0.00    +0.199 C 
ATOM      4  O4  UNL     1      27.865  26.707  21.639  0.00  0.00    -0.278 OA
ATOM      5  H22 UNL     1      28.976  29.466  20.403  0.00  0.00    +0.149 HD
BRANCH   3   6
ATOM      6  C17 UNL     1      30.158  27.030  20.962  0.00  0.00    +0.017 C 
BRANCH   6   7
ATOM      7  N2  UNL     1      30.978  27.331  22.117  0.00  0.00    +0.386 N 
ATOM      8  H31 UNL     1      31.338  26.475  22.589  0.00  0.00    -0.089 HD
ATOM      9  H32 UNL     1      31.846  27.814  21.737  0.00  0.00    -0.089 HD
ATOM     10  H33 UNL     1      30.532  28.014  22.745  0.00  0.00    -0.089 HD
ENDBRANCH   6   7
BRANCH   6  11
ATOM     11  C18 UNL     1      30.236  25.578  20.555  0.00  0.00    +0.028 C 
BRANCH  11  12
ATOM     12  C19 UNL     1      30.563  25.396  19.141  0.00  0.00    -0.048 A 
ATOM     13  C20 UNL     1      31.386  26.257  18.457  0.00  0.00    +0.003 A 
ATOM     14  C21 UNL     1      31.675  26.058  17.125  0.00  0.00    +0.000 A 
ATOM     15  C22 UNL     1      31.135  24.970  16.435  0.00  0.00    +0.000 A 
ATOM     16  C23 UNL     1      30.305  24.099  17.121  0.00  0.00    +0.000 A 
ATOM     17  C24 UNL     1      30.020  24.305  18.455  0.00  0.00    +0.003 A 
ENDBRANCH  11  12
ENDBRANCH   6  11
ENDBRANCH   3   6
ENDBRANCH   1   2
BRANCH   1  18
ATOM     18  C7  UNL     1      26.684  29.792  22.354  0.00  0.00    +0.053 C 
BRANCH  18  21
ATOM     19  F1  UNL     1      24.025  30.138  22.622  0.00  0.00    -0.197 F 
ATOM     20  C1  UNL     1      24.582  29.150  23.356  0.00  0.00    +0.207 C 
ATOM     21  C6  UNL     1      25.887  28.950  23.250  0.00  0.00    +0.021 C 
BRANCH  20  22
ATOM     22  P1  UNL     1      23.543  28.148  24.440  0.00  0.00    +0.391 P 
ATOM     23  O3  UNL     1      22.274  28.915  24.726  0.00  0.00    -0.251 OA
BRANCH  22  24
ATOM     24  O1  UNL     1      23.119  26.717  23.662  0.00  0.00    -0.303 OA
BRANCH  24  25
ATOM     25  C2  UNL     1      22.404  26.939  22.489  0.00  0.00    +0.167 C 
ATOM     26  C3  UNL     1      23.306  26.526  21.338  0.00  0.00    +0.034 C 
ENDBRANCH  24  25
ENDBRANCH  22  24
BRANCH  22  27
ATOM     27  O2  UNL     1      24.332  27.873  25.897  0.00  0.00    -0.303 OA
BRANCH  27  28
ATOM     28  C4  UNL     1      24.616  29.053  26.577  0.00  0.00    +0.167 C 
ATOM     29  C5  UNL     1      26.080  29.041  26.942  0.00  0.00    +0.034 C 
ENDBRANCH  27  28
ENDBRANCH  22  27
ENDBRANCH  20  22
ENDBRANCH  18  21
ENDBRANCH   1  18
BRANCH   1  30
ATOM     30  C9  UNL     1      26.658  30.282  19.967  0.00  0.00    +0.057 C 
BRANCH  30  31
ATOM     31  C10 UNL     1      25.224  30.356  19.589  0.00  0.00    -0.046 A 
ATOM     32  C11 UNL     1      24.528  31.553  19.640  0.00  0.00    +0.004 A 
ATOM     33  C12 UNL     1      23.201  31.653  19.299  0.00  0.00    +0.000 A 
ATOM     34  C13 UNL     1      22.516  30.531  18.887  0.00  0.00    +0.000 A 
ATOM     35  C14 UNL     1      23.194  29.335  18.833  0.00  0.00    +0.000 A 
ATOM     36  C15 UNL     1      24.527  29.247  19.178  0.00  0.00    +0.004 A 
ENDBRANCH  30  31
ENDBRANCH   1  30
TORSDOF 14
ENDMDL
MODEL 2
REMARK VINA RESULT:      -6.8      0.919      2.227
REMARK  Name = C:\Users\aleks\Desktop\Cathepsin_C_molecular_docking/Ligands\MK-hydrochloride-5b.pdb
REMARK  16 active torsions:
REMARK  status: ('A' for Active; 'I' for Inactive)
REMARK    1  A    between atoms: C1_2  and  P1_3
REMARK    2  A    between atoms: P1_3  and  O1_4
REMARK    3  A    between atoms: P1_3  and  O2_7
REMARK    4  A    between atoms: O1_4  and  C2_5
REMARK    5  A    between atoms: C2_5  and  C3_6
REMARK    6  A    between atoms: O2_7  and  C4_8
REMARK    7  A    between atoms: C4_8  and  C5_9
REMARK    8  A    between atoms: C6_11  and  C7_12
REMARK    9  A    between atoms: C7_12  and  C8_13
REMARK   10  A    between atoms: C8_13  and  C9_14
REMARK   11  A    between atoms: C8_13  and  N1_21
REMARK   12  A    between atoms: C9_14  and  C10_15
REMARK   13  A    between atoms: C16_22  and  C17_23
REMARK   14  A    between atoms: C17_23  and  C18_24
REMARK   15  A    between atoms: C17_23  and  N2_31
REMARK   16  A    between atoms: C18_24  and  C19_25
REMARK                            x       y       z     vdW  Elec       q    Type
REMARK                         _______ _______ _______ _____ _____    ______ ____
ROOT
ATOM      1  C8  UNL     1      26.852  29.201  21.067  0.00  0.00    +0.081 C 
ENDROOT
BRANCH   1   2
ATOM      2  N1  UNL     1      28.242  28.814  20.901  0.00  0.00    -0.313 N 
ATOM      3  C16 UNL     1      28.692  27.495  21.176  0.00  0.00    +0.199 C 
ATOM      4  O4  UNL     1      27.786  26.688  21.574  0.00  0.00    -0.278 OA
ATOM      5  H22 UNL     1      28.927  29.528  20.572  0.00  0.00    +0.149 HD
BRANCH   3   6
ATOM      6  C17 UNL     1      30.103  27.066  21.019  0.00  0.00    +0.017 C 
BRANCH   6   7
ATOM      7  N2  UNL     1      30.899  27.402  22.180  0.00  0.00    +0.386 N 
ATOM      8  H31 UNL     1      30.900  28.424  22.385  0.00  0.00    -0.089 HD
ATOM      9  H32 UNL     1      30.399  26.962  23.010  0.00  0.00    -0.089 HD
ATOM     10  H33 UNL     1      31.831  26.967  22.154  0.00  0.00    -0.089 HD
ENDBRANCH   6   7
BRANCH   6  11
ATOM     11  C18 UNL     1      30.211  25.607  20.641  0.00  0.00    +0.028 C 
BRANCH  11  12
ATOM     12  C19 UNL     1      30.511  25.403  19.224  0.00  0.00    -0.048 A 
ATOM     13  C20 UNL     1      29.996  24.351  18.505  0.00  0.00    +0.003 A 
ATOM     14  C21 UNL     1      30.298  24.186  17.171  0.00  0.00    +0.000 A 
ATOM     15  C22 UNL     1      31.140  25.088  16.516  0.00  0.00    +0.000 A 
ATOM     16  C23 UNL     1      31.661  26.149  17.236  0.00  0.00    +0.000 A 
ATOM     17  C24 UNL     1      31.354  26.309  18.573  0.00  0.00    +0.003 A 
ENDBRANCH  11  12
ENDBRANCH   6  11
ENDBRANCH   3   6
ENDBRANCH   1   2
BRANCH   1  18
ATOM     18  C7  UNL     1      26.567  29.775  22.419  0.00  0.00    +0.053 C 
BRANCH  18  21
ATOM     19  F1  UNL     1      23.894  30.086  22.534  0.00  0.00    -0.197 F 
ATOM     20  C1  UNL     1      24.420  29.101  23.295  0.00  0.00    +0.207 C 
ATOM     21  C6  UNL     1      25.731  28.918  23.264  0.00  0.00    +0.021 C 
BRANCH  20  22
ATOM     22  P1  UNL     1      23.333  28.081  24.313  0.00  0.00    +0.391 P 
ATOM     23  O3  UNL     1      24.103  27.633  25.533  0.00  0.00    -0.251 OA
BRANCH  22  24
ATOM     24  O1  UNL     1      22.020  28.993  24.836  0.00  0.00    -0.303 OA
BRANCH  24  25
ATOM     25  C2  UNL     1      21.043  28.218  25.455  0.00  0.00    +0.167 C 
ATOM     26  C3  UNL     1      19.772  28.374  24.638  0.00  0.00    +0.034 C 
ENDBRANCH  24  25
ENDBRANCH  22  24
BRANCH  22  27
ATOM     27  O2  UNL     1      22.861  26.715  23.458  0.00  0.00    -0.303 OA
BRANCH  27  28
ATOM     28  C4  UNL     1      22.582  26.994  22.125  0.00  0.00    +0.167 C 
ATOM     29  C5  UNL     1      23.642  26.335  21.276  0.00  0.00    +0.034 C 
ENDBRANCH  27  28
ENDBRANCH  22  27
ENDBRANCH  20  22
ENDBRANCH  18  21
ENDBRANCH   1  18
BRANCH   1  30
ATOM     30  C9  UNL     1      26.605  30.312  20.042  0.00  0.00    +0.057 C 
BRANCH  30  31
ATOM     31  C10 UNL     1      25.183  30.372  19.619  0.00  0.00    -0.046 A 
ATOM     32  C11 UNL     1      24.494  31.575  19.582  0.00  0.00    +0.004 A 
ATOM     33  C12 UNL     1      23.178  31.663  19.197  0.00  0.00    +0.000 A 
ATOM     34  C13 UNL     1      22.498  30.522  18.828  0.00  0.00    +0.000 A 
ATOM     35  C14 UNL     1      23.169  29.322  18.861  0.00  0.00    +0.000 A 
ATOM     36  C15 UNL     1      24.491  29.246  19.249  0.00  0.00    +0.004 A 
ENDBRANCH  30  31
ENDBRANCH   1  30
TORSDOF 14
ENDMDL
MODEL 3
REMARK VINA RESULT:      -6.7     14.285     17.429
REMARK  Name = C:\Users\aleks\Desktop\Cathepsin_C_molecular_docking/Ligands\MK-hydrochloride-5b.pdb
REMARK  16 active torsions:
REMARK  status: ('A' for Active; 'I' for Inactive)
REMARK    1  A    between atoms: C1_2  and  P1_3
REMARK    2  A    between atoms: P1_3  and  O1_4
REMARK    3  A    between atoms: P1_3  and  O2_7
REMARK    4  A    between atoms: O1_4  and  C2_5
REMARK    5  A    between atoms: C2_5  and  C3_6
REMARK    6  A    between atoms: O2_7  and  C4_8
REMARK    7  A    between atoms: C4_8  and  C5_9
REMARK    8  A    between atoms: C6_11  and  C7_12
REMARK    9  A    between atoms: C7_12  and  C8_13
REMARK   10  A    between atoms: C8_13  and  C9_14
REMARK   11  A    between atoms: C8_13  and  N1_21
REMARK   12  A    between atoms: C9_14  and  C10_15
REMARK   13  A    between atoms: C16_22  and  C17_23
REMARK   14  A    between atoms: C17_23  and  C18_24
REMARK   15  A    between atoms: C17_23  and  N2_31
REMARK   16  A    between atoms: C18_24  and  C19_25
REMARK                            x       y       z     vdW  Elec       q    Type
REMARK                         _______ _______ _______ _____ _____    ______ ____
ROOT
ATOM      1  C8  UNL     1      39.603  22.088  30.038  0.00  0.00    +0.081 C 
ENDROOT
BRANCH   1   2
ATOM      2  N1  UNL     1      38.317  22.762  30.014  0.00  0.00    -0.313 N 
ATOM      3  C16 UNL     1      38.050  23.899  30.823  0.00  0.00    +0.199 C 
ATOM      4  O4  UNL     1      39.021  24.275  31.562  0.00  0.00    -0.278 OA
ATOM      5  H22 UNL     1      37.570  22.397  29.385  0.00  0.00    +0.149 HD
BRANCH   3   6
ATOM      6  C17 UNL     1      36.749  24.610  30.824  0.00  0.00    +0.017 C 
BRANCH   6   7
ATOM      7  N2  UNL     1      35.752  23.905  31.602  0.00  0.00    +0.386 N 
ATOM      8  H31 UNL     1      36.033  23.781  32.598  0.00  0.00    -0.089 HD
ATOM      9  H32 UNL     1      34.906  24.549  31.641  0.00  0.00    -0.089 HD
ATOM     10  H33 UNL     1      35.428  23.047  31.136  0.00  0.00    -0.089 HD
ENDBRANCH   6   7
BRANCH   6  11
ATOM     11  C18 UNL     1      36.895  26.055  31.237  0.00  0.00    +0.028 C 
BRANCH  11  12
ATOM     12  C19 UNL     1      37.123  26.955  30.106  0.00  0.00    -0.048 A 
ATOM     13  C20 UNL     1      38.374  27.190  29.591  0.00  0.00    +0.003 A 
ATOM     14  C21 UNL     1      38.555  28.044  28.525  0.00  0.00    +0.000 A 
ATOM     15  C22 UNL     1      37.465  28.693  27.941  0.00  0.00    +0.000 A 
ATOM     16  C23 UNL     1      36.201  28.459  28.457  0.00  0.00    +0.000 A 
ATOM     17  C24 UNL     1      36.028  27.602  29.525  0.00  0.00    +0.003 A 
ENDBRANCH  11  12
ENDBRANCH   6  11
ENDBRANCH   3   6
ENDBRANCH   1   2
BRANCH   1  18
ATOM     18  C7  UNL     1      39.542  20.745  30.694  0.00  0.00    +0.053 C 
BRANCH  18  21
ATOM     19  F1  UNL     1      39.132  20.391  33.333  0.00  0.00    -0.197 F 
ATOM     20  C1  UNL     1      38.057  20.237  32.530  0.00  0.00    +0.207 C 
ATOM     21  C6  UNL     1      38.220  20.403  31.227  0.00  0.00    +0.021 C 
BRANCH  20  22
ATOM     22  P1  UNL     1      36.456  19.817  33.250  0.00  0.00    +0.391 P 
ATOM     23  O3  UNL     1      35.723  18.910  32.290  0.00  0.00    -0.251 OA
BRANCH  22  24
ATOM     24  O1  UNL     1      36.682  18.973  34.689  0.00  0.00    -0.303 OA
BRANCH  24  25
ATOM     25  C2  UNL     1      37.121  17.669  34.479  0.00  0.00    +0.167 C 
ATOM     26  C3  UNL     1      38.517  17.573  35.071  0.00  0.00    +0.034 C 
ENDBRANCH  24  25
ENDBRANCH  22  24
BRANCH  22  27
ATOM     27  O2  UNL     1      35.540  21.208  33.464  0.00  0.00    -0.303 OA
BRANCH  27  28
ATOM     28  C4  UNL     1      34.208  21.026  33.108  0.00  0.00    +0.167 C 
ATOM     29  C5  UNL     1      33.420  20.757  34.368  0.00  0.00    +0.034 C 
ENDBRANCH  27  28
ENDBRANCH  22  27
ENDBRANCH  20  22
ENDBRANCH  18  21
ENDBRANCH   1  18
BRANCH   1  30
ATOM     30  C9  UNL     1      39.980  21.859  28.571  0.00  0.00    +0.057 C 
BRANCH  30  31
ATOM     31  C10 UNL     1      41.392  22.228  28.296  0.00  0.00    -0.046 A 
ATOM     32  C11 UNL     1      42.418  21.308  28.449  0.00  0.00    +0.004 A 
ATOM     33  C12 UNL     1      43.734  21.619  28.204  0.00  0.00    +0.000 A 
ATOM     34  C13 UNL     1      44.069  22.889  27.788  0.00  0.00    +0.000 A 
ATOM     35  C14 UNL     1      43.060  23.812  27.632  0.00  0.00    +0.000 A 
ATOM     36  C15 UNL     1      41.742  23.489  27.882  0.00  0.00    +0.004 A 
ENDBRANCH  30  31
ENDBRANCH   1  30
TORSDOF 14
ENDMDL
MODEL 4
REMARK VINA RESULT:      -6.7      3.442      8.015
REMARK  Name = C:\Users\aleks\Desktop\Cathepsin_C_molecular_docking/Ligands\MK-hydrochloride-5b.pdb
REMARK  16 active torsions:
REMARK  status: ('A' for Active; 'I' for Inactive)
REMARK    1  A    between atoms: C1_2  and  P1_3
REMARK    2  A    between atoms: P1_3  and  O1_4
REMARK    3  A    between atoms: P1_3  and  O2_7
REMARK    4  A    between atoms: O1_4  and  C2_5
REMARK    5  A    between atoms: C2_5  and  C3_6
REMARK    6  A    between atoms: O2_7  and  C4_8
REMARK    7  A    between atoms: C4_8  and  C5_9
REMARK    8  A    between atoms: C6_11  and  C7_12
REMARK    9  A    between atoms: C7_12  and  C8_13
REMARK   10  A    between atoms: C8_13  and  C9_14
REMARK   11  A    between atoms: C8_13  and  N1_21
REMARK   12  A    between atoms: C9_14  and  C10_15
REMARK   13  A    between atoms: C16_22  and  C17_23
REMARK   14  A    between atoms: C17_23  and  C18_24
REMARK   15  A    between atoms: C17_23  and  N2_31
REMARK   16  A    between atoms: C18_24  and  C19_25
REMARK                            x       y       z     vdW  Elec       q    Type
REMARK                         _______ _______ _______ _____ _____    ______ ____
ROOT
ATOM      1  C8  UNL     1      24.241  27.673  20.983  0.00  0.00    +0.081 C 
ENDROOT
BRANCH   1   2
ATOM      2  N1  UNL     1      23.076  27.044  21.581  0.00  0.00    -0.313 N 
ATOM      3  C16 UNL     1      22.302  27.693  22.580  0.00  0.00    +0.199 C 
ATOM      4  O4  UNL     1      22.708  28.861  22.903  0.00  0.00    -0.278 OA
ATOM      5  H22 UNL     1      22.805  26.087  21.268  0.00  0.00    +0.149 HD
BRANCH   3   6
ATOM      6  C17 UNL     1      21.109  27.080  23.212  0.00  0.00    +0.017 C 
BRANCH   6   7
ATOM      7  N2  UNL     1      21.471  26.215  24.315  0.00  0.00    +0.386 N 
ATOM      8  H31 UNL     1      20.731  26.166  25.047  0.00  0.00    -0.089 HD
ATOM      9  H32 UNL     1      21.514  25.232  23.909  0.00  0.00    -0.089 HD
ATOM     10  H33 UNL     1      22.416  26.411  24.671  0.00  0.00    -0.089 HD
ENDBRANCH   6   7
BRANCH   6  11
ATOM     11  C18 UNL     1      20.079  28.116  23.597  0.00  0.00    +0.028 C 
BRANCH  11  12
ATOM     12  C19 UNL     1      19.027  28.279  22.594  0.00  0.00    -0.048 A 
ATOM     13  C20 UNL     1      19.125  29.179  21.562  0.00  0.00    +0.003 A 
ATOM     14  C21 UNL     1      18.116  29.310  20.633  0.00  0.00    +0.000 A 
ATOM     15  C22 UNL     1      16.964  28.525  20.720  0.00  0.00    +0.000 A 
ATOM     16  C23 UNL     1      16.860  27.616  21.760  0.00  0.00    +0.000 A 
ATOM     17  C24 UNL     1      17.875  27.491  22.686  0.00  0.00    +0.003 A 
ENDBRANCH  11  12
ENDBRANCH   6  11
ENDBRANCH   3   6
ENDBRANCH   1   2
BRANCH   1  18
ATOM     18  C7  UNL     1      25.458  26.806  21.033  0.00  0.00    +0.053 C 
BRANCH  18  21
ATOM     19  F1  UNL     1      27.318  25.514  22.493  0.00  0.00    -0.197 F 
ATOM     20  C1  UNL     1      27.549  26.822  22.243  0.00  0.00    +0.207 C 
ATOM     21  C6  UNL     1      26.656  27.489  21.529  0.00  0.00    +0.021 C 
BRANCH  20  22
ATOM     22  P1  UNL     1      29.044  27.604  22.883  0.00  0.00    +0.391 P 
ATOM     23  O3  UNL     1      29.224  27.184  24.322  0.00  0.00    -0.251 OA
BRANCH  22  24
ATOM     24  O1  UNL     1      30.384  27.068  22.016  0.00  0.00    -0.303 OA
BRANCH  24  25
ATOM     25  C2  UNL     1      30.045  26.157  21.020  0.00  0.00    +0.167 C 
ATOM     26  C3  UNL     1      30.469  26.773  19.697  0.00  0.00    +0.034 C 
ENDBRANCH  24  25
ENDBRANCH  22  24
BRANCH  22  27
ATOM     27  O2  UNL     1      28.882  29.275  22.837  0.00  0.00    -0.303 OA
BRANCH  27  28
ATOM     28  C4  UNL     1      29.772  29.870  21.949  0.00  0.00    +0.167 C 
ATOM     29  C5  UNL     1      29.041  30.117  20.651  0.00  0.00    +0.034 C 
ENDBRANCH  27  28
ENDBRANCH  22  27
ENDBRANCH  20  22
ENDBRANCH  18  21
ENDBRANCH   1  18
BRANCH   1  30
ATOM     30  C9  UNL     1      23.890  27.877  19.506  0.00  0.00    +0.057 C 
BRANCH  30  31
ATOM     31  C10 UNL     1      23.467  29.273  19.223  0.00  0.00    -0.046 A 
ATOM     32  C11 UNL     1      24.344  30.190  18.666  0.00  0.00    +0.004 A 
ATOM     33  C12 UNL     1      23.984  31.488  18.394  0.00  0.00    +0.000 A 
ATOM     34  C13 UNL     1      22.704  31.914  18.677  0.00  0.00    +0.000 A 
ATOM     35  C14 UNL     1      21.823  31.013  19.230  0.00  0.00    +0.000 A 
ATOM     36  C15 UNL     1      22.197  29.713  19.500  0.00  0.00    +0.004 A 
ENDBRANCH  30  31
ENDBRANCH   1  30
TORSDOF 14
ENDMDL
MODEL 5
REMARK VINA RESULT:      -6.7      5.874     10.316
REMARK  Name = C:\Users\aleks\Desktop\Cathepsin_C_molecular_docking/Ligands\MK-hydrochloride-5b.pdb
REMARK  16 active torsions:
REMARK  status: ('A' for Active; 'I' for Inactive)
REMARK    1  A    between atoms: C1_2  and  P1_3
REMARK    2  A    between atoms: P1_3  and  O1_4
REMARK    3  A    between atoms: P1_3  and  O2_7
REMARK    4  A    between atoms: O1_4  and  C2_5
REMARK    5  A    between atoms: C2_5  and  C3_6
REMARK    6  A    between atoms: O2_7  and  C4_8
REMARK    7  A    between atoms: C4_8  and  C5_9
REMARK    8  A    between atoms: C6_11  and  C7_12
REMARK    9  A    between atoms: C7_12  and  C8_13
REMARK   10  A    between atoms: C8_13  and  C9_14
REMARK   11  A    between atoms: C8_13  and  N1_21
REMARK   12  A    between atoms: C9_14  and  C10_15
REMARK   13  A    between atoms: C16_22  and  C17_23
REMARK   14  A    between atoms: C17_23  and  C18_24
REMARK   15  A    between atoms: C17_23  and  N2_31
REMARK   16  A    between atoms: C18_24  and  C19_25
REMARK                            x       y       z     vdW  Elec       q    Type
REMARK                         _______ _______ _______ _____ _____    ______ ____
ROOT
ATOM      1  C8  UNL     1      19.263  28.991  22.355  0.00  0.00    +0.081 C 
ENDROOT
BRANCH   1   2
ATOM      2  N1  UNL     1      18.754  27.634  22.432  0.00  0.00    -0.313 N 
ATOM      3  C16 UNL     1      18.009  27.172  23.550  0.00  0.00    +0.199 C 
ATOM      4  O4  UNL     1      17.825  28.039  24.470  0.00  0.00    -0.278 OA
ATOM      5  H22 UNL     1      18.944  26.979  21.642  0.00  0.00    +0.149 HD
BRANCH   3   6
ATOM      6  C17 UNL     1      17.476  25.793  23.661  0.00  0.00    +0.017 C 
BRANCH   6   7
ATOM      7  N2  UNL     1      18.421  24.902  24.300  0.00  0.00    +0.386 N 
ATOM      8  H31 UNL     1      18.632  24.059  23.724  0.00  0.00    -0.089 HD
ATOM      9  H32 UNL     1      19.341  25.436  24.340  0.00  0.00    -0.089 HD
ATOM     10  H33 UNL     1      18.172  24.703  25.278  0.00  0.00    -0.089 HD
ENDBRANCH   6   7
BRANCH   6  11
ATOM     11  C18 UNL     1      16.115  25.764  24.315  0.00  0.00    +0.028 C 
BRANCH  11  12
ATOM     12  C19 UNL     1      15.017  25.915  23.361  0.00  0.00    -0.048 A 
ATOM     13  C20 UNL     1      13.722  25.575  23.668  0.00  0.00    +0.003 A 
ATOM     14  C21 UNL     1      12.709  25.729  22.747  0.00  0.00    +0.000 A 
ATOM     15  C22 UNL     1      12.978  26.236  21.473  0.00  0.00    +0.000 A 
ATOM     16  C23 UNL     1      14.282  26.580  21.160  0.00  0.00    +0.000 A 
ATOM     17  C24 UNL     1      15.291  26.424  22.088  0.00  0.00    +0.003 A 
ENDBRANCH  11  12
ENDBRANCH   6  11
ENDBRANCH   3   6
ENDBRANCH   1   2
BRANCH   1  18
ATOM     18  C7  UNL     1      20.714  29.087  22.706  0.00  0.00    +0.053 C 
BRANCH  18  21
ATOM     19  F1  UNL     1      23.283  29.450  21.979  0.00  0.00    -0.197 F 
ATOM     20  C1  UNL     1      22.786  28.202  21.835  0.00  0.00    +0.207 C 
ATOM     21  C6  UNL     1      21.527  27.986  22.182  0.00  0.00    +0.021 C 
BRANCH  20  22
ATOM     22  P1  UNL     1      23.841  26.890  21.185  0.00  0.00    +0.391 P 
ATOM     23  O3  UNL     1      22.998  25.652  20.991  0.00  0.00    -0.251 OA
BRANCH  22  24
ATOM     24  O1  UNL     1      24.451  27.340  19.682  0.00  0.00    -0.303 OA
BRANCH  24  25
ATOM     25  C2  UNL     1      23.585  28.177  18.984  0.00  0.00    +0.167 C 
ATOM     26  C3  UNL     1      24.392  29.393  18.561  0.00  0.00    +0.034 C 
ENDBRANCH  24  25
ENDBRANCH  22  24
BRANCH  22  27
ATOM     27  O2  UNL     1      25.057  26.532  22.286  0.00  0.00    -0.303 OA
BRANCH  27  28
ATOM     28  C4  UNL     1      25.881  27.624  22.538  0.00  0.00    +0.167 C 
ATOM     29  C5  UNL     1      27.302  27.218  22.229  0.00  0.00    +0.034 C 
ENDBRANCH  27  28
ENDBRANCH  22  27
ENDBRANCH  20  22
ENDBRANCH  18  21
ENDBRANCH   1  18
BRANCH   1  30
ATOM     30  C9  UNL     1      19.124  29.405  20.887  0.00  0.00    +0.057 C 
BRANCH  30  31
ATOM     31  C10 UNL     1      17.793  29.999  20.601  0.00  0.00    -0.046 A 
ATOM     32  C11 UNL     1      17.490  31.299  20.975  0.00  0.00    +0.004 A 
ATOM     33  C12 UNL     1      16.268  31.875  20.726  0.00  0.00    +0.000 A 
ATOM     34  C13 UNL     1      15.291  31.150  20.079  0.00  0.00    +0.000 A 
ATOM     35  C14 UNL     1      15.578  29.858  19.703  0.00  0.00    +0.000 A 
ATOM     36  C15 UNL     1      16.809  29.290  19.958  0.00  0.00    +0.004 A 
ENDBRANCH  30  31
ENDBRANCH   1  30
TORSDOF 14
ENDMDL
MODEL 6
REMARK VINA RESULT:      -6.6     13.810     16.971
REMARK  Name = C:\Users\aleks\Desktop\Cathepsin_C_molecular_docking/Ligands\MK-hydrochloride-5b.pdb
REMARK  16 active torsions:
REMARK  status: ('A' for Active; 'I' for Inactive)
REMARK    1  A    between atoms: C1_2  and  P1_3
REMARK    2  A    between atoms: P1_3  and  O1_4
REMARK    3  A    between atoms: P1_3  and  O2_7
REMARK    4  A    between atoms: O1_4  and  C2_5
REMARK    5  A    between atoms: C2_5  and  C3_6
REMARK    6  A    between atoms: O2_7  and  C4_8
REMARK    7  A    between atoms: C4_8  and  C5_9
REMARK    8  A    between atoms: C6_11  and  C7_12
REMARK    9  A    between atoms: C7_12  and  C8_13
REMARK   10  A    between atoms: C8_13  and  C9_14
REMARK   11  A    between atoms: C8_13  and  N1_21
REMARK   12  A    between atoms: C9_14  and  C10_15
REMARK   13  A    between atoms: C16_22  and  C17_23
REMARK   14  A    between atoms: C17_23  and  C18_24
REMARK   15  A    between atoms: C17_23  and  N2_31
REMARK   16  A    between atoms: C18_24  and  C19_25
REMARK                            x       y       z     vdW  Elec       q    Type
REMARK                         _______ _______ _______ _____ _____    ______ ____
ROOT
ATOM      1  C8  UNL     1      39.966  22.028  30.598  0.00  0.00    +0.081 C 
ENDROOT
BRANCH   1   2
ATOM      2  N1  UNL     1      39.161  23.214  30.832  0.00  0.00    -0.313 N 
ATOM      3  C16 UNL     1      39.719  24.409  31.359  0.00  0.00    +0.199 C 
ATOM      4  O4  UNL     1      40.971  24.356  31.605  0.00  0.00    -0.278 OA
ATOM      5  H22 UNL     1      38.143  23.183  30.608  0.00  0.00    +0.149 HD
BRANCH   3   6
ATOM      6  C17 UNL     1      38.926  25.636  31.612  0.00  0.00    +0.017 C 
BRANCH   6   7
ATOM      7  N2  UNL     1      38.866  25.956  33.022  0.00  0.00    +0.386 N 
ATOM      8  H31 UNL     1      38.568  26.938  33.200  0.00  0.00    -0.089 HD
ATOM      9  H32 UNL     1      38.078  25.361  33.420  0.00  0.00    -0.089 HD
ATOM     10  H33 UNL     1      39.715  25.665  33.525  0.00  0.00    -0.089 HD
ENDBRANCH   6   7
BRANCH   6  11
ATOM     11  C18 UNL     1      39.400  26.798  30.771  0.00  0.00    +0.028 C 
BRANCH  11  12
ATOM     12  C19 UNL     1      38.353  27.349  29.911  0.00  0.00    -0.048 A 
ATOM     13  C20 UNL     1      38.629  28.180  28.853  0.00  0.00    +0.003 A 
ATOM     14  C21 UNL     1      37.620  28.683  28.061  0.00  0.00    +0.000 A 
ATOM     15  C22 UNL     1      36.286  28.358  28.318  0.00  0.00    +0.000 A 
ATOM     16  C23 UNL     1      36.003  27.520  29.384  0.00  0.00    +0.000 A 
ATOM     17  C24 UNL     1      37.019  27.020  30.172  0.00  0.00    +0.003 A 
ENDBRANCH  11  12
ENDBRANCH   6  11
ENDBRANCH   3   6
ENDBRANCH   1   2
BRANCH   1  18
ATOM     18  C7  UNL     1      39.318  20.778  31.102  0.00  0.00    +0.053 C 
BRANCH  18  21
ATOM     19  F1  UNL     1      37.683  20.964  33.235  0.00  0.00    -0.197 F 
ATOM     20  C1  UNL     1      37.088  20.857  32.027  0.00  0.00    +0.207 C 
ATOM     21  C6  UNL     1      37.860  20.763  30.955  0.00  0.00    +0.021 C 
BRANCH  20  22
ATOM     22  P1  UNL     1      35.287  20.846  31.915  0.00  0.00    +0.391 P 
ATOM     23  O3  UNL     1      34.891  20.126  30.648  0.00  0.00    -0.251 OA
BRANCH  22  24
ATOM     24  O1  UNL     1      34.640  19.997  33.216  0.00  0.00    -0.303 OA
BRANCH  24  25
ATOM     25  C2  UNL     1      34.289  20.829  34.275  0.00  0.00    +0.167 C 
ATOM     26  C3  UNL     1      32.785  20.707  34.453  0.00  0.00    +0.034 C 
ENDBRANCH  24  25
ENDBRANCH  22  24
BRANCH  22  27
ATOM     27  O2  UNL     1      34.708  22.420  31.829  0.00  0.00    -0.303 OA
BRANCH  27  28
ATOM     28  C4  UNL     1      35.718  23.365  31.976  0.00  0.00    +0.167 C 
ATOM     29  C5  UNL     1      35.072  24.724  32.095  0.00  0.00    +0.034 C 
ENDBRANCH  27  28
ENDBRANCH  22  27
ENDBRANCH  20  22
ENDBRANCH  18  21
ENDBRANCH   1  18
BRANCH   1  30
ATOM     30  C9  UNL     1      40.081  21.898  29.076  0.00  0.00    +0.057 C 
BRANCH  30  31
ATOM     31  C10 UNL     1      41.453  22.196  28.594  0.00  0.00    -0.046 A 
ATOM     32  C11 UNL     1      41.775  23.435  28.063  0.00  0.00    +0.004 A 
ATOM     33  C12 UNL     1      43.035  23.741  27.608  0.00  0.00    +0.000 A 
ATOM     34  C13 UNL     1      44.033  22.793  27.673  0.00  0.00    +0.000 A 
ATOM     35  C14 UNL     1      43.727  21.558  28.197  0.00  0.00    +0.000 A 
ATOM     36  C15 UNL     1      42.458  21.262  28.651  0.00  0.00    +0.004 A 
ENDBRANCH  30  31
ENDBRANCH   1  30
TORSDOF 14
ENDMDL
MODEL 7
REMARK VINA RESULT:      -6.6      4.129      8.822
REMARK  Name = C:\Users\aleks\Desktop\Cathepsin_C_molecular_docking/Ligands\MK-hydrochloride-5b.pdb
REMARK  16 active torsions:
REMARK  status: ('A' for Active; 'I' for Inactive)
REMARK    1  A    between atoms: C1_2  and  P1_3
REMARK    2  A    between atoms: P1_3  and  O1_4
REMARK    3  A    between atoms: P1_3  and  O2_7
REMARK    4  A    between atoms: O1_4  and  C2_5
REMARK    5  A    between atoms: C2_5  and  C3_6
REMARK    6  A    between atoms: O2_7  and  C4_8
REMARK    7  A    between atoms: C4_8  and  C5_9
REMARK    8  A    between atoms: C6_11  and  C7_12
REMARK    9  A    between atoms: C7_12  and  C8_13
REMARK   10  A    between atoms: C8_13  and  C9_14
REMARK   11  A    between atoms: C8_13  and  N1_21
REMARK   12  A    between atoms: C9_14  and  C10_15
REMARK   13  A    between atoms: C16_22  and  C17_23
REMARK   14  A    between atoms: C17_23  and  C18_24
REMARK   15  A    between atoms: C17_23  and  N2_31
REMARK   16  A    between atoms: C18_24  and  C19_25
REMARK                            x       y       z     vdW  Elec       q    Type
REMARK                         _______ _______ _______ _____ _____    ______ ____
ROOT
ATOM      1  C8  UNL     1      24.575  28.107  20.281  0.00  0.00    +0.081 C 
ENDROOT
BRANCH   1   2
ATOM      2  N1  UNL     1      23.490  28.189  21.243  0.00  0.00    -0.313 N 
ATOM      3  C16 UNL     1      22.759  27.041  21.652  0.00  0.00    +0.199 C 
ATOM      4  O4  UNL     1      23.132  25.945  21.113  0.00  0.00    -0.278 OA
ATOM      5  H22 UNL     1      23.240  29.120  21.642  0.00  0.00    +0.149 HD
BRANCH   3   6
ATOM      6  C17 UNL     1      21.646  27.090  22.631  0.00  0.00    +0.017 C 
BRANCH   6   7
ATOM      7  N2  UNL     1      22.072  26.672  23.949  0.00  0.00    +0.386 N 
ATOM      8  H31 UNL     1      22.782  25.910  23.921  0.00  0.00    -0.089 HD
ATOM      9  H32 UNL     1      22.589  27.505  24.364  0.00  0.00    -0.089 HD
ATOM     10  H33 UNL     1      21.277  26.497  24.579  0.00  0.00    -0.089 HD
ENDBRANCH   6   7
BRANCH   6  11
ATOM     11  C18 UNL     1      20.959  28.435  22.638  0.00  0.00    +0.028 C 
BRANCH  11  12
ATOM     12  C19 UNL     1      19.588  28.382  22.131  0.00  0.00    -0.048 A 
ATOM     13  C20 UNL     1      18.653  27.504  22.622  0.00  0.00    +0.003 A 
ATOM     14  C21 UNL     1      17.370  27.478  22.122  0.00  0.00    +0.000 A 
ATOM     15  C22 UNL     1      16.988  28.350  21.099  0.00  0.00    +0.000 A 
ATOM     16  C23 UNL     1      17.927  29.237  20.602  0.00  0.00    +0.000 A 
ATOM     17  C24 UNL     1      19.211  29.257  21.107  0.00  0.00    +0.003 A 
ENDBRANCH  11  12
ENDBRANCH   6  11
ENDBRANCH   3   6
ENDBRANCH   1   2
BRANCH   1  18
ATOM     18  C7  UNL     1      24.163  28.527  18.906  0.00  0.00    +0.053 C 
BRANCH  18  21
ATOM     19  F1  UNL     1      22.041  30.180  19.047  0.00  0.00    -0.197 F 
ATOM     20  C1  UNL     1      23.228  30.748  18.739  0.00  0.00    +0.207 C 
ATOM     21  C6  UNL     1      24.293  29.966  18.660  0.00  0.00    +0.021 C 
BRANCH  20  22
ATOM     22  P1  UNL     1      23.319  32.527  18.449  0.00  0.00    +0.391 P 
ATOM     23  O3  UNL     1      23.178  33.235  19.775  0.00  0.00    -0.251 OA
BRANCH  22  24
ATOM     24  O1  UNL     1      24.824  32.924  17.808  0.00  0.00    -0.303 OA
BRANCH  24  25
ATOM     25  C2  UNL     1      25.590  33.690  18.681  0.00  0.00    +0.167 C 
ATOM     26  C3  UNL     1      25.732  35.066  18.053  0.00  0.00    +0.034 C 
ENDBRANCH  24  25
ENDBRANCH  22  24
BRANCH  22  27
ATOM     27  O2  UNL     1      22.055  33.012  17.456  0.00  0.00    -0.303 OA
BRANCH  27  28
ATOM     28  C4  UNL     1      22.429  34.022  16.576  0.00  0.00    +0.167 C 
ATOM     29  C5  UNL     1      21.966  35.339  17.153  0.00  0.00    +0.034 C 
ENDBRANCH  27  28
ENDBRANCH  22  27
ENDBRANCH  20  22
ENDBRANCH  18  21
ENDBRANCH   1  18
BRANCH   1  30
ATOM     30  C9  UNL     1      25.633  29.104  20.763  0.00  0.00    +0.057 C 
BRANCH  30  31
ATOM     31  C10 UNL     1      26.695  28.444  21.565  0.00  0.00    -0.046 A 
ATOM     32  C11 UNL     1      27.629  29.186  22.270  0.00  0.00    +0.004 A 
ATOM     33  C12 UNL     1      28.623  28.605  23.020  0.00  0.00    +0.000 A 
ATOM     34  C13 UNL     1      28.712  27.232  23.087  0.00  0.00    +0.000 A 
ATOM     35  C14 UNL     1      27.791  26.483  22.391  0.00  0.00    +0.000 A 
ATOM     36  C15 UNL     1      26.797  27.077  21.641  0.00  0.00    +0.004 A 
ENDBRANCH  30  31
ENDBRANCH   1  30
TORSDOF 14
ENDMDL
MODEL 8
REMARK VINA RESULT:      -6.5      2.918      5.090
REMARK  Name = C:\Users\aleks\Desktop\Cathepsin_C_molecular_docking/Ligands\MK-hydrochloride-5b.pdb
REMARK  16 active torsions:
REMARK  status: ('A' for Active; 'I' for Inactive)
REMARK    1  A    between atoms: C1_2  and  P1_3
REMARK    2  A    between atoms: P1_3  and  O1_4
REMARK    3  A    between atoms: P1_3  and  O2_7
REMARK    4  A    between atoms: O1_4  and  C2_5
REMARK    5  A    between atoms: C2_5  and  C3_6
REMARK    6  A    between atoms: O2_7  and  C4_8
REMARK    7  A    between atoms: C4_8  and  C5_9
REMARK    8  A    between atoms: C6_11  and  C7_12
REMARK    9  A    between atoms: C7_12  and  C8_13
REMARK   10  A    between atoms: C8_13  and  C9_14
REMARK   11  A    between atoms: C8_13  and  N1_21
REMARK   12  A    between atoms: C9_14  and  C10_15
REMARK   13  A    between atoms: C16_22  and  C17_23
REMARK   14  A    between atoms: C17_23  and  C18_24
REMARK   15  A    between atoms: C17_23  and  N2_31
REMARK   16  A    between atoms: C18_24  and  C19_25
REMARK                            x       y       z     vdW  Elec       q    Type
REMARK                         _______ _______ _______ _____ _____    ______ ____
ROOT
ATOM      1  C8  UNL     1      26.136  27.737  21.534  0.00  0.00    +0.081 C 
ENDROOT
BRANCH   1   2
ATOM      2  N1  UNL     1      27.421  27.140  21.217  0.00  0.00    -0.313 N 
ATOM      3  C16 UNL     1      28.636  27.866  21.338  0.00  0.00    +0.199 C 
ATOM      4  O4  UNL     1      28.507  29.069  21.746  0.00  0.00    -0.278 OA
ATOM      5  H22 UNL     1      27.449  26.151  20.889  0.00  0.00    +0.149 HD
BRANCH   3   6
ATOM      6  C17 UNL     1      29.965  27.289  21.022  0.00  0.00    +0.017 C 
BRANCH   6   7
ATOM      7  N2  UNL     1      30.908  27.490  22.101  0.00  0.00    +0.386 N 
ATOM      8  H31 UNL     1      31.368  28.425  22.065  0.00  0.00    -0.089 HD
ATOM      9  H32 UNL     1      30.328  27.511  22.993  0.00  0.00    -0.089 HD
ATOM     10  H33 UNL     1      31.554  26.696  22.209  0.00  0.00    -0.089 HD
ENDBRANCH   6   7
BRANCH   6  11
ATOM     11  C18 UNL     1      29.866  25.842  20.597  0.00  0.00    +0.028 C 
BRANCH  11  12
ATOM     12  C19 UNL     1      30.344  25.611  19.235  0.00  0.00    -0.048 A 
ATOM     13  C20 UNL     1      29.913  24.553  18.471  0.00  0.00    +0.003 A 
ATOM     14  C21 UNL     1      30.383  24.362  17.190  0.00  0.00    +0.000 A 
ATOM     15  C22 UNL     1      31.314  25.244  16.636  0.00  0.00    +0.000 A 
ATOM     16  C23 UNL     1      31.752  26.312  17.402  0.00  0.00    +0.000 A 
ATOM     17  C24 UNL     1      31.276  26.497  18.684  0.00  0.00    +0.003 A 
ENDBRANCH  11  12
ENDBRANCH   6  11
ENDBRANCH   3   6
ENDBRANCH   1   2
BRANCH   1  18
ATOM     18  C7  UNL     1      25.268  27.919  20.329  0.00  0.00    +0.053 C 
BRANCH  18  21
ATOM     19  F1  UNL     1      24.572  29.015  17.968  0.00  0.00    -0.197 F 
ATOM     20  C1  UNL     1      24.297  29.741  19.074  0.00  0.00    +0.207 C 
ATOM     21  C6  UNL     1      24.625  29.234  20.253  0.00  0.00    +0.021 C 
BRANCH  20  22
ATOM     22  P1  UNL     1      23.503  31.353  18.911  0.00  0.00    +0.391 P 
ATOM     23  O3  UNL     1      23.995  32.243  20.027  0.00  0.00    -0.251 OA
BRANCH  22  24
ATOM     24  O1  UNL     1      23.946  32.062  17.450  0.00  0.00    -0.303 OA
BRANCH  24  25
ATOM     25  C2  UNL     1      23.757  33.441  17.447  0.00  0.00    +0.167 C 
ATOM     26  C3  UNL     1      22.445  33.705  16.726  0.00  0.00    +0.034 C 
ENDBRANCH  24  25
ENDBRANCH  22  24
BRANCH  22  27
ATOM     27  O2  UNL     1      21.838  31.190  19.062  0.00  0.00    -0.303 OA
BRANCH  27  28
ATOM     28  C4  UNL     1      21.408  31.335  20.376  0.00  0.00    +0.167 C 
ATOM     29  C5  UNL     1      20.989  29.976  20.884  0.00  0.00    +0.034 C 
ENDBRANCH  27  28
ENDBRANCH  22  27
ENDBRANCH  20  22
ENDBRANCH  18  21
ENDBRANCH   1  18
BRANCH   1  30
ATOM     30  C9  UNL     1      25.429  26.737  22.454  0.00  0.00    +0.057 C 
BRANCH  30  31
ATOM     31  C10 UNL     1      24.769  27.408  23.602  0.00  0.00    -0.046 A 
ATOM     32  C11 UNL     1      23.586  26.922  24.136  0.00  0.00    +0.004 A 
ATOM     33  C12 UNL     1      22.951  27.522  25.197  0.00  0.00    +0.000 A 
ATOM     34  C13 UNL     1      23.495  28.652  25.768  0.00  0.00    +0.000 A 
ATOM     35  C14 UNL     1      24.669  29.146  25.247  0.00  0.00    +0.000 A 
ATOM     36  C15 UNL     1      25.298  28.535  24.181  0.00  0.00    +0.004 A 
ENDBRANCH  30  31
ENDBRANCH   1  30
TORSDOF 14
ENDMDL
MODEL 9
REMARK VINA RESULT:      -6.5     23.581     26.485
REMARK  Name = C:\Users\aleks\Desktop\Cathepsin_C_molecular_docking/Ligands\MK-hydrochloride-5b.pdb
REMARK  16 active torsions:
REMARK  status: ('A' for Active; 'I' for Inactive)
REMARK    1  A    between atoms: C1_2  and  P1_3
REMARK    2  A    between atoms: P1_3  and  O1_4
REMARK    3  A    between atoms: P1_3  and  O2_7
REMARK    4  A    between atoms: O1_4  and  C2_5
REMARK    5  A    between atoms: C2_5  and  C3_6
REMARK    6  A    between atoms: O2_7  and  C4_8
REMARK    7  A    between atoms: C4_8  and  C5_9
REMARK    8  A    between atoms: C6_11  and  C7_12
REMARK    9  A    between atoms: C7_12  and  C8_13
REMARK   10  A    between atoms: C8_13  and  C9_14
REMARK   11  A    between atoms: C8_13  and  N1_21
REMARK   12  A    between atoms: C9_14  and  C10_15
REMARK   13  A    between atoms: C16_22  and  C17_23
REMARK   14  A    between atoms: C17_23  and  C18_24
REMARK   15  A    between atoms: C17_23  and  N2_31
REMARK   16  A    between atoms: C18_24  and  C19_25
REMARK                            x       y       z     vdW  Elec       q    Type
REMARK                         _______ _______ _______ _____ _____    ______ ____
ROOT
ATOM      1  C8  UNL     1      39.272  11.106  32.521  0.00  0.00    +0.081 C 
ENDROOT
BRANCH   1   2
ATOM      2  N1  UNL     1      39.754  11.150  33.890  0.00  0.00    -0.313 N 
ATOM      3  C16 UNL     1      41.060  10.714  34.241  0.00  0.00    +0.199 C 
ATOM      4  O4  UNL     1      41.766  10.287  33.267  0.00  0.00    -0.278 OA
ATOM      5  H22 UNL     1      39.120  11.511  34.635  0.00  0.00    +0.149 HD
BRANCH   3   6
ATOM      6  C17 UNL     1      41.583  10.745  35.628  0.00  0.00    +0.017 C 
BRANCH   6   7
ATOM      7  N2  UNL     1      42.421  11.902  35.861  0.00  0.00    +0.386 N 
ATOM      8  H31 UNL     1      42.381  12.591  35.080  0.00  0.00    -0.089 HD
ATOM      9  H32 UNL     1      41.988  12.411  36.689  0.00  0.00    -0.089 HD
ATOM     10  H33 UNL     1      43.371  11.643  36.159  0.00  0.00    -0.089 HD
ENDBRANCH   6   7
BRANCH   6  11
ATOM     11  C18 UNL     1      40.480  10.609  36.651  0.00  0.00    +0.028 C 
BRANCH  11  12
ATOM     12  C19 UNL     1      40.067   9.222  36.869  0.00  0.00    -0.048 A 
ATOM     13  C20 UNL     1      40.971   8.201  37.035  0.00  0.00    +0.003 A 
ATOM     14  C21 UNL     1      40.549   6.905  37.238  0.00  0.00    +0.000 A 
ATOM     15  C22 UNL     1      39.187   6.599  37.279  0.00  0.00    +0.000 A 
ATOM     16  C23 UNL     1      38.273   7.625  37.112  0.00  0.00    +0.000 A 
ATOM     17  C24 UNL     1      38.702   8.921  36.909  0.00  0.00    +0.003 A 
ENDBRANCH  11  12
ENDBRANCH   6  11
ENDBRANCH   3   6
ENDBRANCH   1   2
BRANCH   1  18
ATOM     18  C7  UNL     1      38.010  10.316  32.376  0.00  0.00    +0.053 C 
BRANCH  18  21
ATOM     19  F1  UNL     1      36.782   8.254  31.151  0.00  0.00    -0.197 F 
ATOM     20  C1  UNL     1      37.483   7.961  32.268  0.00  0.00    +0.207 C 
ATOM     21  C6  UNL     1      38.100   8.950  32.897  0.00  0.00    +0.021 C 
BRANCH  20  22
ATOM     22  P1  UNL     1      37.555   6.257  32.857  0.00  0.00    +0.391 P 
ATOM     23  O3  UNL     1      37.845   5.356  31.680  0.00  0.00    -0.251 OA
BRANCH  22  24
ATOM     24  O1  UNL     1      38.814   6.087  33.961  0.00  0.00    -0.303 OA
BRANCH  24  25
ATOM     25  C2  UNL     1      39.982   5.616  33.370  0.00  0.00    +0.167 C 
ATOM     26  C3  UNL     1      41.005   6.736  33.460  0.00  0.00    +0.034 C 
ENDBRANCH  24  25
ENDBRANCH  22  24
BRANCH  22  27
ATOM     27  O2  UNL     1      36.072   5.812  33.507  0.00  0.00    -0.303 OA
BRANCH  27  28
ATOM     28  C4  UNL     1      36.048   4.482  33.913  0.00  0.00    +0.167 C 
ATOM     29  C5  UNL     1      35.044   4.352  35.033  0.00  0.00    +0.034 C 
ENDBRANCH  27  28
ENDBRANCH  22  27
ENDBRANCH  20  22
ENDBRANCH  18  21
ENDBRANCH   1  18
BRANCH   1  30
ATOM     30  C9  UNL     1      38.945  12.555  32.148  0.00  0.00    +0.057 C 
BRANCH  30  31
ATOM     31  C10 UNL     1      39.861  13.081  31.104  0.00  0.00    -0.046 A 
ATOM     32  C11 UNL     1      41.215  13.247  31.353  0.00  0.00    +0.004 A 
ATOM     33  C12 UNL     1      42.087  13.732  30.408  0.00  0.00    +0.000 A 
ATOM     34  C13 UNL     1      41.618  14.071  29.158  0.00  0.00    +0.000 A 
ATOM     35  C14 UNL     1      40.277  13.912  28.897  0.00  0.00    +0.000 A 
ATOM     36  C15 UNL     1      39.410  13.424  29.854  0.00  0.00    +0.004 A 
ENDBRANCH  30  31
ENDBRANCH   1  30
TORSDOF 14
ENDMDL
