# Supplementary material for: Design, Synthesis, and Biological Activity of (E)‑α-Fluorovinylphosphonate-Based Reversible Cathepsin C Inhibitors
Source: J Org Chem. 2026 Feb 13;91(8):3218–31. doi: 10.1021/acs.joc.5c02923 (PMC13298919; doi:10.1021/acs.joc.5c02923)
Supplement: Supplementary file 1 [file jo5c02923_si_001.zip › Best_poses/1k3b_H_prot_test_protein.pdbqt]

REMARK   4 XXXX COMPLIES WITH FORMAT V. 2.0
ATOM      1  N   ASP     1      34.829  25.677  23.635  1.00  0.00    -0.066 N 
ATOM      2  HN1 ASP     1      34.191  25.251  22.979  1.00  0.00     0.275 HD
ATOM      3  HN2 ASP     1      35.164  24.978  24.283  1.00  0.00     0.275 HD
ATOM      4  HN3 ASP     1      34.349  26.401  24.151  1.00  0.00     0.275 HD
ATOM      5  CA  ASP     1      35.982  26.274  22.904  1.00  0.00     0.284 C 
ATOM      6  CB  ASP     1      35.487  27.349  21.930  1.00  0.00     0.155 C 
ATOM      7  CG  ASP     1      34.378  26.865  21.012  1.00  0.00     0.175 C 
ATOM      8  OD1 ASP     1      33.562  25.999  21.404  1.00  0.00    -0.648 OA
ATOM      9  OD2 ASP     1      34.308  27.387  19.882  1.00  0.00    -0.648 OA
ATOM     10  C   ASP     1      36.901  26.944  23.925  1.00  0.00     0.249 C 
ATOM     11  O   ASP     1      36.461  27.294  25.023  1.00  0.00    -0.271 OA
ATOM     12  N   THR     2      38.180  27.085  23.586  1.00  0.00    -0.344 N 
ATOM     13  HN  THR     2      38.489  26.809  22.669  1.00  0.00     0.163 HD
ATOM     14  CA  THR     2      39.124  27.793  24.440  1.00  0.00     0.205 C 
ATOM     15  CB  THR     2      40.563  27.254  24.312  1.00  0.00     0.146 C 
ATOM     16  CG2 THR     2      40.656  25.828  24.795  1.00  0.00     0.042 C 
ATOM     17  OG1 THR     2      40.983  27.328  22.944  1.00  0.00    -0.393 OA
ATOM     18  HG1 THR     2      40.506  26.656  22.448  1.00  0.00     0.210 HD
ATOM     19  C   THR     2      39.105  29.164  23.778  1.00  0.00     0.245 C 
ATOM     20  O   THR     2      38.524  29.324  22.700  1.00  0.00    -0.271 OA
ATOM     21  N   PRO     3      39.785  30.157  24.365  1.00  0.00    -0.337 N 
ATOM     22  CD  PRO     3      40.164  30.260  25.779  1.00  0.00     0.127 C 
ATOM     23  CG  PRO     3      39.893  31.704  26.066  1.00  0.00     0.022 C 
ATOM     24  CB  PRO     3      40.360  32.368  24.846  1.00  0.00     0.037 C 
ATOM     25  CA  PRO     3      39.786  31.485  23.739  1.00  0.00     0.179 C 
ATOM     26  C   PRO     3      40.665  31.575  22.482  1.00  0.00     0.241 C 
ATOM     27  O   PRO     3      40.763  32.639  21.866  1.00  0.00    -0.271 OA
ATOM     28  N   ALA     4      41.290  30.462  22.094  1.00  0.00    -0.346 N 
ATOM     29  HN  ALA     4      41.153  29.602  22.605  1.00  0.00     0.163 HD
ATOM     30  CA  ALA     4      42.196  30.442  20.938  1.00  0.00     0.172 C 
ATOM     31  CB  ALA     4      43.139  29.237  21.033  1.00  0.00     0.042 C 
ATOM     32  C   ALA     4      41.516  30.484  19.558  1.00  0.00     0.240 C 
ATOM     33  O   ALA     4      40.512  29.804  19.319  1.00  0.00    -0.271 OA
ATOM     34  N   ASN     5      42.058  31.314  18.667  1.00  0.00    -0.346 N 
ATOM     35  HN  ASN     5      42.870  31.857  18.919  1.00  0.00     0.163 HD
ATOM     36  CA  ASN     5      41.542  31.445  17.305  1.00  0.00     0.185 C 
ATOM     37  CB  ASN     5      40.837  32.801  17.096  1.00  0.00     0.137 C 
ATOM     38  CG  ASN     5      40.010  32.839  15.813  1.00  0.00     0.217 C 
ATOM     39  OD1 ASN     5      39.988  31.869  15.058  1.00  0.00    -0.274 OA
ATOM     40  ND2 ASN     5      39.310  33.939  15.565  1.00  0.00    -0.370 N 
ATOM     41 1HD2 ASN     5      39.345  34.713  16.209  1.00  0.00     0.159 HD
ATOM     42 2HD2 ASN     5      38.744  33.987  14.732  1.00  0.00     0.159 HD
ATOM     43  C   ASN     5      42.745  31.326  16.376  1.00  0.00     0.241 C 
ATOM     44  O   ASN     5      43.145  32.297  15.729  1.00  0.00    -0.271 OA
ATOM     45  N   CYX     6      43.345  30.140  16.344  1.00  0.00    -0.345 N 
ATOM     46  HN  CYX     6      42.981  29.373  16.893  1.00  0.00     0.163 HD
ATOM     47  CA  CYX     6      44.526  29.904  15.515  1.00  0.00     0.186 C 
ATOM     48  CB  CYX     6      45.485  28.977  16.247  1.00  0.00     0.120 C 
ATOM     49  SG  CYX     6      45.990  29.653  17.869  1.00  0.00    -0.095 SA
ATOM     50  C   CYX     6      44.203  29.368  14.117  1.00  0.00     0.242 C 
ATOM     51  O   CYX     6      43.139  28.805  13.880  1.00  0.00    -0.271 OA
ATOM     52  N   THR     7      45.129  29.550  13.188  1.00  0.00    -0.344 N 
ATOM     53  HN  THR     7      45.999  30.015  13.413  1.00  0.00     0.163 HD
ATOM     54  CA  THR     7      44.891  29.109  11.827  1.00  0.00     0.205 C 
ATOM     55  CB  THR     7      45.165  30.236  10.807  1.00  0.00     0.146 C 
ATOM     56  CG2 THR     7      44.455  31.513  11.177  1.00  0.00     0.042 C 
ATOM     57  OG1 THR     7      46.577  30.463  10.733  1.00  0.00    -0.393 OA
ATOM     58  HG1 THR     7      46.869  30.842  11.570  1.00  0.00     0.210 HD
ATOM     59  C   THR     7      45.731  27.917  11.395  1.00  0.00     0.243 C 
ATOM     60  O   THR     7      46.766  27.594  11.981  1.00  0.00    -0.271 OA
ATOM     61  N   TYR     8      45.297  27.324  10.294  1.00  0.00    -0.346 N 
ATOM     62  HN  TYR     8      44.440  27.648   9.871  1.00  0.00     0.163 HD
ATOM     63  CA  TYR     8      45.965  26.207   9.669  1.00  0.00     0.180 C 
ATOM     64  CB  TYR     8      45.214  25.882   8.383  1.00  0.00     0.073 C 
ATOM     65  CG  TYR     8      45.850  24.824   7.533  1.00  0.00    -0.056 A 
ATOM     66  CD1 TYR     8      45.639  23.477   7.806  1.00  0.00     0.010 A 
ATOM     67  CE1 TYR     8      46.239  22.496   7.046  1.00  0.00     0.037 A 
ATOM     68  CZ  TYR     8      47.064  22.861   5.995  1.00  0.00     0.065 A 
ATOM     69  OH  TYR     8      47.682  21.886   5.281  1.00  0.00    -0.361 OA
ATOM     70  HH  TYR     8      47.410  21.001   5.553  1.00  0.00     0.217 HD
ATOM     71  CE2 TYR     8      47.289  24.189   5.691  1.00  0.00     0.037 A 
ATOM     72  CD2 TYR     8      46.681  25.167   6.462  1.00  0.00     0.010 A 
ATOM     73  C   TYR     8      47.409  26.597   9.341  1.00  0.00     0.241 C 
ATOM     74  O   TYR     8      48.331  25.805   9.526  1.00  0.00    -0.271 OA
ATOM     75  N   LEU     9      47.611  27.816   8.848  1.00  0.00    -0.346 N 
ATOM     76  HN  LEU     9      46.842  28.456   8.724  1.00  0.00     0.163 HD
ATOM     77  CA  LEU     9      48.964  28.254   8.516  1.00  0.00     0.177 C 
ATOM     78  CB  LEU     9      48.958  29.573   7.734  1.00  0.00     0.038 C 
ATOM     79  CG  LEU     9      49.310  29.343   6.263  1.00  0.00    -0.020 C 
ATOM     80  CD1 LEU     9      48.398  30.179   5.404  1.00  0.00     0.009 C 
ATOM     81  CD2 LEU     9      50.788  29.628   5.976  1.00  0.00     0.009 C 
ATOM     82  C   LEU     9      49.827  28.352   9.780  1.00  0.00     0.241 C 
ATOM     83  O   LEU     9      51.005  28.034   9.735  1.00  0.00    -0.271 OA
ATOM     84  N   ASP    10      49.235  28.753  10.907  1.00  0.00    -0.346 N 
ATOM     85  HN  ASP    10      48.255  28.997  10.909  1.00  0.00     0.163 HD
ATOM     86  CA  ASP    10      49.980  28.827  12.167  1.00  0.00     0.186 C 
ATOM     87  CB  ASP    10      49.081  29.263  13.328  1.00  0.00     0.147 C 
ATOM     88  CG  ASP    10      48.751  30.732  13.303  1.00  0.00     0.175 C 
ATOM     89  OD1 ASP    10      47.641  31.084  13.741  1.00  0.00    -0.648 OA
ATOM     90  OD2 ASP    10      49.595  31.539  12.877  1.00  0.00    -0.648 OA
ATOM     91  C   ASP    10      50.534  27.454  12.512  1.00  0.00     0.241 C 
ATOM     92  O   ASP    10      51.595  27.349  13.118  1.00  0.00    -0.271 OA
ATOM     93  N   LEU    11      49.793  26.415  12.119  1.00  0.00    -0.346 N 
ATOM     94  HN  LEU    11      48.928  26.594  11.629  1.00  0.00     0.163 HD
ATOM     95  CA  LEU    11      50.143  25.017  12.380  1.00  0.00     0.177 C 
ATOM     96  CB  LEU    11      48.872  24.173  12.356  1.00  0.00     0.038 C 
ATOM     97  CG  LEU    11      48.971  22.700  12.706  1.00  0.00    -0.020 C 
ATOM     98  CD1 LEU    11      49.494  22.555  14.128  1.00  0.00     0.009 C 
ATOM     99  CD2 LEU    11      47.591  22.080  12.569  1.00  0.00     0.009 C 
ATOM    100  C   LEU    11      51.199  24.412  11.437  1.00  0.00     0.241 C 
ATOM    101  O   LEU    11      51.941  23.507  11.831  1.00  0.00    -0.271 OA
ATOM    102  N   LEU    12      51.271  24.893  10.197  1.00  0.00    -0.346 N 
ATOM    103  HN  LEU    12      50.655  25.637   9.901  1.00  0.00     0.163 HD
ATOM    104  CA  LEU    12      52.258  24.369   9.254  1.00  0.00     0.177 C 
ATOM    105  CB  LEU    12      51.998  24.917   7.845  1.00  0.00     0.038 C 
ATOM    106  CG  LEU    12      50.702  24.506   7.143  1.00  0.00    -0.020 C 
ATOM    107  CD1 LEU    12      50.620  25.188   5.786  1.00  0.00     0.009 C 
ATOM    108  CD2 LEU    12      50.669  23.006   6.987  1.00  0.00     0.009 C 
ATOM    109  C   LEU    12      53.658  24.766   9.697  1.00  0.00     0.240 C 
ATOM    110  O   LEU    12      53.889  25.911  10.091  1.00  0.00    -0.271 OA
ATOM    111  N   GLY    13      54.581  23.814   9.669  1.00  0.00    -0.351 N 
ATOM    112  HN  GLY    13      54.354  22.882   9.350  1.00  0.00     0.163 HD
ATOM    113  CA  GLY    13      55.950  24.111  10.057  1.00  0.00     0.225 C 
ATOM    114  C   GLY    13      56.609  23.056  10.926  1.00  0.00     0.236 C 
ATOM    115  O   GLY    13      56.190  21.903  10.957  1.00  0.00    -0.272 OA
ATOM    116  N   THR    14      57.649  23.455  11.645  1.00  0.00    -0.344 N 
ATOM    117  HN  THR    14      57.946  24.423  11.616  1.00  0.00     0.163 HD
ATOM    118  CA  THR    14      58.355  22.535  12.514  1.00  0.00     0.205 C 
ATOM    119  CB  THR    14      59.856  22.704  12.372  1.00  0.00     0.146 C 
ATOM    120  CG2 THR    14      60.595  21.653  13.210  1.00  0.00     0.042 C 
ATOM    121  OG1 THR    14      60.206  22.555  10.990  1.00  0.00    -0.393 OA
ATOM    122  HG1 THR    14      59.880  23.327  10.519  1.00  0.00     0.210 HD
ATOM    123  C   THR    14      57.965  22.778  13.956  1.00  0.00     0.243 C 
ATOM    124  O   THR    14      57.952  23.918  14.416  1.00  0.00    -0.271 OA
ATOM    125  N   TRP    15      57.630  21.703  14.657  1.00  0.00    -0.346 N 
ATOM    126  HN  TRP    15      57.659  20.793  14.219  1.00  0.00     0.163 HD
ATOM    127  CA  TRP    15      57.235  21.773  16.060  1.00  0.00     0.181 C 
ATOM    128  CB  TRP    15      55.811  21.244  16.247  1.00  0.00     0.075 C 
ATOM    129  CG  TRP    15      54.757  22.175  15.762  1.00  0.00    -0.028 A 
ATOM    130  CD1 TRP    15      54.323  22.320  14.477  1.00  0.00     0.096 A 
ATOM    131  NE1 TRP    15      53.368  23.301  14.414  1.00  0.00    -0.365 N 
ATOM    132  HE1 TRP    15      52.916  23.589  13.556  1.00  0.00     0.165 HD
ATOM    133  CE2 TRP    15      53.160  23.810  15.667  1.00  0.00     0.042 A 
ATOM    134  CZ2 TRP    15      52.293  24.821  16.102  1.00  0.00     0.030 A 
ATOM    135  CH2 TRP    15      52.303  25.131  17.438  1.00  0.00     0.002 A 
ATOM    136  CZ3 TRP    15      53.146  24.462  18.341  1.00  0.00     0.001 A 
ATOM    137  CE3 TRP    15      54.006  23.456  17.911  1.00  0.00     0.014 A 
ATOM    138  CD2 TRP    15      54.020  23.120  16.547  1.00  0.00    -0.002 A 
ATOM    139  C   TRP    15      58.163  20.908  16.885  1.00  0.00     0.241 C 
ATOM    140  O   TRP    15      58.611  19.866  16.424  1.00  0.00    -0.271 OA
ATOM    141  N   VAL    16      58.494  21.367  18.084  1.00  0.00    -0.346 N 
ATOM    142  HN  VAL    16      58.124  22.249  18.409  1.00  0.00     0.163 HD
ATOM    143  CA  VAL    16      59.315  20.578  18.994  1.00  0.00     0.180 C 
ATOM    144  CB  VAL    16      60.561  21.356  19.508  1.00  0.00     0.009 C 
ATOM    145  CG1 VAL    16      61.252  20.571  20.610  1.00  0.00     0.012 C 
ATOM    146  CG2 VAL    16      61.541  21.578  18.389  1.00  0.00     0.012 C 
ATOM    147  C   VAL    16      58.391  20.235  20.167  1.00  0.00     0.241 C 
ATOM    148  O   VAL    16      57.797  21.114  20.788  1.00  0.00    -0.271 OA
ATOM    149  N   PHE    17      58.208  18.949  20.405  1.00  0.00    -0.346 N 
ATOM    150  HN  PHE    17      58.669  18.259  19.830  1.00  0.00     0.163 HD
ATOM    151  CA  PHE    17      57.362  18.480  21.485  1.00  0.00     0.180 C 
ATOM    152  CB  PHE    17      56.437  17.355  20.977  1.00  0.00     0.073 C 
ATOM    153  CG  PHE    17      55.424  17.795  19.916  1.00  0.00    -0.056 A 
ATOM    154  CD1 PHE    17      54.936  19.092  19.881  1.00  0.00     0.007 A 
ATOM    155  CE1 PHE    17      53.974  19.477  18.961  1.00  0.00     0.001 A 
ATOM    156  CZ  PHE    17      53.482  18.560  18.051  1.00  0.00     0.000 A 
ATOM    157  CE2 PHE    17      53.959  17.257  18.062  1.00  0.00     0.001 A 
ATOM    158  CD2 PHE    17      54.927  16.881  18.994  1.00  0.00     0.007 A 
ATOM    159  C   PHE    17      58.248  17.961  22.639  1.00  0.00     0.241 C 
ATOM    160  O   PHE    17      59.089  17.087  22.429  1.00  0.00    -0.271 OA
ATOM    161  N   GLN    18      58.111  18.545  23.830  1.00  0.00    -0.346 N 
ATOM    162  HN  GLN    18      57.427  19.277  23.960  1.00  0.00     0.163 HD
ATOM    163  CA  GLN    18      58.880  18.091  25.000  1.00  0.00     0.177 C 
ATOM    164  CB  GLN    18      59.353  19.269  25.852  1.00  0.00     0.044 C 
ATOM    165  CG  GLN    18      60.319  20.215  25.124  1.00  0.00     0.105 C 
ATOM    166  CD  GLN    18      61.740  19.667  25.053  1.00  0.00     0.215 C 
ATOM    167  OE1 GLN    18      62.095  18.721  25.759  1.00  0.00    -0.274 OA
ATOM    168  NE2 GLN    18      62.549  20.245  24.184  1.00  0.00    -0.370 N 
ATOM    169 1HE2 GLN    18      62.215  21.012  23.621  1.00  0.00     0.159 HD
ATOM    170 2HE2 GLN    18      63.506  19.936  24.128  1.00  0.00     0.159 HD
ATOM    171  C   GLN    18      57.892  17.224  25.746  1.00  0.00     0.241 C 
ATOM    172  O   GLN    18      56.796  17.673  26.103  1.00  0.00    -0.271 OA
ATOM    173  N   VAL    19      58.281  15.972  25.939  1.00  0.00    -0.346 N 
ATOM    174  HN  VAL    19      59.180  15.694  25.605  1.00  0.00     0.163 HD
ATOM    175  CA  VAL    19      57.436  14.943  26.518  1.00  0.00     0.180 C 
ATOM    176  CB  VAL    19      57.481  13.686  25.599  1.00  0.00     0.009 C 
ATOM    177  CG1 VAL    19      56.550  12.589  26.103  1.00  0.00     0.012 C 
ATOM    178  CG2 VAL    19      57.114  14.090  24.168  1.00  0.00     0.012 C 
ATOM    179  C   VAL    19      57.836  14.556  27.927  1.00  0.00     0.241 C 
ATOM    180  O   VAL    19      58.982  14.222  28.184  1.00  0.00    -0.271 OA
ATOM    181  N   GLY    20      56.884  14.605  28.843  1.00  0.00    -0.351 N 
ATOM    182  HN  GLY    20      55.952  14.901  28.605  1.00  0.00     0.163 HD
ATOM    183  CA  GLY    20      57.184  14.227  30.206  1.00  0.00     0.225 C 
ATOM    184  C   GLY    20      56.648  12.837  30.396  1.00  0.00     0.236 C 
ATOM    185  O   GLY    20      56.829  11.989  29.520  1.00  0.00    -0.272 OA
ATOM    186  N   SER    21      56.056  12.609  31.567  1.00  0.00    -0.344 N 
ATOM    187  HN  SER    21      55.987  13.376  32.220  1.00  0.00     0.163 HD
ATOM    188  CA  SER    21      55.379  11.366  31.952  1.00  0.00     0.200 C 
ATOM    189  CB  SER    21      53.876  11.633  31.868  1.00  0.00     0.199 C 
ATOM    190  OG  SER    21      53.539  12.827  32.572  1.00  0.00    -0.398 OA
ATOM    191  HG  SER    21      53.590  12.654  33.517  1.00  0.00     0.209 HD
ATOM    192  C   SER    21      55.743  10.057  31.220  1.00  0.00     0.243 C 
ATOM    193  O   SER    21      56.886   9.871  30.819  1.00  0.00    -0.271 OA
ATOM    194  N   SER    22      54.789   9.125  31.184  1.00  0.00    -0.344 N 
ATOM    195  HN  SER    22      53.901   9.337  31.612  1.00  0.00     0.163 HD
ATOM    196  CA  SER    22      54.879   7.811  30.509  1.00  0.00     0.200 C 
ATOM    197  CB  SER    22      56.305   7.345  30.252  1.00  0.00     0.199 C 
ATOM    198  OG  SER    22      56.271   6.124  29.527  1.00  0.00    -0.398 OA
ATOM    199  HG  SER    22      55.896   5.452  30.107  1.00  0.00     0.209 HD
ATOM    200  C   SER    22      54.141   6.691  31.233  1.00  0.00     0.242 C 
ATOM    201  O   SER    22      54.725   5.652  31.539  1.00  0.00    -0.271 OA
ATOM    202  N   GLY    23      52.851   6.886  31.472  1.00  0.00    -0.350 N 
ATOM    203  HN  GLY    23      52.384   7.717  31.139  1.00  0.00     0.163 HD
ATOM    204  CA  GLY    23      52.081   5.870  32.162  1.00  0.00     0.225 C 
ATOM    205  C   GLY    23      50.850   5.446  31.395  1.00  0.00     0.236 C 
ATOM    206  O   GLY    23      50.852   5.395  30.177  1.00  0.00    -0.272 OA
ATOM    207  N   SER    24      49.803   5.097  32.121  1.00  0.00    -0.344 N 
ATOM    208  HN  SER    24      49.900   5.020  33.119  1.00  0.00     0.163 HD
ATOM    209  CA  SER    24      48.554   4.692  31.505  1.00  0.00     0.200 C 
ATOM    210  CB  SER    24      47.947   3.537  32.305  1.00  0.00     0.199 C 
ATOM    211  OG  SER    24      48.887   2.480  32.451  1.00  0.00    -0.398 OA
ATOM    212  HG  SER    24      48.542   1.840  33.080  1.00  0.00     0.209 HD
ATOM    213  C   SER    24      47.620   5.903  31.473  1.00  0.00     0.243 C 
ATOM    214  O   SER    24      47.996   6.980  31.939  1.00  0.00    -0.271 OA
ATOM    215  N   GLN    25      46.420   5.735  30.917  1.00  0.00    -0.346 N 
ATOM    216  HN  GLN    25      46.179   4.844  30.508  1.00  0.00     0.163 HD
ATOM    217  CA  GLN    25      45.433   6.822  30.835  1.00  0.00     0.177 C 
ATOM    218  CB  GLN    25      44.237   6.404  29.953  1.00  0.00     0.044 C 
ATOM    219  CG  GLN    25      43.480   5.159  30.426  1.00  0.00     0.105 C 
ATOM    220  CD  GLN    25      42.179   4.902  29.666  1.00  0.00     0.215 C 
ATOM    221  OE1 GLN    25      41.112   5.364  30.066  1.00  0.00    -0.274 OA
ATOM    222  NE2 GLN    25      42.263   4.129  28.584  1.00  0.00    -0.370 N 
ATOM    223 1HE2 GLN    25      41.435   3.997  28.020  1.00  0.00     0.159 HD
ATOM    224 2HE2 GLN    25      43.155   3.772  28.280  1.00  0.00     0.159 HD
ATOM    225  C   GLN    25      44.928   7.278  32.219  1.00  0.00     0.241 C 
ATOM    226  O   GLN    25      44.305   8.342  32.349  1.00  0.00    -0.271 OA
ATOM    227  N   ARG    26      45.227   6.467  33.238  1.00  0.00    -0.346 N 
ATOM    228  HN  ARG    26      45.750   5.627  33.042  1.00  0.00     0.163 HD
ATOM    229  CA  ARG    26      44.816   6.691  34.627  1.00  0.00     0.176 C 
ATOM    230  CB  ARG    26      44.244   5.383  35.192  1.00  0.00     0.036 C 
ATOM    231  CG  ARG    26      43.827   5.389  36.652  1.00  0.00     0.023 C 
ATOM    232  CD  ARG    26      43.229   4.034  37.017  1.00  0.00     0.138 C 
ATOM    233  NE  ARG    26      43.657   3.557  38.331  1.00  0.00    -0.227 N 
ATOM    234  HE  ARG    26      44.645   3.398  38.465  1.00  0.00     0.177 HD
ATOM    235  CZ  ARG    26      42.829   3.333  39.347  1.00  0.00     0.665 C 
ATOM    236  NH1 ARG    26      41.526   3.544  39.202  1.00  0.00    -0.235 N 
ATOM    237  HH  ARG    26      40.898   3.378  39.973  1.00  0.00     0.174 HD
ATOM    238  HH  ARG    26      41.167   3.882  38.322  1.00  0.00     0.174 HD
ATOM    239  NH2 ARG    26      43.300   2.890  40.506  1.00  0.00    -0.235 N 
ATOM    240  HH  ARG    26      42.670   2.733  41.276  1.00  0.00     0.174 HD
ATOM    241  HH  ARG    26      44.289   2.728  40.626  1.00  0.00     0.174 HD
ATOM    242  C   ARG    26      46.019   7.136  35.446  1.00  0.00     0.241 C 
ATOM    243  O   ARG    26      45.873   7.794  36.476  1.00  0.00    -0.271 OA
ATOM    244  N   ASP    27      47.207   6.760  34.977  1.00  0.00    -0.346 N 
ATOM    245  HN  ASP    27      47.259   6.230  34.121  1.00  0.00     0.163 HD
ATOM    246  CA  ASP    27      48.468   7.112  35.631  1.00  0.00     0.186 C 
ATOM    247  CB  ASP    27      49.602   6.245  35.090  1.00  0.00     0.147 C 
ATOM    248  CG  ASP    27      50.010   5.149  36.042  1.00  0.00     0.175 C 
ATOM    249  OD1 ASP    27      51.139   5.226  36.568  1.00  0.00    -0.648 OA
ATOM    250  OD2 ASP    27      49.218   4.206  36.249  1.00  0.00    -0.648 OA
ATOM    251  C   ASP    27      48.832   8.563  35.359  1.00  0.00     0.241 C 
ATOM    252  O   ASP    27      49.574   9.185  36.121  1.00  0.00    -0.271 OA
ATOM    253  N   VAL    28      48.321   9.091  34.254  1.00  0.00    -0.346 N 
ATOM    254  HN  VAL    28      47.720   8.538  33.659  1.00  0.00     0.163 HD
ATOM    255  CA  VAL    28      48.629  10.449  33.856  1.00  0.00     0.180 C 
ATOM    256  CB  VAL    28      49.477  10.461  32.551  1.00  0.00     0.009 C 
ATOM    257  CG1 VAL    28      48.613  10.715  31.317  1.00  0.00     0.012 C 
ATOM    258  CG2 VAL    28      50.548  11.496  32.652  1.00  0.00     0.012 C 
ATOM    259  C   VAL    28      47.394  11.286  33.641  1.00  0.00     0.241 C 
ATOM    260  O   VAL    28      46.291  10.772  33.449  1.00  0.00    -0.271 OA
ATOM    261  N   ASN    29      47.597  12.590  33.715  1.00  0.00    -0.346 N 
ATOM    262  HN  ASN    29      48.522  12.937  33.920  1.00  0.00     0.163 HD
ATOM    263  CA  ASN    29      46.553  13.563  33.451  1.00  0.00     0.185 C 
ATOM    264  CB  ASN    29      45.576  13.721  34.612  1.00  0.00     0.137 C 
ATOM    265  CG  ASN    29      44.353  14.532  34.227  1.00  0.00     0.217 C 
ATOM    266  OD1 ASN    29      43.365  13.988  33.736  1.00  0.00    -0.274 OA
ATOM    267  ND2 ASN    29      44.406  15.838  34.463  1.00  0.00    -0.370 N 
ATOM    268 1HD2 ASN    29      43.648  16.441  34.182  1.00  0.00     0.159 HD
ATOM    269 2HD2 ASN    29      45.234  16.241  34.876  1.00  0.00     0.159 HD
ATOM    270  C   ASN    29      47.324  14.841  33.192  1.00  0.00     0.241 C 
ATOM    271  O   ASN    29      48.019  15.371  34.066  1.00  0.00    -0.271 OA
ATOM    272  N   CYX    30      47.268  15.257  31.939  1.00  0.00    -0.345 N 
ATOM    273  HN  CYX    30      46.715  14.743  31.270  1.00  0.00     0.163 HD
ATOM    274  CA  CYX    30      47.980  16.414  31.463  1.00  0.00     0.186 C 
ATOM    275  CB  CYX    30      48.355  16.128  30.025  1.00  0.00     0.120 C 
ATOM    276  SG  CYX    30      48.879  14.385  29.939  1.00  0.00    -0.095 SA
ATOM    277  C   CYX    30      47.234  17.729  31.639  1.00  0.00     0.242 C 
ATOM    278  O   CYX    30      46.812  18.367  30.675  1.00  0.00    -0.271 OA
ATOM    279  N   SER    31      47.078  18.121  32.899  1.00  0.00    -0.344 N 
ATOM    280  HN  SER    31      47.410  17.533  33.651  1.00  0.00     0.163 HD
ATOM    281  CA  SER    31      46.418  19.369  33.248  1.00  0.00     0.200 C 
ATOM    282  CB  SER    31      45.407  19.152  34.394  1.00  0.00     0.199 C 
ATOM    283  OG  SER    31      45.913  18.306  35.418  1.00  0.00    -0.398 OA
ATOM    284  HG  SER    31      45.319  18.356  36.173  1.00  0.00     0.209 HD
ATOM    285  C   SER    31      47.458  20.432  33.623  1.00  0.00     0.243 C 
ATOM    286  O   SER    31      47.169  21.631  33.569  1.00  0.00    -0.271 OA
ATOM    287  N   VAL    32      48.685  19.988  33.920  1.00  0.00    -0.346 N 
ATOM    288  HN  VAL    32      48.859  18.995  33.920  1.00  0.00     0.163 HD
ATOM    289  CA  VAL    32      49.783  20.881  34.334  1.00  0.00     0.180 C 
ATOM    290  CB  VAL    32      50.162  20.633  35.832  1.00  0.00     0.009 C 
ATOM    291  CG1 VAL    32      49.208  21.386  36.733  1.00  0.00     0.012 C 
ATOM    292  CG2 VAL    32      50.133  19.135  36.169  1.00  0.00     0.012 C 
ATOM    293  C   VAL    32      51.072  20.834  33.483  1.00  0.00     0.241 C 
ATOM    294  O   VAL    32      51.544  21.870  33.003  1.00  0.00    -0.271 OA
ATOM    295  N   MET    33      51.652  19.636  33.408  1.00  0.00    -0.346 N 
ATOM    296  HN  MET    33      51.183  18.876  33.877  1.00  0.00     0.163 HD
ATOM    297  CA  MET    33      52.872  19.256  32.676  1.00  0.00     0.177 C 
ATOM    298  CB  MET    33      53.451  20.358  31.769  1.00  0.00     0.045 C 
ATOM    299  CG  MET    33      54.688  19.910  30.948  1.00  0.00     0.076 C 
ATOM    300  SD  MET    33      54.515  18.405  29.888  1.00  0.00    -0.173 SA
ATOM    301  CE  MET    33      55.367  17.171  30.851  1.00  0.00     0.089 C 
ATOM    302  C   MET    33      53.934  18.688  33.619  1.00  0.00     0.240 C 
ATOM    303  O   MET    33      53.922  17.483  33.901  1.00  0.00    -0.271 OA
ATOM    304  N   GLY    34      54.809  19.543  34.150  1.00  0.00    -0.351 N 
ATOM    305  HN  GLY    34      54.785  20.523  33.908  1.00  0.00     0.163 HD
ATOM    306  CA  GLY    34      55.864  19.050  35.032  1.00  0.00     0.225 C 
ATOM    307  C   GLY    34      57.164  18.718  34.296  1.00  0.00     0.238 C 
ATOM    308  O   GLY    34      57.338  19.142  33.146  1.00  0.00    -0.272 OA
ATOM    309  N   PRO    35      58.088  17.950  34.915  1.00  0.00    -0.337 N 
ATOM    310  CD  PRO    35      57.822  17.169  36.138  1.00  0.00     0.127 C 
ATOM    311  CG  PRO    35      58.796  16.015  36.015  1.00  0.00     0.022 C 
ATOM    312  CB  PRO    35      59.990  16.650  35.394  1.00  0.00     0.037 C 
ATOM    313  CA  PRO    35      59.382  17.561  34.324  1.00  0.00     0.179 C 
ATOM    314  C   PRO    35      59.256  16.845  32.984  1.00  0.00     0.241 C 
ATOM    315  O   PRO    35      58.267  16.141  32.735  1.00  0.00    -0.271 OA
ATOM    316  N   GLN    36      60.254  17.022  32.123  1.00  0.00    -0.346 N 
ATOM    317  HN  GLN    36      61.050  17.594  32.367  1.00  0.00     0.163 HD
ATOM    318  CA  GLN    36      60.218  16.404  30.806  1.00  0.00     0.177 C 
ATOM    319  CB  GLN    36      59.995  17.479  29.740  1.00  0.00     0.044 C 
ATOM    320  CG  GLN    36      58.590  18.076  29.864  1.00  0.00     0.105 C 
ATOM    321  CD  GLN    36      58.423  19.436  29.234  1.00  0.00     0.215 C 
ATOM    322  OE1 GLN    36      59.353  20.245  29.207  1.00  0.00    -0.274 OA
ATOM    323  NE2 GLN    36      57.222  19.697  28.705  1.00  0.00    -0.370 N 
ATOM    324 1HE2 GLN    36      56.493  19.000  28.748  1.00  0.00     0.159 HD
ATOM    325 2HE2 GLN    36      57.063  20.570  28.227  1.00  0.00     0.159 HD
ATOM    326  C   GLN    36      61.440  15.540  30.544  1.00  0.00     0.241 C 
ATOM    327  O   GLN    36      62.556  15.886  30.920  1.00  0.00    -0.271 OA
ATOM    328  N   GLH    37      61.205  14.386  29.934  1.00  0.00    -0.346 N 
ATOM    329  HN  GLH    37      60.259  14.148  29.669  1.00  0.00     0.163 HD
ATOM    330  CA  GLH    37      62.250  13.409  29.679  1.00  0.00     0.177 C 
ATOM    331  CB  GLH    37      61.775  12.033  30.170  1.00  0.00     0.045 C 
ATOM    332  CG  GLH    37      61.700  11.889  31.703  1.00  0.00     0.112 C 
ATOM    333  CD  GLH    37      60.365  12.318  32.299  1.00  0.00     0.139 C 
ATOM    334  OE1 GLH    37      60.081  11.926  33.448  1.00  0.00    -0.650 OA
ATOM    335  OE2 GLH    37      59.601  13.042  31.633  1.00  0.00    -0.776 OA
ATOM    336  HE2 GLH    37      58.805  13.240  32.132  1.00  0.00     0.167 HD
ATOM    337  C   GLH    37      62.749  13.289  28.244  1.00  0.00     0.241 C 
ATOM    338  O   GLH    37      63.865  12.831  28.016  1.00  0.00    -0.271 OA
ATOM    339  N   LYS    38      61.940  13.681  27.270  1.00  0.00    -0.346 N 
ATOM    340  HN  LYS    38      61.028  14.065  27.479  1.00  0.00     0.163 HD
ATOM    341  CA  LYS    38      62.356  13.547  25.879  1.00  0.00     0.176 C 
ATOM    342  CB  LYS    38      62.019  12.136  25.355  1.00  0.00     0.035 C 
ATOM    343  CG  LYS    38      60.537  11.722  25.486  1.00  0.00     0.004 C 
ATOM    344  CD  LYS    38      60.313  10.749  26.649  1.00  0.00     0.027 C 
ATOM    345  CE  LYS    38      58.910  10.126  26.637  1.00  0.00     0.229 C 
ATOM    346  NZ  LYS    38      58.889   8.818  25.941  1.00  0.00    -0.079 N 
ATOM    347  HZ1 LYS    38      57.948   8.448  25.939  1.00  0.00     0.274 HD
ATOM    348  HZ2 LYS    38      59.207   8.934  24.989  1.00  0.00     0.274 HD
ATOM    349  HZ3 LYS    38      59.498   8.169  26.419  1.00  0.00     0.274 HD
ATOM    350  C   LYS    38      61.770  14.598  24.951  1.00  0.00     0.241 C 
ATOM    351  O   LYS    38      60.724  15.187  25.218  1.00  0.00    -0.271 OA
ATOM    352  N   LYS    39      62.456  14.791  23.837  1.00  0.00    -0.346 N 
ATOM    353  HN  LYS    39      63.283  14.237  23.670  1.00  0.00     0.163 HD
ATOM    354  CA  LYS    39      62.074  15.752  22.819  1.00  0.00     0.176 C 
ATOM    355  CB  LYS    39      63.272  16.671  22.553  1.00  0.00     0.035 C 
ATOM    356  CG  LYS    39      63.167  17.579  21.359  1.00  0.00     0.004 C 
ATOM    357  CD  LYS    39      64.412  18.440  21.238  1.00  0.00     0.027 C 
ATOM    358  CE  LYS    39      65.463  17.803  20.330  1.00  0.00     0.229 C 
ATOM    359  NZ  LYS    39      66.696  17.328  21.051  1.00  0.00    -0.079 N 
ATOM    360  HZ1 LYS    39      67.132  18.103  21.530  1.00  0.00     0.274 HD
ATOM    361  HZ2 LYS    39      66.446  16.616  21.723  1.00  0.00     0.274 HD
ATOM    362  HZ3 LYS    39      67.349  16.939  20.385  1.00  0.00     0.274 HD
ATOM    363  C   LYS    39      61.732  14.935  21.564  1.00  0.00     0.241 C 
ATOM    364  O   LYS    39      62.288  13.856  21.357  1.00  0.00    -0.271 OA
ATOM    365  N   VAL    40      60.753  15.399  20.790  1.00  0.00    -0.346 N 
ATOM    366  HN  VAL    40      60.271  16.249  21.046  1.00  0.00     0.163 HD
ATOM    367  CA  VAL    40      60.377  14.749  19.532  1.00  0.00     0.180 C 
ATOM    368  CB  VAL    40      59.120  13.828  19.678  1.00  0.00     0.009 C 
ATOM    369  CG1 VAL    40      58.686  13.301  18.302  1.00  0.00     0.012 C 
ATOM    370  CG2 VAL    40      59.410  12.660  20.614  1.00  0.00     0.012 C 
ATOM    371  C   VAL    40      60.072  15.880  18.549  1.00  0.00     0.241 C 
ATOM    372  O   VAL    40      59.238  16.742  18.826  1.00  0.00    -0.271 OA
ATOM    373  N   VAL    41      60.796  15.922  17.440  1.00  0.00    -0.346 N 
ATOM    374  HN  VAL    41      61.487  15.211  17.249  1.00  0.00     0.163 HD
ATOM    375  CA  VAL    41      60.565  16.953  16.437  1.00  0.00     0.180 C 
ATOM    376  CB  VAL    41      61.909  17.437  15.825  1.00  0.00     0.009 C 
ATOM    377  CG1 VAL    41      61.685  18.573  14.813  1.00  0.00     0.012 C 
ATOM    378  CG2 VAL    41      62.820  17.919  16.933  1.00  0.00     0.012 C 
ATOM    379  C   VAL    41      59.635  16.446  15.331  1.00  0.00     0.241 C 
ATOM    380  O   VAL    41      59.795  15.328  14.843  1.00  0.00    -0.271 OA
ATOM    381  N   VAL    42      58.627  17.239  14.985  1.00  0.00    -0.346 N 
ATOM    382  HN  VAL    42      58.515  18.146  15.417  1.00  0.00     0.163 HD
ATOM    383  CA  VAL    42      57.727  16.867  13.906  1.00  0.00     0.180 C 
ATOM    384  CB  VAL    42      56.342  16.378  14.392  1.00  0.00     0.009 C 
ATOM    385  CG1 VAL    42      56.503  15.212  15.342  1.00  0.00     0.012 C 
ATOM    386  CG2 VAL    42      55.578  17.505  15.043  1.00  0.00     0.012 C 
ATOM    387  C   VAL    42      57.552  18.005  12.921  1.00  0.00     0.241 C 
ATOM    388  O   VAL    42      57.537  19.180  13.293  1.00  0.00    -0.271 OA
ATOM    389  N   TYR    43      57.475  17.635  11.651  1.00  0.00    -0.346 N 
ATOM    390  HN  TYR    43      57.520  16.656  11.420  1.00  0.00     0.163 HD
ATOM    391  CA  TYR    43      57.301  18.571  10.555  1.00  0.00     0.180 C 
ATOM    392  CB  TYR    43      58.388  18.337   9.519  1.00  0.00     0.073 C 
ATOM    393  CG  TYR    43      59.765  18.303  10.132  1.00  0.00    -0.056 A 
ATOM    394  CD1 TYR    43      60.512  19.467  10.283  1.00  0.00     0.010 A 
ATOM    395  CE1 TYR    43      61.790  19.428  10.829  1.00  0.00     0.037 A 
ATOM    396  CZ  TYR    43      62.329  18.218  11.236  1.00  0.00     0.065 A 
ATOM    397  OH  TYR    43      63.598  18.164  11.773  1.00  0.00    -0.361 OA
ATOM    398  HH  TYR    43      63.882  17.267  11.985  1.00  0.00     0.217 HD
ATOM    399  CE2 TYR    43      61.602  17.055  11.103  1.00  0.00     0.037 A 
ATOM    400  CD2 TYR    43      60.324  17.102  10.552  1.00  0.00     0.010 A 
ATOM    401  C   TYR    43      55.934  18.336   9.935  1.00  0.00     0.241 C 
ATOM    402  O   TYR    43      55.587  17.204   9.572  1.00  0.00    -0.271 OA
ATOM    403  N   LEU    44      55.155  19.405   9.852  1.00  0.00    -0.346 N 
ATOM    404  HN  LEU    44      55.499  20.297  10.178  1.00  0.00     0.163 HD
ATOM    405  CA  LEU    44      53.812  19.352   9.304  1.00  0.00     0.177 C 
ATOM    406  CB  LEU    44      52.824  19.962  10.302  1.00  0.00     0.038 C 
ATOM    407  CG  LEU    44      52.887  19.360  11.717  1.00  0.00    -0.020 C 
ATOM    408  CD1 LEU    44      51.823  19.980  12.605  1.00  0.00     0.009 C 
ATOM    409  CD2 LEU    44      52.699  17.859  11.649  1.00  0.00     0.009 C 
ATOM    410  C   LEU    44      53.787  20.109   7.980  1.00  0.00     0.241 C 
ATOM    411  O   LEU    44      54.097  21.297   7.924  1.00  0.00    -0.271 OA
ATOM    412  N   GLN    45      53.378  19.432   6.919  1.00  0.00    -0.346 N 
ATOM    413  HN  GLN    45      53.110  18.462   6.998  1.00  0.00     0.163 HD
ATOM    414  CA  GLN    45      53.368  20.058   5.610  1.00  0.00     0.177 C 
ATOM    415  CB  GLN    45      54.411  19.392   4.715  1.00  0.00     0.044 C 
ATOM    416  CG  GLN    45      55.853  19.799   5.044  1.00  0.00     0.105 C 
ATOM    417  CD  GLN    45      56.904  19.012   4.259  1.00  0.00     0.215 C 
ATOM    418  OE1 GLN    45      56.588  18.240   3.355  1.00  0.00    -0.274 OA
ATOM    419  NE2 GLN    45      58.159  19.195   4.627  1.00  0.00    -0.370 N 
ATOM    420 1HE2 GLN    45      58.895  18.684   4.164  1.00  0.00     0.159 HD
ATOM    421 2HE2 GLN    45      58.379  19.825   5.383  1.00  0.00     0.159 HD
ATOM    422  C   GLN    45      52.033  20.110   4.897  1.00  0.00     0.241 C 
ATOM    423  O   GLN    45      51.253  19.171   4.949  1.00  0.00    -0.271 OA
ATOM    424  N   LYS    46      51.832  21.214   4.189  1.00  0.00    -0.346 N 
ATOM    425  HN  LYS    46      52.554  21.919   4.204  1.00  0.00     0.163 HD
ATOM    426  CA  LYS    46      50.644  21.512   3.400  1.00  0.00     0.176 C 
ATOM    427  CB  LYS    46      51.017  22.336   2.170  1.00  0.00     0.035 C 
ATOM    428  CG  LYS    46      49.842  22.978   1.467  1.00  0.00     0.004 C 
ATOM    429  CD  LYS    46      49.809  22.583   0.004  1.00  0.00     0.027 C 
ATOM    430  CE  LYS    46      50.829  23.351  -0.813  1.00  0.00     0.229 C 
ATOM    431  NZ  LYS    46      51.082  22.628  -2.088  1.00  0.00    -0.079 N 
ATOM    432  HZ1 LYS    46      51.785  23.115  -2.626  1.00  0.00     0.274 HD
ATOM    433  HZ2 LYS    46      51.409  21.692  -1.889  1.00  0.00     0.274 HD
ATOM    434  HZ3 LYS    46      50.229  22.571  -2.626  1.00  0.00     0.274 HD
ATOM    435  C   LYS    46      49.791  20.337   2.986  1.00  0.00     0.241 C 
ATOM    436  O   LYS    46      50.217  19.430   2.254  1.00  0.00    -0.271 OA
ATOM    437  N   LEU    47      48.520  20.566   3.280  1.00  0.00    -0.346 N 
ATOM    438  HN  LEU    47      48.318  21.463   3.683  1.00  0.00     0.163 HD
ATOM    439  CA  LEU    47      47.393  19.673   3.160  1.00  0.00     0.177 C 
ATOM    440  CB  LEU    47      47.294  18.941   1.827  1.00  0.00     0.038 C 
ATOM    441  CG  LEU    47      46.198  19.646   0.989  1.00  0.00    -0.020 C 
ATOM    442  CD1 LEU    47      46.498  21.119   0.862  1.00  0.00     0.009 C 
ATOM    443  CD2 LEU    47      45.986  19.033  -0.396  1.00  0.00     0.009 C 
ATOM    444  C   LEU    47      47.374  18.817   4.418  1.00  0.00     0.241 C 
ATOM    445  O   LEU    47      46.779  19.261   5.390  1.00  0.00    -0.271 OA
ATOM    446  N   ASP    48      48.128  17.725   4.511  1.00  0.00    -0.346 N 
ATOM    447  HN  ASP    48      48.664  17.374   3.730  1.00  0.00     0.163 HD
ATOM    448  CA  ASP    48      48.030  16.946   5.746  1.00  0.00     0.186 C 
ATOM    449  CB  ASP    48      46.672  16.228   5.797  1.00  0.00     0.147 C 
ATOM    450  CG  ASP    48      46.643  14.934   4.967  1.00  0.00     0.175 C 
ATOM    451  OD1 ASP    48      45.862  14.024   5.314  1.00  0.00    -0.648 OA
ATOM    452  OD2 ASP    48      47.399  14.802   3.979  1.00  0.00    -0.648 OA
ATOM    453  C   ASP    48      49.128  15.948   6.098  1.00  0.00     0.241 C 
ATOM    454  O   ASP    48      48.851  14.971   6.793  1.00  0.00    -0.271 OA
ATOM    455  N   THR    49      50.365  16.164   5.661  1.00  0.00    -0.344 N 
ATOM    456  HN  THR    49      50.604  16.981   5.116  1.00  0.00     0.163 HD
ATOM    457  CA  THR    49      51.387  15.187   6.019  1.00  0.00     0.205 C 
ATOM    458  CB  THR    49      52.212  14.619   4.785  1.00  0.00     0.146 C 
ATOM    459  CG2 THR    49      51.804  15.232   3.508  1.00  0.00     0.042 C 
ATOM    460  OG1 THR    49      53.621  14.782   4.982  1.00  0.00    -0.393 OA
ATOM    461  HG1 THR    49      53.903  14.200   5.693  1.00  0.00     0.210 HD
ATOM    462  C   THR    49      52.278  15.568   7.195  1.00  0.00     0.243 C 
ATOM    463  O   THR    49      52.651  16.723   7.377  1.00  0.00    -0.271 OA
ATOM    464  N   ALA    50      52.524  14.594   8.053  1.00  0.00    -0.346 N 
ATOM    465  HN  ALA    50      52.162  13.666   7.893  1.00  0.00     0.163 HD
ATOM    466  CA  ALA    50      53.385  14.819   9.194  1.00  0.00     0.172 C 
ATOM    467  CB  ALA    50      52.612  14.552  10.494  1.00  0.00     0.042 C 
ATOM    468  C   ALA    50      54.569  13.864   9.082  1.00  0.00     0.240 C 
ATOM    469  O   ALA    50      54.407  12.746   8.598  1.00  0.00    -0.271 OA
ATOM    470  N   TYR    51      55.765  14.317   9.447  1.00  0.00    -0.346 N 
ATOM    471  HN  TYR    51      55.883  15.260   9.792  1.00  0.00     0.163 HD
ATOM    472  CA  TYR    51      56.913  13.411   9.445  1.00  0.00     0.180 C 
ATOM    473  CB  TYR    51      57.579  13.327   8.059  1.00  0.00     0.073 C 
ATOM    474  CG  TYR    51      58.399  14.514   7.638  1.00  0.00    -0.056 A 
ATOM    475  CD1 TYR    51      57.819  15.583   6.966  1.00  0.00     0.010 A 
ATOM    476  CE1 TYR    51      58.595  16.659   6.514  1.00  0.00     0.037 A 
ATOM    477  CZ  TYR    51      59.967  16.662   6.740  1.00  0.00     0.065 A 
ATOM    478  OH  TYR    51      60.751  17.709   6.289  1.00  0.00    -0.361 OA
ATOM    479  HH  TYR    51      61.669  17.626   6.563  1.00  0.00     0.217 HD
ATOM    480  CE2 TYR    51      60.560  15.605   7.414  1.00  0.00     0.037 A 
ATOM    481  CD2 TYR    51      59.774  14.540   7.860  1.00  0.00     0.010 A 
ATOM    482  C   TYR    51      57.889  13.806  10.547  1.00  0.00     0.241 C 
ATOM    483  O   TYR    51      57.820  14.926  11.046  1.00  0.00    -0.271 OA
ATOM    484  N   ASH    52      58.719  12.868  10.998  1.00  0.00    -0.346 N 
ATOM    485  HN  ASH    52      58.742  11.957  10.562  1.00  0.00     0.163 HD
ATOM    486  CA  ASH    52      59.681  13.168  12.057  1.00  0.00     0.186 C 
ATOM    487  CB  ASH    52      59.399  12.341  13.326  1.00  0.00     0.144 C 
ATOM    488  CG  ASH    52      59.447  10.828  13.096  1.00  0.00     0.141 C 
ATOM    489  OD1 ASH    52      58.785  10.088  13.869  1.00  0.00    -0.650 OA
ATOM    490  OD2 ASH    52      60.145  10.365  12.171  1.00  0.00    -0.776 OA
ATOM    491  HD2 ASH    52      60.107   9.405  12.176  1.00  0.00     0.167 HD
ATOM    492  C   ASH    52      61.113  12.988  11.590  1.00  0.00     0.241 C 
ATOM    493  O   ASH    52      61.351  12.762  10.409  1.00  0.00    -0.271 OA
ATOM    494  N   ASP    53      62.064  13.078  12.516  1.00  0.00    -0.345 N 
ATOM    495  HN  ASP    53      61.819  13.299  13.470  1.00  0.00     0.163 HD
ATOM    496  CA  ASP    53      63.483  12.933  12.185  1.00  0.00     0.186 C 
ATOM    497  CB  ASP    53      64.367  13.412  13.343  1.00  0.00     0.147 C 
ATOM    498  CG  ASP    53      64.511  14.934  13.391  1.00  0.00     0.175 C 
ATOM    499  OD1 ASP    53      64.618  15.489  14.505  1.00  0.00    -0.648 OA
ATOM    500  OD2 ASP    53      64.547  15.574  12.317  1.00  0.00    -0.648 OA
ATOM    501  C   ASP    53      63.905  11.530  11.755  1.00  0.00     0.241 C 
ATOM    502  O   ASP    53      64.846  11.379  10.978  1.00  0.00    -0.271 OA
ATOM    503  N   LEU    54      63.211  10.506  12.249  1.00  0.00    -0.346 N 
ATOM    504  HN  LEU    54      62.438  10.678  12.875  1.00  0.00     0.163 HD
ATOM    505  CA  LEU    54      63.535   9.123  11.899  1.00  0.00     0.177 C 
ATOM    506  CB  LEU    54      62.930   8.146  12.912  1.00  0.00     0.038 C 
ATOM    507  CG  LEU    54      63.499   8.172  14.336  1.00  0.00    -0.020 C 
ATOM    508  CD1 LEU    54      62.521   7.559  15.337  1.00  0.00     0.009 C 
ATOM    509  CD2 LEU    54      64.837   7.456  14.366  1.00  0.00     0.009 C 
ATOM    510  C   LEU    54      63.057   8.773  10.493  1.00  0.00     0.240 C 
ATOM    511  O   LEU    54      63.183   7.627  10.065  1.00  0.00    -0.271 OA
ATOM    512  N   GLY    55      62.485   9.748   9.790  1.00  0.00    -0.351 N 
ATOM    513  HN  GLY    55      62.414  10.681  10.173  1.00  0.00     0.163 HD
ATOM    514  CA  GLY    55      62.011   9.511   8.435  1.00  0.00     0.225 C 
ATOM    515  C   GLY    55      60.617   8.913   8.324  1.00  0.00     0.236 C 
ATOM    516  O   GLY    55      60.181   8.538   7.228  1.00  0.00    -0.272 OA
ATOM    517  N   ASN    56      59.926   8.808   9.455  1.00  0.00    -0.346 N 
ATOM    518  HN  ASN    56      60.332   9.142  10.316  1.00  0.00     0.163 HD
ATOM    519  CA  ASN    56      58.573   8.269   9.485  1.00  0.00     0.185 C 
ATOM    520  CB  ASN    56      58.176   7.928  10.917  1.00  0.00     0.137 C 
ATOM    521  CG  ASN    56      59.059   6.862  11.526  1.00  0.00     0.217 C 
ATOM    522  OD1 ASN    56      59.643   7.056  12.590  1.00  0.00    -0.274 OA
ATOM    523  ND2 ASN    56      59.146   5.720  10.863  1.00  0.00    -0.370 N 
ATOM    524 1HD2 ASN    56      59.686   4.969  11.264  1.00  0.00     0.159 HD
ATOM    525 2HD2 ASN    56      58.637   5.583  10.006  1.00  0.00     0.159 HD
ATOM    526  C   ASN    56      57.576   9.285   8.932  1.00  0.00     0.241 C 
ATOM    527  O   ASN    56      57.751  10.496   9.102  1.00  0.00    -0.271 OA
ATOM    528  N   SER    57      56.539   8.780   8.265  1.00  0.00    -0.344 N 
ATOM    529  HN  SER    57      56.451   7.780   8.163  1.00  0.00     0.163 HD
ATOM    530  CA  SER    57      55.504   9.619   7.673  1.00  0.00     0.200 C 
ATOM    531  CB  SER    57      55.467   9.393   6.172  1.00  0.00     0.199 C 
ATOM    532  OG  SER    57      55.309  10.627   5.504  1.00  0.00    -0.398 OA
ATOM    533  HG  SER    57      54.434  10.976   5.694  1.00  0.00     0.209 HD
ATOM    534  C   SER    57      54.121   9.342   8.275  1.00  0.00     0.242 C 
ATOM    535  O   SER    57      53.807   8.215   8.639  1.00  0.00    -0.271 OA
ATOM    536  N   GLY    58      53.285  10.369   8.355  1.00  0.00    -0.350 N 
ATOM    537  HN  GLY    58      53.553  11.276   8.005  1.00  0.00     0.163 HD
ATOM    538  CA  GLY    58      51.958  10.204   8.925  1.00  0.00     0.225 C 
ATOM    539  C   GLY    58      51.065  11.346   8.494  1.00  0.00     0.236 C 
ATOM    540  O   GLY    58      51.356  12.012   7.490  1.00  0.00    -0.272 OA
ATOM    541  N   HIP    59      50.034  11.629   9.292  1.00  0.00    -0.346 N 
ATOM    542  HN  HIP    59      49.903  11.103  10.146  1.00  0.00     0.163 HD
ATOM    543  CA  HIP    59      49.071  12.684   8.977  1.00  0.00     0.182 C 
ATOM    544  CB  HIP    59      47.781  12.057   8.436  1.00  0.00     0.093 C 
ATOM    545  CG  HIP    59      47.982  11.258   7.188  1.00  0.00     0.028 A 
ATOM    546  ND1 HIP    59      48.217   9.899   7.203  1.00  0.00    -0.354 N 
ATOM    547  HD1 HIP    59      48.242   9.324   8.033  1.00  0.00     0.166 HD
ATOM    548  CE1 HIP    59      48.417   9.474   5.966  1.00  0.00     0.180 A 
ATOM    549  NE2 HIP    59      48.311  10.508   5.151  1.00  0.00    -0.360 N 
ATOM    550  HE2 HIP    59      48.416  10.487   4.145  1.00  0.00     0.166 HD
ATOM    551  CD2 HIP    59      48.036  11.636   5.888  1.00  0.00     0.114 A 
ATOM    552  C   HIP    59      48.718  13.599  10.151  1.00  0.00     0.241 C 
ATOM    553  O   HIP    59      48.987  13.279  11.309  1.00  0.00    -0.271 OA
ATOM    554  N   PHE    60      48.105  14.737   9.835  1.00  0.00    -0.346 N 
ATOM    555  HN  PHE    60      47.919  14.957   8.865  1.00  0.00     0.163 HD
ATOM    556  CA  PHE    60      47.663  15.687  10.850  1.00  0.00     0.180 C 
ATOM    557  CB  PHE    60      48.750  16.724  11.181  1.00  0.00     0.073 C 
ATOM    558  CG  PHE    60      48.906  17.819  10.148  1.00  0.00    -0.056 A 
ATOM    559  CD1 PHE    60      48.138  18.982  10.216  1.00  0.00     0.007 A 
ATOM    560  CE1 PHE    60      48.313  20.007   9.281  1.00  0.00     0.001 A 
ATOM    561  CZ  PHE    60      49.262  19.873   8.271  1.00  0.00     0.000 A 
ATOM    562  CE2 PHE    60      50.025  18.725   8.195  1.00  0.00     0.001 A 
ATOM    563  CD2 PHE    60      49.845  17.702   9.129  1.00  0.00     0.007 A 
ATOM    564  C   PHE    60      46.457  16.431  10.336  1.00  0.00     0.241 C 
ATOM    565  O   PHE    60      46.178  16.431   9.136  1.00  0.00    -0.271 OA
ATOM    566  N   THR    61      45.764  17.090  11.253  1.00  0.00    -0.344 N 
ATOM    567  HN  THR    61      46.041  17.037  12.224  1.00  0.00     0.163 HD
ATOM    568  CA  THR    61      44.641  17.931  10.906  1.00  0.00     0.205 C 
ATOM    569  CB  THR    61      43.319  17.158  10.869  1.00  0.00     0.146 C 
ATOM    570  CG2 THR    61      43.042  16.470  12.214  1.00  0.00     0.042 C 
ATOM    571  OG1 THR    61      42.253  18.078  10.610  1.00  0.00    -0.393 OA
ATOM    572  HG1 THR    61      42.188  18.693  11.349  1.00  0.00     0.210 HD
ATOM    573  C   THR    61      44.538  18.955  12.003  1.00  0.00     0.243 C 
ATOM    574  O   THR    61      44.857  18.655  13.156  1.00  0.00    -0.271 OA
ATOM    575  N   ILE    62      44.202  20.188  11.651  1.00  0.00    -0.346 N 
ATOM    576  HN  ILE    62      43.976  20.406  10.691  1.00  0.00     0.163 HD
ATOM    577  CA  ILE    62      43.966  21.184  12.681  1.00  0.00     0.180 C 
ATOM    578  CB  ILE    62      44.075  22.630  12.146  1.00  0.00     0.013 C 
ATOM    579  CG2 ILE    62      42.984  22.894  11.109  1.00  0.00     0.012 C 
ATOM    580  CG1 ILE    62      43.970  23.627  13.309  1.00  0.00     0.002 C 
ATOM    581  CD1 ILE    62      44.456  25.051  13.015  1.00  0.00     0.005 C 
ATOM    582  C   ILE    62      42.530  20.846  13.108  1.00  0.00     0.241 C 
ATOM    583  O   ILE    62      41.820  20.164  12.380  1.00  0.00    -0.271 OA
ATOM    584  N   ILE    63      42.149  21.199  14.331  1.00  0.00    -0.346 N 
ATOM    585  HN  ILE    63      42.772  21.742  14.908  1.00  0.00     0.163 HD
ATOM    586  CA  ILE    63      40.805  20.938  14.833  1.00  0.00     0.180 C 
ATOM    587  CB  ILE    63      40.852  20.273  16.219  1.00  0.00     0.013 C 
ATOM    588  CG2 ILE    63      39.452  20.136  16.796  1.00  0.00     0.012 C 
ATOM    589  CG1 ILE    63      41.474  18.887  16.100  1.00  0.00     0.002 C 
ATOM    590  CD1 ILE    63      41.878  18.286  17.412  1.00  0.00     0.005 C 
ATOM    591  C   ILE    63      40.194  22.325  14.938  1.00  0.00     0.241 C 
ATOM    592  O   ILE    63      40.432  23.038  15.907  1.00  0.00    -0.271 OA
ATOM    593  N   TYR    64      39.448  22.714  13.906  1.00  0.00    -0.346 N 
ATOM    594  HN  TYR    64      39.323  22.091  13.121  1.00  0.00     0.163 HD
ATOM    595  CA  TYR    64      38.844  24.038  13.825  1.00  0.00     0.180 C 
ATOM    596  CB  TYR    64      37.731  24.185  14.870  1.00  0.00     0.073 C 
ATOM    597  CG  TYR    64      36.821  25.381  14.672  1.00  0.00    -0.056 A 
ATOM    598  CD1 TYR    64      36.183  25.609  13.448  1.00  0.00     0.010 A 
ATOM    599  CE1 TYR    64      35.318  26.692  13.279  1.00  0.00     0.037 A 
ATOM    600  CZ  TYR    64      35.092  27.557  14.341  1.00  0.00     0.065 A 
ATOM    601  OH  TYR    64      34.240  28.620  14.184  1.00  0.00    -0.361 OA
ATOM    602  HH  TYR    64      34.061  29.075  15.014  1.00  0.00     0.217 HD
ATOM    603  CE2 TYR    64      35.717  27.364  15.567  1.00  0.00     0.037 A 
ATOM    604  CD2 TYR    64      36.571  26.277  15.725  1.00  0.00     0.010 A 
ATOM    605  C   TYR    64      39.984  25.048  13.996  1.00  0.00     0.241 C 
ATOM    606  O   TYR    64      40.938  25.025  13.217  1.00  0.00    -0.271 OA
ATOM    607  N   ASN    65      39.933  25.865  15.047  1.00  0.00    -0.346 N 
ATOM    608  HN  ASN    65      39.140  25.831  15.672  1.00  0.00     0.163 HD
ATOM    609  CA  ASN    65      40.976  26.858  15.330  1.00  0.00     0.185 C 
ATOM    610  CB  ASN    65      40.370  28.269  15.246  1.00  0.00     0.137 C 
ATOM    611  CG  ASN    65      39.256  28.515  16.287  1.00  0.00     0.217 C 
ATOM    612  OD1 ASN    65      38.990  27.676  17.140  1.00  0.00    -0.274 OA
ATOM    613  ND2 ASN    65      38.617  29.685  16.216  1.00  0.00    -0.370 N 
ATOM    614 1HD2 ASN    65      37.888  29.889  16.883  1.00  0.00     0.159 HD
ATOM    615 2HD2 ASN    65      38.884  30.363  15.516  1.00  0.00     0.159 HD
ATOM    616  C   ASN    65      41.511  26.639  16.752  1.00  0.00     0.241 C 
ATOM    617  O   ASN    65      42.204  27.490  17.307  1.00  0.00    -0.271 OA
ATOM    618  N   GLN    66      41.204  25.472  17.305  1.00  0.00    -0.346 N 
ATOM    619  HN  GLN    66      40.664  24.810  16.767  1.00  0.00     0.163 HD
ATOM    620  CA  GLN    66      41.511  25.114  18.685  1.00  0.00     0.177 C 
ATOM    621  CB  GLN    66      40.379  24.241  19.210  1.00  0.00     0.044 C 
ATOM    622  CG  GLN    66      39.062  24.956  19.239  1.00  0.00     0.105 C 
ATOM    623  CD  GLN    66      38.968  25.863  20.439  1.00  0.00     0.215 C 
ATOM    624  OE1 GLN    66      38.430  25.482  21.471  1.00  0.00    -0.274 OA
ATOM    625  NE2 GLN    66      39.556  27.041  20.333  1.00  0.00    -0.370 N 
ATOM    626 1HE2 GLN    66      39.961  27.324  19.451  1.00  0.00     0.159 HD
ATOM    627 2HE2 GLN    66      39.502  27.710  21.087  1.00  0.00     0.159 HD
ATOM    628  C   GLN    66      42.804  24.420  19.037  1.00  0.00     0.240 C 
ATOM    629  O   GLN    66      43.382  24.671  20.094  1.00  0.00    -0.271 OA
ATOM    630  N   GLY    67      43.184  23.460  18.214  1.00  0.00    -0.351 N 
ATOM    631  HN  GLY    67      42.658  23.277  17.371  1.00  0.00     0.163 HD
ATOM    632  CA  GLY    67      44.364  22.667  18.476  1.00  0.00     0.225 C 
ATOM    633  C   GLY    67      44.551  21.735  17.300  1.00  0.00     0.236 C 
ATOM    634  O   GLY    67      43.970  21.979  16.233  1.00  0.00    -0.272 OA
ATOM    635  N   PHE    68      45.258  20.627  17.507  1.00  0.00    -0.346 N 
ATOM    636  HN  PHE    68      45.663  20.446  18.416  1.00  0.00     0.163 HD
ATOM    637  CA  PHE    68      45.558  19.708  16.424  1.00  0.00     0.180 C 
ATOM    638  CB  PHE    68      46.899  20.114  15.798  1.00  0.00     0.073 C 
ATOM    639  CG  PHE    68      48.035  20.139  16.793  1.00  0.00    -0.056 A 
ATOM    640  CD1 PHE    68      48.402  21.325  17.418  1.00  0.00     0.007 A 
ATOM    641  CE1 PHE    68      49.377  21.330  18.421  1.00  0.00     0.001 A 
ATOM    642  CZ  PHE    68      50.015  20.144  18.794  1.00  0.00     0.000 A 
ATOM    643  CE2 PHE    68      49.667  18.956  18.178  1.00  0.00     0.001 A 
ATOM    644  CD2 PHE    68      48.685  18.957  17.170  1.00  0.00     0.007 A 
ATOM    645  C   PHE    68      45.710  18.262  16.874  1.00  0.00     0.241 C 
ATOM    646  O   PHE    68      45.976  17.983  18.043  1.00  0.00    -0.271 OA
ATOM    647  N   GLU    69      45.607  17.351  15.918  1.00  0.00    -0.346 N 
ATOM    648  HN  GLU    69      45.417  17.633  14.965  1.00  0.00     0.163 HD
ATOM    649  CA  GLU    69      45.864  15.956  16.174  1.00  0.00     0.177 C 
ATOM    650  CB  GLU    69      44.594  15.113  16.202  1.00  0.00     0.045 C 
ATOM    651  CG  GLU    69      44.928  13.712  16.683  1.00  0.00     0.116 C 
ATOM    652  CD  GLU    69      43.765  12.768  16.744  1.00  0.00     0.172 C 
ATOM    653  OE1 GLU    69      43.475  12.266  17.846  1.00  0.00    -0.648 OA
ATOM    654  OE2 GLU    69      43.184  12.467  15.692  1.00  0.00    -0.648 OA
ATOM    655  C   GLU    69      46.818  15.456  15.083  1.00  0.00     0.241 C 
ATOM    656  O   GLU    69      46.639  15.748  13.893  1.00  0.00    -0.271 OA
ATOM    657  N   ILE    70      47.873  14.770  15.508  1.00  0.00    -0.346 N 
ATOM    658  HN  ILE    70      47.981  14.587  16.496  1.00  0.00     0.163 HD
ATOM    659  CA  ILE    70      48.866  14.214  14.601  1.00  0.00     0.180 C 
ATOM    660  CB  ILE    70      50.242  14.811  14.872  1.00  0.00     0.013 C 
ATOM    661  CG2 ILE    70      51.271  14.217  13.926  1.00  0.00     0.012 C 
ATOM    662  CG1 ILE    70      50.178  16.330  14.782  1.00  0.00     0.002 C 
ATOM    663  CD1 ILE    70      51.416  17.015  15.271  1.00  0.00     0.005 C 
ATOM    664  C   ILE    70      48.959  12.712  14.849  1.00  0.00     0.241 C 
ATOM    665  O   ILE    70      49.033  12.275  16.003  1.00  0.00    -0.271 OA
ATOM    666  N   VAL    71      48.883  11.921  13.786  1.00  0.00    -0.346 N 
ATOM    667  HN  VAL    71      48.791  12.324  12.865  1.00  0.00     0.163 HD
ATOM    668  CA  VAL    71      49.018  10.466  13.904  1.00  0.00     0.180 C 
ATOM    669  CB  VAL    71      47.795   9.726  13.327  1.00  0.00     0.009 C 
ATOM    670  CG1 VAL    71      47.963   8.216  13.487  1.00  0.00     0.012 C 
ATOM    671  CG2 VAL    71      46.528  10.198  14.044  1.00  0.00     0.012 C 
ATOM    672  C   VAL    71      50.308  10.137  13.151  1.00  0.00     0.241 C 
ATOM    673  O   VAL    71      50.411  10.316  11.935  1.00  0.00    -0.271 OA
ATOM    674  N   LEU    72      51.299   9.660  13.882  1.00  0.00    -0.346 N 
ATOM    675  HN  LEU    72      51.189   9.513  14.876  1.00  0.00     0.163 HD
ATOM    676  CA  LEU    72      52.591   9.457  13.288  1.00  0.00     0.177 C 
ATOM    677  CB  LEU    72      53.330  10.784  13.459  1.00  0.00     0.038 C 
ATOM    678  CG  LEU    72      54.508  11.334  12.661  1.00  0.00    -0.020 C 
ATOM    679  CD1 LEU    72      55.524  11.900  13.642  1.00  0.00     0.009 C 
ATOM    680  CD2 LEU    72      55.123  10.287  11.753  1.00  0.00     0.009 C 
ATOM    681  C   LEU    72      53.310   8.375  14.078  1.00  0.00     0.241 C 
ATOM    682  O   LEU    72      53.310   8.411  15.313  1.00  0.00    -0.271 OA
ATOM    683  N   ASN    73      53.881   7.402  13.374  1.00  0.00    -0.346 N 
ATOM    684  HN  ASN    73      53.831   7.422  12.366  1.00  0.00     0.163 HD
ATOM    685  CA  ASN    73      54.657   6.333  13.994  1.00  0.00     0.185 C 
ATOM    686  CB  ASN    73      55.979   6.914  14.481  1.00  0.00     0.137 C 
ATOM    687  CG  ASN    73      57.098   5.917  14.422  1.00  0.00     0.217 C 
ATOM    688  OD1 ASN    73      57.520   5.512  13.333  1.00  0.00    -0.274 OA
ATOM    689  ND2 ASN    73      57.588   5.495  15.587  1.00  0.00    -0.370 N 
ATOM    690 1HD2 ASN    73      58.334   4.818  15.589  1.00  0.00     0.159 HD
ATOM    691 2HD2 ASN    73      57.180   5.820  16.451  1.00  0.00     0.159 HD
ATOM    692  C   ASN    73      53.938   5.601  15.142  1.00  0.00     0.241 C 
ATOM    693  O   ASN    73      54.499   5.383  16.223  1.00  0.00    -0.271 OA
ATOM    694  N   ASP    74      52.687   5.238  14.904  1.00  0.00    -0.345 N 
ATOM    695  HN  ASP    74      52.277   5.417  14.000  1.00  0.00     0.163 HD
ATOM    696  CA  ASP    74      51.876   4.544  15.892  1.00  0.00     0.186 C 
ATOM    697  CB  ASP    74      52.428   3.139  16.173  1.00  0.00     0.147 C 
ATOM    698  CG  ASP    74      51.852   2.090  15.225  1.00  0.00     0.175 C 
ATOM    699  OD1 ASP    74      52.378   0.957  15.164  1.00  0.00    -0.648 OA
ATOM    700  OD2 ASP    74      50.855   2.391  14.539  1.00  0.00    -0.648 OA
ATOM    701  C   ASP    74      51.561   5.311  17.189  1.00  0.00     0.241 C 
ATOM    702  O   ASP    74      51.165   4.710  18.184  1.00  0.00    -0.271 OA
ATOM    703  N   TYR    75      51.685   6.639  17.142  1.00  0.00    -0.346 N 
ATOM    704  HN  TYR    75      52.027   7.071  16.295  1.00  0.00     0.163 HD
ATOM    705  CA  TYR    75      51.343   7.522  18.260  1.00  0.00     0.180 C 
ATOM    706  CB  TYR    75      52.588   8.135  18.909  1.00  0.00     0.073 C 
ATOM    707  CG  TYR    75      53.327   7.198  19.840  1.00  0.00    -0.056 A 
ATOM    708  CD1 TYR    75      53.068   7.204  21.213  1.00  0.00     0.010 A 
ATOM    709  CE1 TYR    75      53.726   6.322  22.084  1.00  0.00     0.037 A 
ATOM    710  CZ  TYR    75      54.643   5.433  21.579  1.00  0.00     0.065 A 
ATOM    711  OH  TYR    75      55.268   4.554  22.437  1.00  0.00    -0.361 OA
ATOM    712  HH  TYR    75      55.790   3.894  21.974  1.00  0.00     0.217 HD
ATOM    713  CE2 TYR    75      54.924   5.408  20.216  1.00  0.00     0.037 A 
ATOM    714  CD2 TYR    75      54.268   6.292  19.353  1.00  0.00     0.010 A 
ATOM    715  C   TYR    75      50.427   8.642  17.774  1.00  0.00     0.241 C 
ATOM    716  O   TYR    75      50.474   9.046  16.604  1.00  0.00    -0.271 OA
ATOM    717  N   LYS    76      49.543   9.090  18.655  1.00  0.00    -0.346 N 
ATOM    718  HN  LYS    76      49.527   8.700  19.587  1.00  0.00     0.163 HD
ATOM    719  CA  LYS    76      48.618  10.174  18.346  1.00  0.00     0.176 C 
ATOM    720  CB  LYS    76      47.173   9.727  18.573  1.00  0.00     0.035 C 
ATOM    721  CG  LYS    76      46.740   8.542  17.698  1.00  0.00     0.004 C 
ATOM    722  CD  LYS    76      45.223   8.511  17.553  1.00  0.00     0.027 C 
ATOM    723  CE  LYS    76      44.729   7.249  16.875  1.00  0.00     0.229 C 
ATOM    724  NZ  LYS    76      43.287   7.426  16.521  1.00  0.00    -0.079 N 
ATOM    725  HZ1 LYS    76      42.743   7.539  17.367  1.00  0.00     0.274 HD
ATOM    726  HZ2 LYS    76      43.166   8.243  15.940  1.00  0.00     0.274 HD
ATOM    727  HZ3 LYS    76      42.955   6.610  16.028  1.00  0.00     0.274 HD
ATOM    728  C   LYS    76      48.924  11.306  19.304  1.00  0.00     0.241 C 
ATOM    729  O   LYS    76      48.946  11.080  20.523  1.00  0.00    -0.271 OA
ATOM    730  N   TRP    77      49.161  12.503  18.762  1.00  0.00    -0.346 N 
ATOM    731  HN  TRP    77      49.122  12.607  17.761  1.00  0.00     0.163 HD
ATOM    732  CA  TRP    77      49.456  13.693  19.551  1.00  0.00     0.181 C 
ATOM    733  CB  TRP    77      50.655  14.468  18.980  1.00  0.00     0.075 C 
ATOM    734  CG  TRP    77      51.924  13.693  18.837  1.00  0.00    -0.028 A 
ATOM    735  CD1 TRP    77      52.222  12.785  17.856  1.00  0.00     0.096 A 
ATOM    736  NE1 TRP    77      53.478  12.269  18.062  1.00  0.00    -0.365 N 
ATOM    737  HE1 TRP    77      53.906  11.572  17.469  1.00  0.00     0.165 HD
ATOM    738  CE2 TRP    77      54.025  12.835  19.187  1.00  0.00     0.042 A 
ATOM    739  CZ2 TRP    77      55.272  12.621  19.797  1.00  0.00     0.030 A 
ATOM    740  CH2 TRP    77      55.554  13.335  20.942  1.00  0.00     0.002 A 
ATOM    741  CZ3 TRP    77      54.627  14.246  21.482  1.00  0.00     0.001 A 
ATOM    742  CE3 TRP    77      53.389  14.455  20.875  1.00  0.00     0.014 A 
ATOM    743  CD2 TRP    77      53.076  13.740  19.706  1.00  0.00    -0.002 A 
ATOM    744  C   TRP    77      48.284  14.641  19.481  1.00  0.00     0.241 C 
ATOM    745  O   TRP    77      47.796  14.956  18.388  1.00  0.00    -0.271 OA
ATOM    746  N   PHE    78      47.862  15.137  20.643  1.00  0.00    -0.346 N 
ATOM    747  HN  PHE    78      48.306  14.855  21.506  1.00  0.00     0.163 HD
ATOM    748  CA  PHE    78      46.798  16.131  20.715  1.00  0.00     0.180 C 
ATOM    749  CB  PHE    78      45.445  15.500  21.022  1.00  0.00     0.073 C 
ATOM    750  CG  PHE    78      44.420  16.505  21.489  1.00  0.00    -0.056 A 
ATOM    751  CD1 PHE    78      43.889  16.433  22.765  1.00  0.00     0.007 A 
ATOM    752  CE1 PHE    78      42.992  17.400  23.215  1.00  0.00     0.001 A 
ATOM    753  CZ  PHE    78      42.623  18.452  22.375  1.00  0.00     0.000 A 
ATOM    754  CE2 PHE    78      43.150  18.531  21.096  1.00  0.00     0.001 A 
ATOM    755  CD2 PHE    78      44.038  17.561  20.663  1.00  0.00     0.007 A 
ATOM    756  C   PHE    78      47.062  17.203  21.774  1.00  0.00     0.241 C 
ATOM    757  O   PHE    78      47.459  16.902  22.895  1.00  0.00    -0.271 OA
ATOM    758  N   ALA    79      46.761  18.448  21.430  1.00  0.00    -0.346 N 
ATOM    759  HN  ALA    79      46.422  18.646  20.499  1.00  0.00     0.163 HD
ATOM    760  CA  ALA    79      46.914  19.563  22.353  1.00  0.00     0.172 C 
ATOM    761  CB  ALA    79      48.392  19.917  22.554  1.00  0.00     0.042 C 
ATOM    762  C   ALA    79      46.167  20.757  21.803  1.00  0.00     0.240 C 
ATOM    763  O   ALA    79      45.922  20.857  20.598  1.00  0.00    -0.271 OA
ATOM    764  N   PHE    80      45.749  21.627  22.709  1.00  0.00    -0.346 N 
ATOM    765  HN  PHE    80      45.974  21.482  23.682  1.00  0.00     0.163 HD
ATOM    766  CA  PHE    80      45.063  22.845  22.349  1.00  0.00     0.180 C 
ATOM    767  CB  PHE    80      44.106  23.242  23.469  1.00  0.00     0.073 C 
ATOM    768  CG  PHE    80      42.842  22.434  23.518  1.00  0.00    -0.056 A 
ATOM    769  CD1 PHE    80      42.509  21.719  24.664  1.00  0.00     0.007 A 
ATOM    770  CE1 PHE    80      41.299  21.031  24.745  1.00  0.00     0.001 A 
ATOM    771  CZ  PHE    80      40.413  21.051  23.674  1.00  0.00     0.000 A 
ATOM    772  CE2 PHE    80      40.738  21.759  22.516  1.00  0.00     0.001 A 
ATOM    773  CD2 PHE    80      41.949  22.444  22.445  1.00  0.00     0.007 A 
ATOM    774  C   PHE    80      46.141  23.919  22.222  1.00  0.00     0.241 C 
ATOM    775  O   PHE    80      47.158  23.858  22.917  1.00  0.00    -0.271 OA
ATOM    776  N   PHE    81      45.932  24.899  21.349  1.00  0.00    -0.346 N 
ATOM    777  HN  PHE    81      45.086  24.932  20.800  1.00  0.00     0.163 HD
ATOM    778  CA  PHE    81      46.906  25.985  21.217  1.00  0.00     0.180 C 
ATOM    779  CB  PHE    81      46.578  26.879  20.018  1.00  0.00     0.073 C 
ATOM    780  CG  PHE    81      46.781  26.195  18.684  1.00  0.00    -0.056 A 
ATOM    781  CD1 PHE    81      48.047  25.779  18.287  1.00  0.00     0.007 A 
ATOM    782  CE1 PHE    81      48.232  25.129  17.057  1.00  0.00     0.001 A 
ATOM    783  CZ  PHE    81      47.149  24.896  16.220  1.00  0.00     0.000 A 
ATOM    784  CE2 PHE    81      45.886  25.305  16.606  1.00  0.00     0.001 A 
ATOM    785  CD2 PHE    81      45.704  25.951  17.833  1.00  0.00     0.007 A 
ATOM    786  C   PHE    81      46.901  26.767  22.536  1.00  0.00     0.241 C 
ATOM    787  O   PHE    81      45.872  26.831  23.231  1.00  0.00    -0.271 OA
ATOM    788  N   LYS    82      48.052  27.325  22.890  1.00  0.00    -0.346 N 
ATOM    789  HN  LYS    82      48.846  27.273  22.266  1.00  0.00     0.163 HD
ATOM    790  CA  LYS    82      48.209  28.035  24.159  1.00  0.00     0.176 C 
ATOM    791  CB  LYS    82      49.695  28.225  24.463  1.00  0.00     0.035 C 
ATOM    792  CG  LYS    82      49.973  28.725  25.870  1.00  0.00     0.004 C 
ATOM    793  CD  LYS    82      51.457  28.834  26.104  1.00  0.00     0.027 C 
ATOM    794  CE  LYS    82      51.783  28.862  27.583  1.00  0.00     0.229 C 
ATOM    795  NZ  LYS    82      52.502  30.124  27.898  1.00  0.00    -0.079 N 
ATOM    796  HZ1 LYS    82      51.897  30.910  27.706  1.00  0.00     0.274 HD
ATOM    797  HZ2 LYS    82      52.778  30.120  28.869  1.00  0.00     0.274 HD
ATOM    798  HZ3 LYS    82      53.321  30.189  27.306  1.00  0.00     0.274 HD
ATOM    799  C   LYS    82      47.495  29.370  24.321  1.00  0.00     0.241 C 
ATOM    800  O   LYS    82      47.334  30.127  23.370  1.00  0.00    -0.271 OA
ATOM    801  N   TYR    83      47.025  29.619  25.534  1.00  0.00    -0.346 N 
ATOM    802  HN  TYR    83      47.134  28.932  26.267  1.00  0.00     0.163 HD
ATOM    803  CA  TYR    83      46.388  30.880  25.876  1.00  0.00     0.180 C 
ATOM    804  CB  TYR    83      44.893  30.881  25.544  1.00  0.00     0.073 C 
ATOM    805  CG  TYR    83      44.085  29.865  26.308  1.00  0.00    -0.056 A 
ATOM    806  CD1 TYR    83      43.447  30.204  27.497  1.00  0.00     0.010 A 
ATOM    807  CE1 TYR    83      42.712  29.266  28.205  1.00  0.00     0.037 A 
ATOM    808  CZ  TYR    83      42.609  27.972  27.721  1.00  0.00     0.065 A 
ATOM    809  OH  TYR    83      41.885  27.027  28.417  1.00  0.00    -0.361 OA
ATOM    810  HH  TYR    83      41.496  27.379  29.222  1.00  0.00     0.217 HD
ATOM    811  CE2 TYR    83      43.232  27.613  26.542  1.00  0.00     0.037 A 
ATOM    812  CD2 TYR    83      43.962  28.559  25.846  1.00  0.00     0.010 A 
ATOM    813  C   TYR    83      46.618  31.095  27.371  1.00  0.00     0.241 C 
ATOM    814  O   TYR    83      46.734  30.133  28.125  1.00  0.00    -0.271 OA
ATOM    815  N   LYS    84      46.726  32.354  27.782  1.00  0.00    -0.346 N 
ATOM    816  HN  LYS    84      46.609  33.102  27.115  1.00  0.00     0.163 HD
ATOM    817  CA  LYS    84      46.967  32.717  29.180  1.00  0.00     0.176 C 
ATOM    818  CB  LYS    84      48.349  33.348  29.332  1.00  0.00     0.035 C 
ATOM    819  CG  LYS    84      49.465  32.356  29.453  1.00  0.00     0.004 C 
ATOM    820  CD  LYS    84      50.807  33.056  29.439  1.00  0.00     0.027 C 
ATOM    821  CE  LYS    84      51.690  32.617  30.605  1.00  0.00     0.229 C 
ATOM    822  NZ  LYS    84      53.106  33.060  30.426  1.00  0.00    -0.079 N 
ATOM    823  HZ1 LYS    84      53.672  32.709  31.187  1.00  0.00     0.274 HD
ATOM    824  HZ2 LYS    84      53.474  32.729  29.546  1.00  0.00     0.274 HD
ATOM    825  HZ3 LYS    84      53.144  34.070  30.436  1.00  0.00     0.274 HD
ATOM    826  C   LYS    84      45.942  33.712  29.684  1.00  0.00     0.241 C 
ATOM    827  O   LYS    84      45.702  34.728  29.045  1.00  0.00    -0.271 OA
ATOM    828  N   GLU    85      45.328  33.409  30.819  1.00  0.00    -0.346 N 
ATOM    829  HN  GLU    85      45.537  32.548  31.303  1.00  0.00     0.163 HD
ATOM    830  CA  GLU    85      44.357  34.317  31.413  1.00  0.00     0.177 C 
ATOM    831  CB  GLU    85      43.119  33.563  31.879  1.00  0.00     0.045 C 
ATOM    832  CG  GLU    85      42.370  32.858  30.776  1.00  0.00     0.116 C 
ATOM    833  CD  GLU    85      41.352  31.872  31.310  1.00  0.00     0.172 C 
ATOM    834  OE1 GLU    85      40.751  31.138  30.492  1.00  0.00    -0.648 OA
ATOM    835  OE2 GLU    85      41.151  31.830  32.548  1.00  0.00    -0.648 OA
ATOM    836  C   GLU    85      44.993  35.023  32.603  1.00  0.00     0.241 C 
ATOM    837  O   GLU    85      45.162  34.430  33.674  1.00  0.00    -0.271 OA
ATOM    838  N   GLU    86      45.351  36.288  32.413  1.00  0.00    -0.346 N 
ATOM    839  HN  GLU    86      45.189  36.730  31.519  1.00  0.00     0.163 HD
ATOM    840  CA  GLU    86      45.960  37.076  33.479  1.00  0.00     0.177 C 
ATOM    841  CB  GLU    86      47.082  37.946  32.902  1.00  0.00     0.045 C 
ATOM    842  CG  GLU    86      48.048  38.513  33.935  1.00  0.00     0.116 C 
ATOM    843  CD  GLU    86      49.428  38.785  33.361  1.00  0.00     0.172 C 
ATOM    844  OE1 GLU    86      50.427  38.469  34.041  1.00  0.00    -0.648 OA
ATOM    845  OE2 GLU    86      49.518  39.318  32.233  1.00  0.00    -0.648 OA
ATOM    846  C   GLU    86      44.868  37.943  34.127  1.00  0.00     0.240 C 
ATOM    847  O   GLU    86      45.106  39.098  34.491  1.00  0.00    -0.271 OA
ATOM    848  N   GLY    87      43.677  37.361  34.279  1.00  0.00    -0.351 N 
ATOM    849  HN  GLY    87      43.549  36.402  33.988  1.00  0.00     0.163 HD
ATOM    850  CA  GLY    87      42.547  38.071  34.853  1.00  0.00     0.225 C 
ATOM    851  C   GLY    87      41.964  39.042  33.845  1.00  0.00     0.236 C 
ATOM    852  O   GLY    87      42.495  40.139  33.658  1.00  0.00    -0.272 OA
ATOM    853  N   SER    88      40.899  38.625  33.163  1.00  0.00    -0.344 N 
ATOM    854  HN  SER    88      40.513  37.712  33.355  1.00  0.00     0.163 HD
ATOM    855  CA  SER    88      40.235  39.453  32.146  1.00  0.00     0.200 C 
ATOM    856  CB  SER    88      39.858  40.831  32.715  1.00  0.00     0.199 C 
ATOM    857  OG  SER    88      38.961  40.711  33.806  1.00  0.00    -0.398 OA
ATOM    858  HG  SER    88      38.064  40.814  33.476  1.00  0.00     0.209 HD
ATOM    859  C   SER    88      41.047  39.624  30.849  1.00  0.00     0.243 C 
ATOM    860  O   SER    88      40.471  39.806  29.769  1.00  0.00    -0.271 OA
ATOM    861  N   LYS    89      42.375  39.589  30.963  1.00  0.00    -0.346 N 
ATOM    862  HN  LYS    89      42.799  39.463  31.871  1.00  0.00     0.163 HD
ATOM    863  CA  LYS    89      43.257  39.718  29.808  1.00  0.00     0.176 C 
ATOM    864  CB  LYS    89      44.538  40.464  30.197  1.00  0.00     0.035 C 
ATOM    865  CG  LYS    89      45.511  40.681  29.037  1.00  0.00     0.004 C 
ATOM    866  CD  LYS    89      46.862  40.033  29.306  1.00  0.00     0.027 C 
ATOM    867  CE  LYS    89      47.962  40.694  28.491  1.00  0.00     0.229 C 
ATOM    868  NZ  LYS    89      49.319  40.380  29.020  1.00  0.00    -0.079 N 
ATOM    869  HZ1 LYS    89      50.023  40.885  28.502  1.00  0.00     0.274 HD
ATOM    870  HZ2 LYS    89      49.373  40.637  29.999  1.00  0.00     0.274 HD
ATOM    871  HZ3 LYS    89      49.489  39.387  28.947  1.00  0.00     0.274 HD
ATOM    872  C   LYS    89      43.622  38.333  29.268  1.00  0.00     0.241 C 
ATOM    873  O   LYS    89      44.278  37.550  29.962  1.00  0.00    -0.271 OA
ATOM    874  N   VAL    90      43.199  38.030  28.042  1.00  0.00    -0.346 N 
ATOM    875  HN  VAL    90      42.658  38.696  27.510  1.00  0.00     0.163 HD
ATOM    876  CA  VAL    90      43.518  36.738  27.437  1.00  0.00     0.180 C 
ATOM    877  CB  VAL    90      42.254  36.004  26.917  1.00  0.00     0.009 C 
ATOM    878  CG1 VAL    90      42.640  34.652  26.316  1.00  0.00     0.012 C 
ATOM    879  CG2 VAL    90      41.268  35.797  28.051  1.00  0.00     0.012 C 
ATOM    880  C   VAL    90      44.516  36.896  26.295  1.00  0.00     0.241 C 
ATOM    881  O   VAL    90      44.368  37.771  25.448  1.00  0.00    -0.271 OA
ATOM    882  N   THR    91      45.554  36.072  26.299  1.00  0.00    -0.344 N 
ATOM    883  HN  THR    91      45.650  35.382  27.032  1.00  0.00     0.163 HD
ATOM    884  CA  THR    91      46.549  36.118  25.245  1.00  0.00     0.205 C 
ATOM    885  CB  THR    91      47.916  36.605  25.756  1.00  0.00     0.146 C 
ATOM    886  CG2 THR    91      48.905  36.732  24.599  1.00  0.00     0.042 C 
ATOM    887  OG1 THR    91      47.764  37.889  26.372  1.00  0.00    -0.393 OA
ATOM    888  HG1 THR    91      47.293  38.457  25.756  1.00  0.00     0.210 HD
ATOM    889  C   THR    91      46.687  34.722  24.659  1.00  0.00     0.243 C 
ATOM    890  O   THR    91      46.838  33.740  25.387  1.00  0.00    -0.271 OA
ATOM    891  N   THR    92      46.600  34.643  23.339  1.00  0.00    -0.344 N 
ATOM    892  HN  THR    92      46.469  35.480  22.790  1.00  0.00     0.163 HD
ATOM    893  CA  THR    92      46.704  33.382  22.637  1.00  0.00     0.205 C 
ATOM    894  CB  THR    92      45.618  33.290  21.553  1.00  0.00     0.146 C 
ATOM    895  CG2 THR    92      45.801  32.032  20.698  1.00  0.00     0.042 C 
ATOM    896  OG1 THR    92      44.330  33.253  22.181  1.00  0.00    -0.393 OA
ATOM    897  HG1 THR    92      43.653  33.347  21.506  1.00  0.00     0.210 HD
ATOM    898  C   THR    92      48.083  33.285  22.005  1.00  0.00     0.243 C 
ATOM    899  O   THR    92      48.688  34.298  21.658  1.00  0.00    -0.271 OA
ATOM    900  N   TYR    93      48.612  32.072  21.940  1.00  0.00    -0.346 N 
ATOM    901  HN  TYR    93      48.068  31.274  22.226  1.00  0.00     0.163 HD
ATOM    902  CA  TYR    93      49.907  31.823  21.328  1.00  0.00     0.180 C 
ATOM    903  CB  TYR    93      50.944  31.468  22.376  1.00  0.00     0.073 C 
ATOM    904  CG  TYR    93      51.193  32.581  23.326  1.00  0.00    -0.056 A 
ATOM    905  CD1 TYR    93      52.209  33.498  23.087  1.00  0.00     0.010 A 
ATOM    906  CE1 TYR    93      52.434  34.545  23.950  1.00  0.00     0.037 A 
ATOM    907  CZ  TYR    93      51.634  34.683  25.069  1.00  0.00     0.065 A 
ATOM    908  OH  TYR    93      51.869  35.719  25.935  1.00  0.00    -0.361 OA
ATOM    909  HH  TYR    93      52.558  36.309  25.620  1.00  0.00     0.217 HD
ATOM    910  CE2 TYR    93      50.612  33.781  25.327  1.00  0.00     0.037 A 
ATOM    911  CD2 TYR    93      50.400  32.739  24.457  1.00  0.00     0.010 A 
ATOM    912  C   TYR    93      49.722  30.648  20.407  1.00  0.00     0.241 C 
ATOM    913  O   TYR    93      49.661  29.501  20.857  1.00  0.00    -0.271 OA
ATOM    914  N   CYX    94      49.603  30.936  19.120  1.00  0.00    -0.345 N 
ATOM    915  HN  CYX    94      49.632  31.895  18.808  1.00  0.00     0.163 HD
ATOM    916  CA  CYX    94      49.416  29.890  18.128  1.00  0.00     0.186 C 
ATOM    917  CB  CYX    94      48.752  30.471  16.889  1.00  0.00     0.120 C 
ATOM    918  SG  CYX    94      47.167  31.232  17.352  1.00  0.00    -0.095 SA
ATOM    919  C   CYX    94      50.703  29.155  17.790  1.00  0.00     0.242 C 
ATOM    920  O   CYX    94      50.684  28.159  17.071  1.00  0.00    -0.271 OA
ATOM    921  N   ASN    95      51.814  29.639  18.332  1.00  0.00    -0.346 N 
ATOM    922  HN  ASN    95      51.770  30.449  18.933  1.00  0.00     0.163 HD
ATOM    923  CA  ASN    95      53.113  29.013  18.122  1.00  0.00     0.185 C 
ATOM    924  CB  ASN    95      54.200  30.078  17.910  1.00  0.00     0.137 C 
ATOM    925  CG  ASN    95      54.291  31.063  19.062  1.00  0.00     0.217 C 
ATOM    926  OD1 ASN    95      53.396  31.128  19.915  1.00  0.00    -0.274 OA
ATOM    927  ND2 ASN    95      55.368  31.854  19.089  1.00  0.00    -0.370 N 
ATOM    928 1HD2 ASN    95      56.078  31.770  18.378  1.00  0.00     0.159 HD
ATOM    929 2HD2 ASN    95      55.482  32.501  19.853  1.00  0.00     0.159 HD
ATOM    930  C   ASN    95      53.474  28.110  19.311  1.00  0.00     0.241 C 
ATOM    931  O   ASN    95      54.599  27.601  19.401  1.00  0.00    -0.271 OA
ATOM    932  N   GLU    96      52.521  27.928  20.227  1.00  0.00    -0.346 N 
ATOM    933  HN  GLU    96      51.613  28.356  20.109  1.00  0.00     0.163 HD
ATOM    934  CA  GLU    96      52.735  27.083  21.396  1.00  0.00     0.177 C 
ATOM    935  CB  GLU    96      53.201  27.921  22.591  1.00  0.00     0.045 C 
ATOM    936  CG  GLU    96      54.614  28.483  22.438  1.00  0.00     0.116 C 
ATOM    937  CD  GLU    96      55.010  29.457  23.543  1.00  0.00     0.172 C 
ATOM    938  OE1 GLU    96      54.580  29.281  24.707  1.00  0.00    -0.648 OA
ATOM    939  OE2 GLU    96      55.780  30.396  23.251  1.00  0.00    -0.648 OA
ATOM    940  C   GLU    96      51.467  26.328  21.746  1.00  0.00     0.241 C 
ATOM    941  O   GLU    96      50.402  26.638  21.235  1.00  0.00    -0.271 OA
ATOM    942  N   THR    97      51.594  25.321  22.607  1.00  0.00    -0.344 N 
ATOM    943  HN  THR    97      52.505  25.088  22.978  1.00  0.00     0.163 HD
ATOM    944  CA  THR    97      50.455  24.521  23.042  1.00  0.00     0.205 C 
ATOM    945  CB  THR    97      50.591  23.027  22.591  1.00  0.00     0.146 C 
ATOM    946  CG2 THR    97      51.068  22.931  21.152  1.00  0.00     0.042 C 
ATOM    947  OG1 THR    97      51.517  22.336  23.442  1.00  0.00    -0.393 OA
ATOM    948  HG1 THR    97      51.079  22.176  24.286  1.00  0.00     0.210 HD
ATOM    949  C   THR    97      50.276  24.500  24.557  1.00  0.00     0.243 C 
ATOM    950  O   THR    97      51.190  24.840  25.307  1.00  0.00    -0.271 OA
ATOM    951  N   MET    98      49.074  24.142  24.994  1.00  0.00    -0.346 N 
ATOM    952  HN  MET    98      48.355  23.889  24.333  1.00  0.00     0.163 HD
ATOM    953  CA  MET    98      48.803  23.942  26.412  1.00  0.00     0.177 C 
ATOM    954  CB  MET    98      47.299  23.866  26.669  1.00  0.00     0.045 C 
ATOM    955  CG  MET    98      46.541  25.125  26.319  1.00  0.00     0.076 C 
ATOM    956  SD  MET    98      47.100  26.502  27.340  1.00  0.00    -0.173 SA
ATOM    957  CE  MET    98      46.159  26.206  28.857  1.00  0.00     0.089 C 
ATOM    958  C   MET    98      49.384  22.549  26.619  1.00  0.00     0.241 C 
ATOM    959  O   MET    98      49.896  21.945  25.670  1.00  0.00    -0.271 OA
ATOM    960  N   THR    99      49.315  22.027  27.834  1.00  0.00    -0.344 N 
ATOM    961  HN  THR    99      48.885  22.526  28.598  1.00  0.00     0.163 HD
ATOM    962  CA  THR    99      49.806  20.684  28.050  1.00  0.00     0.205 C 
ATOM    963  CB  THR    99      49.822  20.305  29.530  1.00  0.00     0.146 C 
ATOM    964  CG2 THR    99      50.403  18.900  29.705  1.00  0.00     0.042 C 
ATOM    965  OG1 THR    99      50.643  21.240  30.240  1.00  0.00    -0.393 OA
ATOM    966  HG1 THR    99      51.534  21.190  29.886  1.00  0.00     0.210 HD
ATOM    967  C   THR    99      48.873  19.755  27.289  1.00  0.00     0.243 C 
ATOM    968  O   THR    99      47.658  19.873  27.396  1.00  0.00    -0.271 OA
ATOM    969  N   GLY   100      49.456  18.875  26.478  1.00  0.00    -0.350 N 
ATOM    970  HN  GLY   100      50.460  18.839  26.406  1.00  0.00     0.163 HD
ATOM    971  CA  GLY   100      48.678  17.938  25.699  1.00  0.00     0.225 C 
ATOM    972  C   GLY   100      48.909  16.480  26.057  1.00  0.00     0.236 C 
ATOM    973  O   GLY   100      49.724  16.145  26.923  1.00  0.00    -0.272 OA
ATOM    974  N   TRP   101      48.205  15.611  25.340  1.00  0.00    -0.346 N 
ATOM    975  HN  TRP   101      47.586  15.958  24.621  1.00  0.00     0.163 HD
ATOM    976  CA  TRP   101      48.260  14.174  25.543  1.00  0.00     0.181 C 
ATOM    977  CB  TRP   101      46.842  13.663  25.797  1.00  0.00     0.075 C 
ATOM    978  CG  TRP   101      46.160  14.285  26.963  1.00  0.00    -0.028 A 
ATOM    979  CD1 TRP   101      46.013  13.735  28.195  1.00  0.00     0.096 A 
ATOM    980  NE1 TRP   101      45.226  14.538  28.980  1.00  0.00    -0.365 N 
ATOM    981  HE1 TRP   101      44.946  14.311  29.923  1.00  0.00     0.165 HD
ATOM    982  CE2 TRP   101      44.857  15.644  28.267  1.00  0.00     0.042 A 
ATOM    983  CZ2 TRP   101      44.063  16.730  28.637  1.00  0.00     0.030 A 
ATOM    984  CH2 TRP   101      43.847  17.709  27.700  1.00  0.00     0.002 A 
ATOM    985  CZ3 TRP   101      44.404  17.623  26.419  1.00  0.00     0.001 A 
ATOM    986  CE3 TRP   101      45.199  16.536  26.051  1.00  0.00     0.014 A 
ATOM    987  CD2 TRP   101      45.432  15.525  26.988  1.00  0.00    -0.002 A 
ATOM    988  C   TRP   101      48.831  13.436  24.321  1.00  0.00     0.241 C 
ATOM    989  O   TRP   101      48.434  13.694  23.185  1.00  0.00    -0.271 OA
ATOM    990  N   VAL   102      49.770  12.528  24.550  1.00  0.00    -0.346 N 
ATOM    991  HN  VAL   102      50.081  12.345  25.495  1.00  0.00     0.163 HD
ATOM    992  CA  VAL   102      50.335  11.725  23.469  1.00  0.00     0.180 C 
ATOM    993  CB  VAL   102      51.822  12.110  23.109  1.00  0.00     0.009 C 
ATOM    994  CG1 VAL   102      52.756  12.038  24.342  1.00  0.00     0.012 C 
ATOM    995  CG2 VAL   102      52.337  11.192  22.028  1.00  0.00     0.012 C 
ATOM    996  C   VAL   102      50.261  10.293  23.977  1.00  0.00     0.241 C 
ATOM    997  O   VAL   102      50.499  10.043  25.157  1.00  0.00    -0.271 OA
ATOM    998  N   HIP   103      49.813   9.380  23.125  1.00  0.00    -0.346 N 
ATOM    999  HN  HIP   103      49.577   9.644  22.178  1.00  0.00     0.163 HD
ATOM   1000  CA  HIP   103      49.699   7.976  23.503  1.00  0.00     0.182 C 
ATOM   1001  CB  HIP   103      48.424   7.737  24.318  1.00  0.00     0.093 C 
ATOM   1002  CG  HIP   103      47.154   8.110  23.612  1.00  0.00     0.028 A 
ATOM   1003  ND1 HIP   103      46.643   7.372  22.569  1.00  0.00    -0.354 N 
ATOM   1004  HD1 HIP   103      47.069   6.541  22.182  1.00  0.00     0.166 HD
ATOM   1005  CE1 HIP   103      45.478   7.879  22.196  1.00  0.00     0.180 A 
ATOM   1006  NE2 HIP   103      45.216   8.919  22.964  1.00  0.00    -0.360 N 
ATOM   1007  HE2 HIP   103      44.333   9.419  22.991  1.00  0.00     0.166 HD
ATOM   1008  CD2 HIP   103      46.246   9.083  23.861  1.00  0.00     0.114 A 
ATOM   1009  C   HIP   103      49.738   7.146  22.245  1.00  0.00     0.241 C 
ATOM   1010  O   HIP   103      49.427   7.647  21.172  1.00  0.00    -0.271 OA
ATOM   1011  N   ASP   104      50.129   5.886  22.361  1.00  0.00    -0.345 N 
ATOM   1012  HN  ASP   104      50.387   5.499  23.259  1.00  0.00     0.163 HD
ATOM   1013  CA  ASP   104      50.194   5.053  21.178  1.00  0.00     0.186 C 
ATOM   1014  CB  ASP   104      50.853   3.704  21.485  1.00  0.00     0.147 C 
ATOM   1015  CG  ASP   104      50.183   2.969  22.628  1.00  0.00     0.175 C 
ATOM   1016  OD1 ASP   104      48.993   2.604  22.517  1.00  0.00    -0.648 OA
ATOM   1017  OD2 ASP   104      50.865   2.731  23.639  1.00  0.00    -0.648 OA
ATOM   1018  C   ASP   104      48.780   4.882  20.634  1.00  0.00     0.241 C 
ATOM   1019  O   ASP   104      47.809   5.125  21.357  1.00  0.00    -0.271 OA
ATOM   1020  N   VAL   105      48.662   4.484  19.368  1.00  0.00    -0.346 N 
ATOM   1021  HN  VAL   105      49.488   4.289  18.821  1.00  0.00     0.163 HD
ATOM   1022  CA  VAL   105      47.353   4.305  18.741  1.00  0.00     0.180 C 
ATOM   1023  CB  VAL   105      47.481   3.906  17.242  1.00  0.00     0.009 C 
ATOM   1024  CG1 VAL   105      48.049   5.080  16.434  1.00  0.00     0.012 C 
ATOM   1025  CG2 VAL   105      48.367   2.680  17.084  1.00  0.00     0.012 C 
ATOM   1026  C   VAL   105      46.421   3.327  19.477  1.00  0.00     0.241 C 
ATOM   1027  O   VAL   105      45.208   3.373  19.299  1.00  0.00    -0.271 OA
ATOM   1028  N   LEU   106      46.965   2.434  20.294  1.00  0.00    -0.346 N 
ATOM   1029  HN  LEU   106      47.962   2.414  20.458  1.00  0.00     0.163 HD
ATOM   1030  CA  LEU   106      46.094   1.517  21.035  1.00  0.00     0.177 C 
ATOM   1031  CB  LEU   106      46.834   0.230  21.421  1.00  0.00     0.038 C 
ATOM   1032  CG  LEU   106      47.347  -0.716  20.337  1.00  0.00    -0.020 C 
ATOM   1033  CD1 LEU   106      48.250  -1.758  20.980  1.00  0.00     0.009 C 
ATOM   1034  CD2 LEU   106      46.188  -1.393  19.623  1.00  0.00     0.009 C 
ATOM   1035  C   LEU   106      45.565   2.173  22.316  1.00  0.00     0.240 C 
ATOM   1036  O   LEU   106      44.579   1.714  22.883  1.00  0.00    -0.271 OA
ATOM   1037  N   GLY   107      46.240   3.224  22.777  1.00  0.00    -0.351 N 
ATOM   1038  HN  GLY   107      47.069   3.546  22.296  1.00  0.00     0.163 HD
ATOM   1039  CA  GLY   107      45.852   3.867  24.019  1.00  0.00     0.225 C 
ATOM   1040  C   GLY   107      46.487   3.210  25.252  1.00  0.00     0.236 C 
ATOM   1041  O   GLY   107      46.013   3.425  26.366  1.00  0.00    -0.272 OA
ATOM   1042  N   ARG   108      47.567   2.443  25.073  1.00  0.00    -0.346 N 
ATOM   1043  HN  ARG   108      47.954   2.329  24.144  1.00  0.00     0.163 HD
ATOM   1044  CA  ARG   108      48.238   1.769  26.200  1.00  0.00     0.176 C 
ATOM   1045  CB  ARG   108      49.079   0.577  25.721  1.00  0.00     0.036 C 
ATOM   1046  CG  ARG   108      48.400  -0.441  24.811  1.00  0.00     0.023 C 
ATOM   1047  CD  ARG   108      47.629  -1.538  25.547  1.00  0.00     0.138 C 
ATOM   1048  NE  ARG   108      46.208  -1.279  25.362  1.00  0.00    -0.227 N 
ATOM   1049  HE  ARG   108      45.850  -0.442  25.799  1.00  0.00     0.177 HD
ATOM   1050  CZ  ARG   108      45.366  -1.986  24.612  1.00  0.00     0.665 C 
ATOM   1051  NH1 ARG   108      45.755  -3.066  23.957  1.00  0.00    -0.235 N 
ATOM   1052  HH  ARG   108      46.703  -3.395  24.056  1.00  0.00     0.174 HD
ATOM   1053  HH  ARG   108      45.111  -3.550  23.351  1.00  0.00     0.174 HD
ATOM   1054  NH2 ARG   108      44.153  -1.503  24.398  1.00  0.00    -0.235 N 
ATOM   1055  HH  ARG   108      43.878  -0.622  24.809  1.00  0.00     0.174 HD
ATOM   1056  HH  ARG   108      43.517  -1.985  23.783  1.00  0.00     0.174 HD
ATOM   1057  C   ARG   108      49.150   2.725  27.001  1.00  0.00     0.241 C 
ATOM   1058  O   ARG   108      48.880   3.039  28.163  1.00  0.00    -0.271 OA
ATOM   1059  N   ASN   109      50.228   3.180  26.369  1.00  0.00    -0.346 N 
ATOM   1060  HN  ASN   109      50.400   2.902  25.414  1.00  0.00     0.163 HD
ATOM   1061  CA  ASN   109      51.182   4.090  27.002  1.00  0.00     0.185 C 
ATOM   1062  CB  ASN   109      52.610   3.727  26.598  1.00  0.00     0.137 C 
ATOM   1063  CG  ASN   109      53.023   2.342  27.106  1.00  0.00     0.217 C 
ATOM   1064  OD1 ASN   109      52.833   2.014  28.277  1.00  0.00    -0.274 OA
ATOM   1065  ND2 ASN   109      53.562   1.523  26.222  1.00  0.00    -0.370 N 
ATOM   1066 1HD2 ASN   109      53.664   1.806  25.259  1.00  0.00     0.159 HD
ATOM   1067 2HD2 ASN   109      53.826   0.596  26.518  1.00  0.00     0.159 HD
ATOM   1068  C   ASN   109      50.866   5.533  26.651  1.00  0.00     0.241 C 
ATOM   1069  O   ASN   109      50.688   5.877  25.474  1.00  0.00    -0.271 OA
ATOM   1070  N   TRP   110      50.782   6.356  27.697  1.00  0.00    -0.346 N 
ATOM   1071  HN  TRP   110      51.018   5.990  28.599  1.00  0.00     0.163 HD
ATOM   1072  CA  TRP   110      50.445   7.779  27.637  1.00  0.00     0.181 C 
ATOM   1073  CB  TRP   110      49.190   8.052  28.488  1.00  0.00     0.075 C 
ATOM   1074  CG  TRP   110      47.894   7.531  27.942  1.00  0.00    -0.028 A 
ATOM   1075  CD1 TRP   110      47.566   6.232  27.678  1.00  0.00     0.096 A 
ATOM   1076  NE1 TRP   110      46.286   6.164  27.172  1.00  0.00    -0.365 N 
ATOM   1077  HE1 TRP   110      45.825   5.302  26.913  1.00  0.00     0.165 HD
ATOM   1078  CE2 TRP   110      45.772   7.432  27.104  1.00  0.00     0.042 A 
ATOM   1079  CZ2 TRP   110      44.524   7.873  26.672  1.00  0.00     0.030 A 
ATOM   1080  CH2 TRP   110      44.277   9.216  26.725  1.00  0.00     0.002 A 
ATOM   1081  CZ3 TRP   110      45.232  10.118  27.205  1.00  0.00     0.001 A 
ATOM   1082  CE3 TRP   110      46.472   9.683  27.634  1.00  0.00     0.014 A 
ATOM   1083  CD2 TRP   110      46.755   8.314  27.592  1.00  0.00    -0.002 A 
ATOM   1084  C   TRP   110      51.564   8.630  28.231  1.00  0.00     0.241 C 
ATOM   1085  O   TRP   110      52.360   8.150  29.027  1.00  0.00    -0.271 OA
ATOM   1086  N   ALA   111      51.540   9.919  27.912  1.00  0.00    -0.346 N 
ATOM   1087  HN  ALA   111      50.841  10.251  27.261  1.00  0.00     0.163 HD
ATOM   1088  CA  ALA   111      52.497  10.901  28.422  1.00  0.00     0.172 C 
ATOM   1089  CB  ALA   111      53.862  10.737  27.755  1.00  0.00     0.042 C 
ATOM   1090  C   ALA   111      51.920  12.278  28.119  1.00  0.00     0.240 C 
ATOM   1091  O   ALA   111      50.969  12.404  27.339  1.00  0.00    -0.271 OA
ATOM   1092  N   CYX   112      52.453  13.297  28.781  1.00  0.00    -0.345 N 
ATOM   1093  HN  CYX   112      53.218  13.137  29.420  1.00  0.00     0.163 HD
ATOM   1094  CA  CYX   112      52.006  14.670  28.585  1.00  0.00     0.186 C 
ATOM   1095  CB  CYX   112      51.765  15.342  29.933  1.00  0.00     0.120 C 
ATOM   1096  SG  CYX   112      50.621  14.405  30.996  1.00  0.00    -0.095 SA
ATOM   1097  C   CYX   112      53.122  15.383  27.844  1.00  0.00     0.242 C 
ATOM   1098  O   CYX   112      54.288  15.027  27.999  1.00  0.00    -0.271 OA
ATOM   1099  N   PHE   113      52.782  16.400  27.059  1.00  0.00    -0.346 N 
ATOM   1100  HN  PHE   113      51.813  16.668  26.955  1.00  0.00     0.163 HD
ATOM   1101  CA  PHE   113      53.799  17.118  26.303  1.00  0.00     0.180 C 
ATOM   1102  CB  PHE   113      53.992  16.442  24.927  1.00  0.00     0.073 C 
ATOM   1103  CG  PHE   113      52.896  16.761  23.925  1.00  0.00    -0.056 A 
ATOM   1104  CD1 PHE   113      51.708  16.043  23.913  1.00  0.00     0.007 A 
ATOM   1105  CE1 PHE   113      50.705  16.331  22.992  1.00  0.00     0.001 A 
ATOM   1106  CZ  PHE   113      50.886  17.347  22.070  1.00  0.00     0.000 A 
ATOM   1107  CE2 PHE   113      52.065  18.070  22.074  1.00  0.00     0.001 A 
ATOM   1108  CD2 PHE   113      53.063  17.776  22.997  1.00  0.00     0.007 A 
ATOM   1109  C   PHE   113      53.403  18.569  26.079  1.00  0.00     0.241 C 
ATOM   1110  O   PHE   113      52.235  18.926  26.224  1.00  0.00    -0.271 OA
ATOM   1111  N   THR   114      54.376  19.405  25.731  1.00  0.00    -0.344 N 
ATOM   1112  HN  THR   114      55.329  19.078  25.644  1.00  0.00     0.163 HD
ATOM   1113  CA  THR   114      54.074  20.780  25.380  1.00  0.00     0.205 C 
ATOM   1114  CB  THR   114      54.505  21.824  26.439  1.00  0.00     0.146 C 
ATOM   1115  CG2 THR   114      53.639  21.709  27.673  1.00  0.00     0.042 C 
ATOM   1116  OG1 THR   114      55.873  21.628  26.792  1.00  0.00    -0.393 OA
ATOM   1117  HG1 THR   114      56.132  22.335  27.387  1.00  0.00     0.210 HD
ATOM   1118  C   THR   114      54.832  21.006  24.094  1.00  0.00     0.243 C 
ATOM   1119  O   THR   114      55.934  20.479  23.915  1.00  0.00    -0.271 OA
ATOM   1120  N   GLY   115      54.218  21.742  23.177  1.00  0.00    -0.350 N 
ATOM   1121  HN  GLY   115      53.323  22.164  23.363  1.00  0.00     0.163 HD
ATOM   1122  CA  GLY   115      54.862  21.991  21.903  1.00  0.00     0.225 C 
ATOM   1123  C   GLY   115      55.134  23.457  21.644  1.00  0.00     0.236 C 
ATOM   1124  O   GLY   115      54.407  24.339  22.111  1.00  0.00    -0.272 OA
ATOM   1125  N   LYS   116      56.224  23.713  20.937  1.00  0.00    -0.346 N 
ATOM   1126  HN  LYS   116      56.800  22.948  20.611  1.00  0.00     0.163 HD
ATOM   1127  CA  LYS   116      56.602  25.058  20.561  1.00  0.00     0.176 C 
ATOM   1128  CB  LYS   116      57.745  25.562  21.448  1.00  0.00     0.035 C 
ATOM   1129  CG  LYS   116      57.323  25.791  22.894  1.00  0.00     0.004 C 
ATOM   1130  CD  LYS   116      58.511  25.933  23.822  1.00  0.00     0.027 C 
ATOM   1131  CE  LYS   116      58.267  27.042  24.839  1.00  0.00     0.229 C 
ATOM   1132  NZ  LYS   116      57.145  26.726  25.783  1.00  0.00    -0.079 N 
ATOM   1133  HZ1 LYS   116      57.513  26.538  26.704  1.00  0.00     0.274 HD
ATOM   1134  HZ2 LYS   116      56.510  27.513  25.822  1.00  0.00     0.274 HD
ATOM   1135  HZ3 LYS   116      56.641  25.918  25.444  1.00  0.00     0.274 HD
ATOM   1136  C   LYS   116      57.016  25.005  19.091  1.00  0.00     0.241 C 
ATOM   1137  O   LYS   116      57.741  24.104  18.683  1.00  0.00    -0.271 OA
ATOM   1138  N   LYS   117      56.476  25.916  18.288  1.00  0.00    -0.346 N 
ATOM   1139  HN  LYS   117      55.871  26.625  18.666  1.00  0.00     0.163 HD
ATOM   1140  CA  LYS   117      56.791  25.968  16.873  1.00  0.00     0.176 C 
ATOM   1141  CB  LYS   117      55.750  26.788  16.118  1.00  0.00     0.035 C 
ATOM   1142  CG  LYS   117      55.753  26.529  14.643  1.00  0.00     0.004 C 
ATOM   1143  CD  LYS   117      54.611  27.259  13.981  1.00  0.00     0.027 C 
ATOM   1144  CE  LYS   117      54.916  27.544  12.524  1.00  0.00     0.229 C 
ATOM   1145  NZ  LYS   117      53.739  28.149  11.851  1.00  0.00    -0.079 N 
ATOM   1146  HZ1 LYS   117      52.971  27.493  11.876  1.00  0.00     0.274 HD
ATOM   1147  HZ2 LYS   117      53.464  29.000  12.319  1.00  0.00     0.274 HD
ATOM   1148  HZ3 LYS   117      53.960  28.337  10.884  1.00  0.00     0.274 HD
ATOM   1149  C   LYS   117      58.158  26.596  16.713  1.00  0.00     0.241 C 
ATOM   1150  O   LYS   117      58.390  27.699  17.183  1.00  0.00    -0.271 OA
ATOM   1151  N   VAL   118      59.071  25.866  16.087  1.00  0.00    -0.346 N 
ATOM   1152  HN  VAL   118      58.822  24.959  15.720  1.00  0.00     0.163 HD
ATOM   1153  CA  VAL   118      60.425  26.348  15.870  1.00  0.00     0.180 C 
ATOM   1154  CB  VAL   118      61.470  25.270  16.240  1.00  0.00     0.009 C 
ATOM   1155  CG1 VAL   118      61.443  25.020  17.739  1.00  0.00     0.012 C 
ATOM   1156  CG2 VAL   118      61.227  23.992  15.478  1.00  0.00     0.012 C 
ATOM   1157  C   VAL   118      60.605  26.791  14.427  1.00  0.00     0.241 C 
ATOM   1158  O   VAL   118      61.654  26.567  13.823  1.00  0.00    -0.271 OA
ATOM   1159  N   GLY   119      59.574  27.443  13.892  1.00  0.00    -0.349 N 
ATOM   1160  HN  GLY   119      58.735  27.588  14.434  1.00  0.00     0.163 HD
ATOM   1161  CA  GLY   119      59.600  27.917  12.517  1.00  0.00     0.235 C 
ATOM   1162  C   GLY   119      58.965  26.964  11.514  1.00  0.00     0.191 C 
ATOM   1163  O   GLY   119      57.845  26.480  11.702  1.00  0.00    -0.647 OA
ATOM   1164  OXT GLY   119      59.573  26.631  10.499  1.00  0.00    -0.647 OA
ATOM   1165  N   LEU   207      24.077   5.655  -5.423  1.00  0.00    -0.066 N 
ATOM   1166  HN3 LEU   207      24.127   6.097  -6.331  1.00  0.00     0.275 HD
ATOM   1167  HN2 LEU   207      24.977   5.260  -5.190  1.00  0.00     0.275 HD
ATOM   1168  HN1 LEU   207      23.382   4.922  -5.455  1.00  0.00     0.275 HD
ATOM   1169  CA  LEU   207      23.687   6.673  -4.401  1.00  0.00     0.275 C 
ATOM   1170  CB  LEU   207      24.688   7.830  -4.407  1.00  0.00     0.046 C 
ATOM   1171  CG  LEU   207      24.816   8.702  -3.156  1.00  0.00    -0.020 C 
ATOM   1172  CD1 LEU   207      25.144   7.846  -1.936  1.00  0.00     0.009 C 
ATOM   1173  CD2 LEU   207      25.913   9.729  -3.391  1.00  0.00     0.009 C 
ATOM   1174  C   LEU   207      22.283   7.181  -4.720  1.00  0.00     0.251 C 
ATOM   1175  O   LEU   207      22.000   7.550  -5.860  1.00  0.00    -0.271 OA
ATOM   1176  N   PRO   208      21.382   7.183  -3.722  1.00  0.00    -0.337 N 
ATOM   1177  CD  PRO   208      21.640   6.699  -2.359  1.00  0.00     0.127 C 
ATOM   1178  CG  PRO   208      20.295   6.160  -1.980  1.00  0.00     0.022 C 
ATOM   1179  CB  PRO   208      19.372   7.197  -2.503  1.00  0.00     0.037 C 
ATOM   1180  CA  PRO   208      19.990   7.624  -3.841  1.00  0.00     0.179 C 
ATOM   1181  C   PRO   208      19.834   9.129  -4.046  1.00  0.00     0.241 C 
ATOM   1182  O   PRO   208      20.760   9.906  -3.796  1.00  0.00    -0.271 OA
ATOM   1183  N   THR   209      18.649   9.534  -4.495  1.00  0.00    -0.344 N 
ATOM   1184  HN  THR   209      17.930   8.857  -4.702  1.00  0.00     0.163 HD
ATOM   1185  CA  THR   209      18.360  10.943  -4.734  1.00  0.00     0.205 C 
ATOM   1186  CB  THR   209      17.334  11.137  -5.915  1.00  0.00     0.146 C 
ATOM   1187  CG2 THR   209      17.391   9.961  -6.884  1.00  0.00     0.042 C 
ATOM   1188  OG1 THR   209      15.997  11.243  -5.406  1.00  0.00    -0.393 OA
ATOM   1189  HG1 THR   209      15.720  10.384  -5.080  1.00  0.00     0.210 HD
ATOM   1190  C   THR   209      17.801  11.539  -3.456  1.00  0.00     0.243 C 
ATOM   1191  O   THR   209      17.777  12.757  -3.279  1.00  0.00    -0.271 OA
ATOM   1192  N   SER   210      17.417  10.651  -2.545  1.00  0.00    -0.344 N 
ATOM   1193  HN  SER   210      17.502   9.665  -2.739  1.00  0.00     0.163 HD
ATOM   1194  CA  SER   210      16.815  11.026  -1.285  1.00  0.00     0.200 C 
ATOM   1195  CB  SER   210      15.300  10.992  -1.446  1.00  0.00     0.199 C 
ATOM   1196  OG  SER   210      14.671  11.949  -0.622  1.00  0.00    -0.398 OA
ATOM   1197  HG  SER   210      13.741  12.000  -0.862  1.00  0.00     0.209 HD
ATOM   1198  C   SER   210      17.241  10.017  -0.215  1.00  0.00     0.243 C 
ATOM   1199  O   SER   210      17.426   8.838  -0.515  1.00  0.00    -0.271 OA
ATOM   1200  N   TRP   211      17.400  10.485   1.025  1.00  0.00    -0.346 N 
ATOM   1201  HN  TRP   211      17.224  11.462   1.217  1.00  0.00     0.163 HD
ATOM   1202  CA  TRP   211      17.791   9.625   2.147  1.00  0.00     0.181 C 
ATOM   1203  CB  TRP   211      19.289   9.348   2.133  1.00  0.00     0.075 C 
ATOM   1204  CG  TRP   211      19.637   8.226   3.030  1.00  0.00    -0.028 A 
ATOM   1205  CD1 TRP   211      20.030   8.311   4.336  1.00  0.00     0.096 A 
ATOM   1206  NE1 TRP   211      20.197   7.050   4.855  1.00  0.00    -0.365 N 
ATOM   1207  HE1 TRP   211      20.467   6.864   5.812  1.00  0.00     0.165 HD
ATOM   1208  CE2 TRP   211      19.920   6.121   3.887  1.00  0.00     0.042 A 
ATOM   1209  CZ2 TRP   211      19.953   4.720   3.936  1.00  0.00     0.030 A 
ATOM   1210  CH2 TRP   211      19.624   4.037   2.791  1.00  0.00     0.002 A 
ATOM   1211  CZ3 TRP   211      19.265   4.715   1.611  1.00  0.00     0.001 A 
ATOM   1212  CE3 TRP   211      19.233   6.103   1.563  1.00  0.00     0.014 A 
ATOM   1213  CD2 TRP   211      19.565   6.827   2.718  1.00  0.00    -0.002 A 
ATOM   1214  C   TRP   211      17.409  10.237   3.493  1.00  0.00     0.241 C 
ATOM   1215  O   TRP   211      17.564  11.437   3.713  1.00  0.00    -0.271 OA
ATOM   1216  N   ASP   212      16.921   9.401   4.395  1.00  0.00    -0.345 N 
ATOM   1217  HN  ASP   212      16.816   8.421   4.178  1.00  0.00     0.163 HD
ATOM   1218  CA  ASP   212      16.502   9.867   5.704  1.00  0.00     0.186 C 
ATOM   1219  CB  ASP   212      15.039  10.334   5.641  1.00  0.00     0.147 C 
ATOM   1220  CG  ASP   212      14.567  10.992   6.926  1.00  0.00     0.175 C 
ATOM   1221  OD1 ASP   212      13.517  11.673   6.901  1.00  0.00    -0.648 OA
ATOM   1222  OD2 ASP   212      15.227  10.829   7.973  1.00  0.00    -0.648 OA
ATOM   1223  C   ASP   212      16.651   8.685   6.644  1.00  0.00     0.241 C 
ATOM   1224  O   ASP   212      15.899   7.720   6.562  1.00  0.00    -0.271 OA
ATOM   1225  N   TRP   213      17.628   8.759   7.537  1.00  0.00    -0.346 N 
ATOM   1226  HN  TRP   213      18.227   9.571   7.566  1.00  0.00     0.163 HD
ATOM   1227  CA  TRP   213      17.873   7.677   8.475  1.00  0.00     0.181 C 
ATOM   1228  CB  TRP   213      19.161   7.934   9.234  1.00  0.00     0.075 C 
ATOM   1229  CG  TRP   213      20.351   7.533   8.456  1.00  0.00    -0.028 A 
ATOM   1230  CD1 TRP   213      21.300   8.353   7.925  1.00  0.00     0.096 A 
ATOM   1231  NE1 TRP   213      22.285   7.608   7.326  1.00  0.00    -0.365 N 
ATOM   1232  HE1 TRP   213      23.096   7.998   6.867  1.00  0.00     0.165 HD
ATOM   1233  CE2 TRP   213      21.977   6.281   7.456  1.00  0.00     0.042 A 
ATOM   1234  CZ2 TRP   213      22.663   5.150   7.012  1.00  0.00     0.030 A 
ATOM   1235  CH2 TRP   213      22.104   3.930   7.279  1.00  0.00     0.002 A 
ATOM   1236  CZ3 TRP   213      20.893   3.823   7.976  1.00  0.00     0.001 A 
ATOM   1237  CE3 TRP   213      20.215   4.948   8.420  1.00  0.00     0.014 A 
ATOM   1238  CD2 TRP   213      20.758   6.200   8.162  1.00  0.00    -0.002 A 
ATOM   1239  C   TRP   213      16.731   7.402   9.442  1.00  0.00     0.241 C 
ATOM   1240  O   TRP   213      16.761   6.412  10.163  1.00  0.00    -0.271 OA
ATOM   1241  N   ARG   214      15.744   8.293   9.476  1.00  0.00    -0.346 N 
ATOM   1242  HN  ARG   214      15.774   9.098   8.862  1.00  0.00     0.163 HD
ATOM   1243  CA  ARG   214      14.568   8.120  10.333  1.00  0.00     0.176 C 
ATOM   1244  CB  ARG   214      13.910   9.467  10.662  1.00  0.00     0.036 C 
ATOM   1245  CG  ARG   214      14.783  10.446  11.428  1.00  0.00     0.023 C 
ATOM   1246  CD  ARG   214      14.122  11.813  11.494  1.00  0.00     0.138 C 
ATOM   1247  NE  ARG   214      13.786  12.319  10.163  1.00  0.00    -0.227 N 
ATOM   1248  HE  ARG   214      14.037  11.742   9.369  1.00  0.00     0.177 HD
ATOM   1249  CZ  ARG   214      13.206  13.493   9.923  1.00  0.00     0.665 C 
ATOM   1250  NH1 ARG   214      12.883  14.303  10.926  1.00  0.00    -0.235 N 
ATOM   1251  HH  ARG   214      13.102  14.034  11.873  1.00  0.00     0.174 HD
ATOM   1252  HH  ARG   214      12.450  15.195  10.745  1.00  0.00     0.174 HD
ATOM   1253  NH2 ARG   214      12.961  13.862   8.675  1.00  0.00    -0.235 N 
ATOM   1254  HH  ARG   214      13.186  13.226   7.918  1.00  0.00     0.174 HD
ATOM   1255  HH  ARG   214      12.527  14.750   8.481  1.00  0.00     0.174 HD
ATOM   1256  C   ARG   214      13.555   7.259   9.592  1.00  0.00     0.241 C 
ATOM   1257  O   ARG   214      12.581   6.789  10.188  1.00  0.00    -0.271 OA
ATOM   1258  N   ASN   215      13.769   7.069   8.286  1.00  0.00    -0.346 N 
ATOM   1259  HN  ASN   215      14.575   7.475   7.836  1.00  0.00     0.163 HD
ATOM   1260  CA  ASN   215      12.850   6.270   7.485  1.00  0.00     0.185 C 
ATOM   1261  CB  ASN   215      11.717   7.146   6.937  1.00  0.00     0.137 C 
ATOM   1262  CG  ASN   215      10.601   6.330   6.288  1.00  0.00     0.217 C 
ATOM   1263  OD1 ASN   215      10.678   5.100   6.189  1.00  0.00    -0.274 OA
ATOM   1264  ND2 ASN   215       9.561   7.015   5.837  1.00  0.00    -0.370 N 
ATOM   1265 1HD2 ASN   215       9.533   8.017   5.943  1.00  0.00     0.159 HD
ATOM   1266 2HD2 ASN   215       8.789   6.522   5.417  1.00  0.00     0.159 HD
ATOM   1267  C   ASN   215      13.524   5.543   6.341  1.00  0.00     0.241 C 
ATOM   1268  O   ASN   215      13.532   6.023   5.217  1.00  0.00    -0.271 OA
ATOM   1269  N   VAL   216      14.168   4.427   6.635  1.00  0.00    -0.346 N 
ATOM   1270  HN  VAL   216      14.186   4.071   7.581  1.00  0.00     0.163 HD
ATOM   1271  CA  VAL   216      14.766   3.655   5.571  1.00  0.00     0.180 C 
ATOM   1272  CB  VAL   216      16.276   3.339   5.793  1.00  0.00     0.009 C 
ATOM   1273  CG1 VAL   216      16.728   3.815   7.123  1.00  0.00     0.012 C 
ATOM   1274  CG2 VAL   216      16.593   1.880   5.561  1.00  0.00     0.012 C 
ATOM   1275  C   VAL   216      13.841   2.457   5.438  1.00  0.00     0.241 C 
ATOM   1276  O   VAL   216      13.926   1.466   6.169  1.00  0.00    -0.271 OA
ATOM   1277  N   HIP   217      12.817   2.698   4.623  1.00  0.00    -0.346 N 
ATOM   1278  HN  HIP   217      12.778   3.597   4.164  1.00  0.00     0.163 HD
ATOM   1279  CA  HIP   217      11.759   1.745   4.314  1.00  0.00     0.182 C 
ATOM   1280  CB  HIP   217      12.313   0.576   3.500  1.00  0.00     0.093 C 
ATOM   1281  CG  HIP   217      12.920   1.010   2.200  1.00  0.00     0.028 A 
ATOM   1282  ND1 HIP   217      12.162   1.477   1.144  1.00  0.00    -0.354 N 
ATOM   1283  HD1 HIP   217      11.151   1.504   1.121  1.00  0.00     0.166 HD
ATOM   1284  CE1 HIP   217      12.962   1.893   0.178  1.00  0.00     0.180 A 
ATOM   1285  NE2 HIP   217      14.212   1.705   0.565  1.00  0.00    -0.360 N 
ATOM   1286  HE2 HIP   217      15.036   1.941   0.028  1.00  0.00     0.166 HD
ATOM   1287  CD2 HIP   217      14.214   1.151   1.822  1.00  0.00     0.114 A 
ATOM   1288  C   HIP   217      10.971   1.319   5.540  1.00  0.00     0.241 C 
ATOM   1289  O   HIP   217      10.797   0.135   5.819  1.00  0.00    -0.271 OA
ATOM   1290  N   GLY   218      10.499   2.327   6.267  1.00  0.00    -0.351 N 
ATOM   1291  HN  GLY   218      10.694   3.278   5.993  1.00  0.00     0.163 HD
ATOM   1292  CA  GLY   218       9.705   2.104   7.461  1.00  0.00     0.225 C 
ATOM   1293  C   GLY   218      10.453   2.161   8.778  1.00  0.00     0.236 C 
ATOM   1294  O   GLY   218       9.913   2.639   9.774  1.00  0.00    -0.272 OA
ATOM   1295  N   ILE   219      11.705   1.713   8.781  1.00  0.00    -0.346 N 
ATOM   1296  HN  ILE   219      12.116   1.352   7.932  1.00  0.00     0.163 HD
ATOM   1297  CA  ILE   219      12.492   1.677  10.001  1.00  0.00     0.180 C 
ATOM   1298  CB  ILE   219      13.486   0.504   9.968  1.00  0.00     0.013 C 
ATOM   1299  CG2 ILE   219      14.167   0.340  11.320  1.00  0.00     0.012 C 
ATOM   1300  CG1 ILE   219      12.742  -0.788   9.627  1.00  0.00     0.002 C 
ATOM   1301  CD1 ILE   219      13.622  -2.018   9.654  1.00  0.00     0.005 C 
ATOM   1302  C   ILE   219      13.221   2.968  10.365  1.00  0.00     0.241 C 
ATOM   1303  O   ILE   219      13.790   3.652   9.514  1.00  0.00    -0.271 OA
ATOM   1304  N   ASN   220      13.193   3.282  11.654  1.00  0.00    -0.346 N 
ATOM   1305  HN  ASN   220      12.710   2.676  12.300  1.00  0.00     0.163 HD
ATOM   1306  CA  ASN   220      13.856   4.462  12.198  1.00  0.00     0.185 C 
ATOM   1307  CB  ASN   220      12.954   5.143  13.234  1.00  0.00     0.137 C 
ATOM   1308  CG  ASN   220      13.658   6.262  13.974  1.00  0.00     0.217 C 
ATOM   1309  OD1 ASN   220      14.256   7.134  13.361  1.00  0.00    -0.274 OA
ATOM   1310  ND2 ASN   220      13.613   6.224  15.302  1.00  0.00    -0.370 N 
ATOM   1311 1HD2 ASN   220      14.094   6.939  15.829  1.00  0.00     0.159 HD
ATOM   1312 2HD2 ASN   220      13.109   5.486  15.768  1.00  0.00     0.159 HD
ATOM   1313  C   ASN   220      15.153   4.020  12.866  1.00  0.00     0.241 C 
ATOM   1314  O   ASN   220      15.181   2.982  13.533  1.00  0.00    -0.271 OA
ATOM   1315  N   PHE   221      16.217   4.802  12.687  1.00  0.00    -0.346 N 
ATOM   1316  HN  PHE   221      16.149   5.617  12.093  1.00  0.00     0.163 HD
ATOM   1317  CA  PHE   221      17.514   4.487  13.289  1.00  0.00     0.180 C 
ATOM   1318  CB  PHE   221      18.516   4.086  12.208  1.00  0.00     0.073 C 
ATOM   1319  CG  PHE   221      18.255   2.741  11.598  1.00  0.00    -0.056 A 
ATOM   1320  CD1 PHE   221      18.706   1.585  12.220  1.00  0.00     0.007 A 
ATOM   1321  CE1 PHE   221      18.493   0.339  11.645  1.00  0.00     0.001 A 
ATOM   1322  CZ  PHE   221      17.822   0.240  10.435  1.00  0.00     0.000 A 
ATOM   1323  CE2 PHE   221      17.362   1.387   9.798  1.00  0.00     0.001 A 
ATOM   1324  CD2 PHE   221      17.578   2.631  10.380  1.00  0.00     0.007 A 
ATOM   1325  C   PHE   221      18.084   5.666  14.079  1.00  0.00     0.241 C 
ATOM   1326  O   PHE   221      19.219   5.617  14.536  1.00  0.00    -0.271 OA
ATOM   1327  N   VAL   222      17.310   6.735  14.218  1.00  0.00    -0.346 N 
ATOM   1328  HN  VAL   222      16.380   6.743  13.821  1.00  0.00     0.163 HD
ATOM   1329  CA  VAL   222      17.764   7.913  14.950  1.00  0.00     0.180 C 
ATOM   1330  CB  VAL   222      17.436   9.197  14.160  1.00  0.00     0.009 C 
ATOM   1331  CG1 VAL   222      17.963  10.420  14.872  1.00  0.00     0.012 C 
ATOM   1332  CG2 VAL   222      18.028   9.097  12.777  1.00  0.00     0.012 C 
ATOM   1333  C   VAL   222      17.125   7.964  16.341  1.00  0.00     0.241 C 
ATOM   1334  O   VAL   222      15.922   7.736  16.488  1.00  0.00    -0.271 OA
ATOM   1335  N   SER   223      17.941   8.220  17.362  1.00  0.00    -0.344 N 
ATOM   1336  HN  SER   223      18.922   8.392  17.193  1.00  0.00     0.163 HD
ATOM   1337  CA  SER   223      17.452   8.306  18.742  1.00  0.00     0.200 C 
ATOM   1338  CB  SER   223      18.615   8.284  19.743  1.00  0.00     0.199 C 
ATOM   1339  OG  SER   223      19.438   9.411  19.590  1.00  0.00    -0.398 OA
ATOM   1340  HG  SER   223      20.173   9.359  20.219  1.00  0.00     0.209 HD
ATOM   1341  C   SER   223      16.652   9.594  18.869  1.00  0.00     0.245 C 
ATOM   1342  O   SER   223      16.801  10.501  18.043  1.00  0.00    -0.271 OA
ATOM   1343  N   PRO   224      15.841   9.717  19.935  1.00  0.00    -0.337 N 
ATOM   1344  CD  PRO   224      15.648   8.735  21.017  1.00  0.00     0.127 C 
ATOM   1345  CG  PRO   224      14.241   9.052  21.474  1.00  0.00     0.022 C 
ATOM   1346  CB  PRO   224      14.296  10.557  21.486  1.00  0.00     0.037 C 
ATOM   1347  CA  PRO   224      15.006  10.895  20.169  1.00  0.00     0.179 C 
ATOM   1348  C   PRO   224      15.719  12.234  20.258  1.00  0.00     0.241 C 
ATOM   1349  O   PRO   224      16.898  12.313  20.598  1.00  0.00    -0.271 OA
ATOM   1350  N   VAL   225      14.982  13.279  19.901  1.00  0.00    -0.346 N 
ATOM   1351  HN  VAL   225      14.023  13.132  19.623  1.00  0.00     0.163 HD
ATOM   1352  CA  VAL   225      15.459  14.647  19.966  1.00  0.00     0.180 C 
ATOM   1353  CB  VAL   225      14.440  15.608  19.286  1.00  0.00     0.009 C 
ATOM   1354  CG1 VAL   225      14.809  17.057  19.526  1.00  0.00     0.012 C 
ATOM   1355  CG2 VAL   225      14.376  15.332  17.794  1.00  0.00     0.012 C 
ATOM   1356  C   VAL   225      15.515  14.964  21.460  1.00  0.00     0.241 C 
ATOM   1357  O   VAL   225      14.659  14.509  22.218  1.00  0.00    -0.271 OA
ATOM   1358  N   ARG   226      16.534  15.709  21.877  1.00  0.00    -0.346 N 
ATOM   1359  HN  ARG   226      17.203  16.060  21.206  1.00  0.00     0.163 HD
ATOM   1360  CA  ARG   226      16.694  16.104  23.267  1.00  0.00     0.176 C 
ATOM   1361  CB  ARG   226      17.909  15.407  23.870  1.00  0.00     0.036 C 
ATOM   1362  CG  ARG   226      17.795  13.908  23.893  1.00  0.00     0.023 C 
ATOM   1363  CD  ARG   226      18.913  13.301  24.702  1.00  0.00     0.138 C 
ATOM   1364  NE  ARG   226      18.806  13.701  26.097  1.00  0.00    -0.227 N 
ATOM   1365  HE  ARG   226      18.080  14.358  26.338  1.00  0.00     0.177 HD
ATOM   1366  CZ  ARG   226      19.595  13.256  27.070  1.00  0.00     0.665 C 
ATOM   1367  NH1 ARG   226      19.409  13.687  28.317  1.00  0.00    -0.235 N 
ATOM   1368  HH  ARG   226      18.691  14.362  28.533  1.00  0.00     0.174 HD
ATOM   1369  HH  ARG   226      19.994  13.322  29.060  1.00  0.00     0.174 HD
ATOM   1370  NH2 ARG   226      20.561  12.373  26.806  1.00  0.00    -0.235 N 
ATOM   1371  HH  ARG   226      20.708  12.028  25.870  1.00  0.00     0.174 HD
ATOM   1372  HH  ARG   226      21.147  12.035  27.560  1.00  0.00     0.174 HD
ATOM   1373  C   ARG   226      16.876  17.615  23.341  1.00  0.00     0.241 C 
ATOM   1374  O   ARG   226      16.977  18.289  22.318  1.00  0.00    -0.271 OA
ATOM   1375  N   ASN   227      16.900  18.156  24.552  1.00  0.00    -0.346 N 
ATOM   1376  HN  ASN   227      16.812  17.577  25.374  1.00  0.00     0.163 HD
ATOM   1377  CA  ASN   227      17.103  19.588  24.728  1.00  0.00     0.185 C 
ATOM   1378  CB  ASN   227      15.906  20.210  25.452  1.00  0.00     0.137 C 
ATOM   1379  CG  ASN   227      15.823  21.710  25.262  1.00  0.00     0.217 C 
ATOM   1380  OD1 ASN   227      16.844  22.397  25.129  1.00  0.00    -0.274 OA
ATOM   1381  ND2 ASN   227      14.602  22.231  25.237  1.00  0.00    -0.370 N 
ATOM   1382 1HD2 ASN   227      14.500  23.222  25.078  1.00  0.00     0.159 HD
ATOM   1383 2HD2 ASN   227      13.788  21.648  25.352  1.00  0.00     0.159 HD
ATOM   1384  C   ASN   227      18.380  19.812  25.535  1.00  0.00     0.241 C 
ATOM   1385  O   ASN   227      18.522  19.295  26.640  1.00  0.00    -0.271 OA
ATOM   1386  N   GLN   228      19.310  20.590  24.993  1.00  0.00    -0.346 N 
ATOM   1387  HN  GLN   228      19.153  21.029  24.099  1.00  0.00     0.163 HD
ATOM   1388  CA  GLN   228      20.555  20.860  25.696  1.00  0.00     0.177 C 
ATOM   1389  CB  GLN   228      21.606  21.317  24.678  1.00  0.00     0.044 C 
ATOM   1390  CG  GLN   228      21.334  22.655  24.021  1.00  0.00     0.105 C 
ATOM   1391  CD  GLN   228      22.283  22.926  22.869  1.00  0.00     0.215 C 
ATOM   1392  OE1 GLN   228      22.008  22.574  21.734  1.00  0.00    -0.274 OA
ATOM   1393  NE2 GLN   228      23.401  23.557  23.163  1.00  0.00    -0.370 N 
ATOM   1394 1HE2 GLN   228      24.066  23.765  22.438  1.00  0.00     0.159 HD
ATOM   1395 2HE2 GLN   228      23.567  23.851  24.117  1.00  0.00     0.159 HD
ATOM   1396  C   GLN   228      20.357  21.885  26.815  1.00  0.00     0.241 C 
ATOM   1397  O   GLN   228      21.265  22.126  27.619  1.00  0.00    -0.271 OA
ATOM   1398  N   ALA   229      19.178  22.501  26.849  1.00  0.00    -0.346 N 
ATOM   1399  HN  ALA   229      18.482  22.286  26.150  1.00  0.00     0.163 HD
ATOM   1400  CA  ALA   229      18.845  23.498  27.867  1.00  0.00     0.172 C 
ATOM   1401  CB  ALA   229      18.967  22.895  29.263  1.00  0.00     0.042 C 
ATOM   1402  C   ALA   229      19.778  24.679  27.712  1.00  0.00     0.240 C 
ATOM   1403  O   ALA   229      20.280  24.904  26.612  1.00  0.00    -0.271 OA
ATOM   1404  N   SER   230      20.067  25.391  28.804  1.00  0.00    -0.344 N 
ATOM   1405  HN  SER   230      19.672  25.139  29.698  1.00  0.00     0.163 HD
ATOM   1406  CA  SER   230      20.916  26.572  28.720  1.00  0.00     0.200 C 
ATOM   1407  CB  SER   230      20.441  27.660  29.699  1.00  0.00     0.199 C 
ATOM   1408  OG  SER   230      20.404  27.188  31.030  1.00  0.00    -0.398 OA
ATOM   1409  HG  SER   230      19.621  26.641  31.145  1.00  0.00     0.209 HD
ATOM   1410  C   SER   230      22.432  26.375  28.821  1.00  0.00     0.243 C 
ATOM   1411  O   SER   230      23.162  27.336  29.004  1.00  0.00    -0.271 OA
ATOM   1412  N   CYX   231      22.907  25.148  28.650  1.00  0.00    -0.345 N 
ATOM   1413  HN  CYX   231      22.270  24.387  28.463  1.00  0.00     0.163 HD
ATOM   1414  CA  CYX   231      24.347  24.851  28.693  1.00  0.00     0.186 C 
ATOM   1415  CB  CYX   231      24.514  23.509  29.391  1.00  0.00     0.120 C 
ATOM   1416  SG  CYX   231      26.124  22.700  29.276  1.00  0.00    -0.095 SA
ATOM   1417  C   CYX   231      24.888  24.793  27.250  1.00  0.00     0.241 C 
ATOM   1418  O   CYX   231      24.209  24.276  26.375  1.00  0.00    -0.271 OA
ATOM   1419  N   GLY   232      26.068  25.354  26.982  1.00  0.00    -0.351 N 
ATOM   1420  HN  GLY   232      26.607  25.793  27.716  1.00  0.00     0.163 HD
ATOM   1421  CA  GLY   232      26.632  25.321  25.623  1.00  0.00     0.225 C 
ATOM   1422  C   GLY   232      27.183  23.939  25.327  1.00  0.00     0.236 C 
ATOM   1423  O   GLY   232      28.365  23.756  25.015  1.00  0.00    -0.272 OA
ATOM   1424  N   SER   233      26.253  22.996  25.314  1.00  0.00    -0.344 N 
ATOM   1425  HN  SER   233      25.301  23.270  25.480  1.00  0.00     0.163 HD
ATOM   1426  CA  SER   233      26.478  21.573  25.193  1.00  0.00     0.200 C 
ATOM   1427  CB  SER   233      25.479  20.922  26.169  1.00  0.00     0.199 C 
ATOM   1428  OG  SER   233      25.907  19.657  26.591  1.00  0.00    -0.398 OA
ATOM   1429  HG  SER   233      25.353  19.380  27.327  1.00  0.00     0.209 HD
ATOM   1430  C   SER   233      26.280  20.959  23.789  1.00  0.00     0.243 C 
ATOM   1431  O   SER   233      26.430  19.748  23.619  1.00  0.00    -0.271 OA
ATOM   1432  N   CYS   234      25.948  21.774  22.792  1.00  0.00    -0.345 N 
ATOM   1433  HN  CYS   234      25.856  22.764  22.961  1.00  0.00     0.163 HD
ATOM   1434  CA  CYS   234      25.672  21.254  21.451  1.00  0.00     0.185 C 
ATOM   1435  CB  CYS   234      25.534  22.393  20.433  1.00  0.00     0.105 C 
ATOM   1436  SG  CYS   234      26.961  23.486  20.279  1.00  0.00    -0.180 SA
ATOM   1437  HG  CYS   234      27.782  22.587  19.779  1.00  0.00     0.101 HD
ATOM   1438  C   CYS   234      26.622  20.180  20.932  1.00  0.00     0.241 C 
ATOM   1439  O   CYS   234      26.177  19.117  20.529  1.00  0.00    -0.271 OA
ATOM   1440  N   TYR   235      27.921  20.430  21.014  1.00  0.00    -0.346 N 
ATOM   1441  HN  TYR   235      28.235  21.302  21.414  1.00  0.00     0.163 HD
ATOM   1442  CA  TYR   235      28.930  19.486  20.546  1.00  0.00     0.180 C 
ATOM   1443  CB  TYR   235      30.334  20.030  20.837  1.00  0.00     0.073 C 
ATOM   1444  CG  TYR   235      30.682  20.069  22.315  1.00  0.00    -0.056 A 
ATOM   1445  CD1 TYR   235      30.223  21.105  23.136  1.00  0.00     0.010 A 
ATOM   1446  CE1 TYR   235      30.500  21.116  24.507  1.00  0.00     0.037 A 
ATOM   1447  CZ  TYR   235      31.245  20.090  25.054  1.00  0.00     0.065 A 
ATOM   1448  OH  TYR   235      31.503  20.080  26.392  1.00  0.00    -0.361 OA
ATOM   1449  HH  TYR   235      31.175  20.868  26.838  1.00  0.00     0.217 HD
ATOM   1450  CE2 TYR   235      31.720  19.054  24.260  1.00  0.00     0.037 A 
ATOM   1451  CD2 TYR   235      31.434  19.049  22.899  1.00  0.00     0.010 A 
ATOM   1452  C   TYR   235      28.769  18.101  21.166  1.00  0.00     0.241 C 
ATOM   1453  O   TYR   235      28.988  17.078  20.505  1.00  0.00    -0.271 OA
ATOM   1454  N   SER   236      28.409  18.069  22.443  1.00  0.00    -0.344 N 
ATOM   1455  HN  SER   236      28.241  18.928  22.948  1.00  0.00     0.163 HD
ATOM   1456  CA  SER   236      28.236  16.803  23.144  1.00  0.00     0.200 C 
ATOM   1457  CB  SER   236      28.187  17.036  24.659  1.00  0.00     0.199 C 
ATOM   1458  OG  SER   236      28.008  15.815  25.351  1.00  0.00    -0.398 OA
ATOM   1459  HG  SER   236      28.072  15.982  26.297  1.00  0.00     0.209 HD
ATOM   1460  C   SER   236      26.966  16.104  22.653  1.00  0.00     0.243 C 
ATOM   1461  O   SER   236      26.966  14.899  22.404  1.00  0.00    -0.271 OA
ATOM   1462  N   PHE   237      25.891  16.862  22.488  1.00  0.00    -0.346 N 
ATOM   1463  HN  PHE   237      25.928  17.850  22.698  1.00  0.00     0.163 HD
ATOM   1464  CA  PHE   237      24.651  16.285  21.989  1.00  0.00     0.180 C 
ATOM   1465  CB  PHE   237      23.495  17.301  22.101  1.00  0.00     0.073 C 
ATOM   1466  CG  PHE   237      22.869  17.355  23.486  1.00  0.00    -0.056 A 
ATOM   1467  CD1 PHE   237      23.483  18.058  24.523  1.00  0.00     0.007 A 
ATOM   1468  CE1 PHE   237      22.933  18.079  25.797  1.00  0.00     0.001 A 
ATOM   1469  CZ  PHE   237      21.754  17.395  26.053  1.00  0.00     0.000 A 
ATOM   1470  CE2 PHE   237      21.125  16.692  25.034  1.00  0.00     0.001 A 
ATOM   1471  CD2 PHE   237      21.682  16.673  23.758  1.00  0.00     0.007 A 
ATOM   1472  C   PHE   237      24.822  15.751  20.555  1.00  0.00     0.241 C 
ATOM   1473  O   PHE   237      24.400  14.634  20.249  1.00  0.00    -0.271 OA
ATOM   1474  N   ALA   238      25.487  16.518  19.693  1.00  0.00    -0.346 N 
ATOM   1475  HN  ALA   238      25.833  17.418  19.987  1.00  0.00     0.163 HD
ATOM   1476  CA  ALA   238      25.726  16.095  18.305  1.00  0.00     0.172 C 
ATOM   1477  CB  ALA   238      26.480  17.190  17.533  1.00  0.00     0.042 C 
ATOM   1478  C   ALA   238      26.549  14.816  18.329  1.00  0.00     0.240 C 
ATOM   1479  O   ALA   238      26.219  13.829  17.656  1.00  0.00    -0.271 OA
ATOM   1480  N   SER   239      27.578  14.815  19.171  1.00  0.00    -0.344 N 
ATOM   1481  HN  SER   239      27.790  15.637  19.719  1.00  0.00     0.163 HD
ATOM   1482  CA  SER   239      28.447  13.660  19.294  1.00  0.00     0.200 C 
ATOM   1483  CB  SER   239      29.580  13.927  20.284  1.00  0.00     0.199 C 
ATOM   1484  OG  SER   239      30.513  14.874  19.785  1.00  0.00    -0.398 OA
ATOM   1485  HG  SER   239      30.526  14.798  18.828  1.00  0.00     0.209 HD
ATOM   1486  C   SER   239      27.690  12.423  19.716  1.00  0.00     0.243 C 
ATOM   1487  O   SER   239      27.811  11.382  19.060  1.00  0.00    -0.271 OA
ATOM   1488  N   MET   240      26.921  12.518  20.807  1.00  0.00    -0.346 N 
ATOM   1489  HN  MET   240      26.856  13.389  21.313  1.00  0.00     0.163 HD
ATOM   1490  CA  MET   240      26.166  11.359  21.301  1.00  0.00     0.177 C 
ATOM   1491  CB  MET   240      25.416  11.664  22.612  1.00  0.00     0.045 C 
ATOM   1492  CG  MET   240      26.296  12.113  23.792  1.00  0.00     0.076 C 
ATOM   1493  SD  MET   240      27.651  11.001  24.108  1.00  0.00    -0.173 SA
ATOM   1494  CE  MET   240      29.020  11.943  23.529  1.00  0.00     0.089 C 
ATOM   1495  C   MET   240      25.159  10.931  20.246  1.00  0.00     0.240 C 
ATOM   1496  O   MET   240      24.980   9.739  20.000  1.00  0.00    -0.271 OA
ATOM   1497  N   GLY   241      24.517  11.910  19.613  1.00  0.00    -0.351 N 
ATOM   1498  HN  GLY   241      24.706  12.873  19.845  1.00  0.00     0.163 HD
ATOM   1499  CA  GLY   241      23.524  11.611  18.590  1.00  0.00     0.225 C 
ATOM   1500  C   GLY   241      24.097  10.768  17.465  1.00  0.00     0.236 C 
ATOM   1501  O   GLY   241      23.471   9.810  16.995  1.00  0.00    -0.272 OA
ATOM   1502  N   MET   242      25.287  11.136  17.013  1.00  0.00    -0.346 N 
ATOM   1503  HN  MET   242      25.772  11.924  17.421  1.00  0.00     0.163 HD
ATOM   1504  CA  MET   242      25.928  10.373  15.960  1.00  0.00     0.177 C 
ATOM   1505  CB  MET   242      27.259  11.005  15.570  1.00  0.00     0.045 C 
ATOM   1506  CG  MET   242      28.108  10.073  14.726  1.00  0.00     0.076 C 
ATOM   1507  SD  MET   242      29.406  10.911  13.823  1.00  0.00    -0.173 SA
ATOM   1508  CE  MET   242      30.352  11.675  15.111  1.00  0.00     0.089 C 
ATOM   1509  C   MET   242      26.173   8.937  16.430  1.00  0.00     0.241 C 
ATOM   1510  O   MET   242      25.769   7.975  15.763  1.00  0.00    -0.271 OA
ATOM   1511  N   LEU   243      26.828   8.788  17.577  1.00  0.00    -0.346 N 
ATOM   1512  HN  LEU   243      27.127   9.593  18.111  1.00  0.00     0.163 HD
ATOM   1513  CA  LEU   243      27.135   7.453  18.068  1.00  0.00     0.177 C 
ATOM   1514  CB  LEU   243      28.063   7.527  19.290  1.00  0.00     0.038 C 
ATOM   1515  CG  LEU   243      29.372   8.279  18.998  1.00  0.00    -0.020 C 
ATOM   1516  CD1 LEU   243      30.336   8.221  20.168  1.00  0.00     0.009 C 
ATOM   1517  CD2 LEU   243      30.044   7.664  17.774  1.00  0.00     0.009 C 
ATOM   1518  C   LEU   243      25.902   6.604  18.352  1.00  0.00     0.241 C 
ATOM   1519  O   LEU   243      25.915   5.403  18.108  1.00  0.00    -0.271 OA
ATOM   1520  N   GLU   244      24.827   7.226  18.833  1.00  0.00    -0.346 N 
ATOM   1521  HN  GLU   244      24.845   8.222  18.993  1.00  0.00     0.163 HD
ATOM   1522  CA  GLU   244      23.608   6.488  19.147  1.00  0.00     0.177 C 
ATOM   1523  CB  GLU   244      22.633   7.366  19.931  1.00  0.00     0.045 C 
ATOM   1524  CG  GLU   244      23.076   7.694  21.357  1.00  0.00     0.116 C 
ATOM   1525  CD  GLU   244      22.302   8.869  21.948  1.00  0.00     0.172 C 
ATOM   1526  OE1 GLU   244      21.544   9.526  21.200  1.00  0.00    -0.648 OA
ATOM   1527  OE2 GLU   244      22.449   9.149  23.157  1.00  0.00    -0.648 OA
ATOM   1528  C   GLU   244      22.925   5.939  17.890  1.00  0.00     0.241 C 
ATOM   1529  O   GLU   244      22.467   4.794  17.873  1.00  0.00    -0.271 OA
ATOM   1530  N   ALA   245      22.852   6.750  16.840  1.00  0.00    -0.346 N 
ATOM   1531  HN  ALA   245      23.239   7.683  16.886  1.00  0.00     0.163 HD
ATOM   1532  CA  ALA   245      22.244   6.292  15.589  1.00  0.00     0.172 C 
ATOM   1533  CB  ALA   245      22.026   7.475  14.634  1.00  0.00     0.042 C 
ATOM   1534  C   ALA   245      23.107   5.213  14.931  1.00  0.00     0.240 C 
ATOM   1535  O   ALA   245      22.603   4.167  14.518  1.00  0.00    -0.271 OA
ATOM   1536  N   ARG   246      24.421   5.429  14.897  1.00  0.00    -0.346 N 
ATOM   1537  HN  ARG   246      24.810   6.284  15.272  1.00  0.00     0.163 HD
ATOM   1538  CA  ARG   246      25.318   4.446  14.294  1.00  0.00     0.176 C 
ATOM   1539  CB  ARG   246      26.737   5.001  14.159  1.00  0.00     0.036 C 
ATOM   1540  CG  ARG   246      26.841   6.014  13.014  1.00  0.00     0.023 C 
ATOM   1541  CD  ARG   246      28.213   6.651  12.909  1.00  0.00     0.138 C 
ATOM   1542  NE  ARG   246      28.257   7.573  11.779  1.00  0.00    -0.227 N 
ATOM   1543  HE  ARG   246      27.462   8.183  11.651  1.00  0.00     0.177 HD
ATOM   1544  CZ  ARG   246      29.258   7.656  10.904  1.00  0.00     0.665 C 
ATOM   1545  NH1 ARG   246      30.336   6.888  11.018  1.00  0.00    -0.235 N 
ATOM   1546  HH  ARG   246      30.523   6.337  11.843  1.00  0.00     0.174 HD
ATOM   1547  HH  ARG   246      31.035   6.967  10.288  1.00  0.00     0.174 HD
ATOM   1548  NH2 ARG   246      29.129   8.441   9.849  1.00  0.00    -0.235 N 
ATOM   1549  HH  ARG   246      28.285   8.982   9.726  1.00  0.00     0.174 HD
ATOM   1550  HH  ARG   246      29.881   8.536   9.192  1.00  0.00     0.174 HD
ATOM   1551  C   ARG   246      25.315   3.106  15.008  1.00  0.00     0.241 C 
ATOM   1552  O   ARG   246      25.495   2.066  14.376  1.00  0.00    -0.271 OA
ATOM   1553  N   ILE   247      25.123   3.115  16.323  1.00  0.00    -0.346 N 
ATOM   1554  HN  ILE   247      25.005   3.988  16.818  1.00  0.00     0.163 HD
ATOM   1555  CA  ILE   247      25.049   1.860  17.069  1.00  0.00     0.180 C 
ATOM   1556  CB  ILE   247      25.064   2.079  18.607  1.00  0.00     0.013 C 
ATOM   1557  CG2 ILE   247      24.584   0.808  19.316  1.00  0.00     0.012 C 
ATOM   1558  CG1 ILE   247      26.486   2.432  19.070  1.00  0.00     0.002 C 
ATOM   1559  CD1 ILE   247      26.575   2.954  20.518  1.00  0.00     0.005 C 
ATOM   1560  C   ILE   247      23.739   1.185  16.651  1.00  0.00     0.241 C 
ATOM   1561  O   ILE   247      23.687  -0.034  16.467  1.00  0.00    -0.271 OA
ATOM   1562  N   ARG   248      22.696   1.979  16.440  1.00  0.00    -0.346 N 
ATOM   1563  HN  ARG   248      22.782   2.975  16.593  1.00  0.00     0.163 HD
ATOM   1564  CA  ARG   248      21.420   1.458  15.995  1.00  0.00     0.176 C 
ATOM   1565  CB  ARG   248      20.379   2.566  15.993  1.00  0.00     0.036 C 
ATOM   1566  CG  ARG   248      19.973   2.972  17.385  1.00  0.00     0.023 C 
ATOM   1567  CD  ARG   248      18.818   3.947  17.425  1.00  0.00     0.138 C 
ATOM   1568  NE  ARG   248      18.770   4.523  18.763  1.00  0.00    -0.227 N 
ATOM   1569  HE  ARG   248      19.658   4.653  19.227  1.00  0.00     0.177 HD
ATOM   1570  CZ  ARG   248      17.664   4.857  19.429  1.00  0.00     0.665 C 
ATOM   1571  NH1 ARG   248      17.779   5.356  20.655  1.00  0.00    -0.235 N 
ATOM   1572  HH  ARG   248      16.956   5.583  21.190  1.00  0.00     0.174 HD
ATOM   1573  HH  ARG   248      18.690   5.423  21.088  1.00  0.00     0.174 HD
ATOM   1574  NH2 ARG   248      16.455   4.742  18.861  1.00  0.00    -0.235 N 
ATOM   1575  HH  ARG   248      16.376   4.358  17.931  1.00  0.00     0.174 HD
ATOM   1576  HH  ARG   248      15.625   5.014  19.367  1.00  0.00     0.174 HD
ATOM   1577  C   ARG   248      21.526   0.782  14.630  1.00  0.00     0.241 C 
ATOM   1578  O   ARG   248      21.087  -0.362  14.467  1.00  0.00    -0.271 OA
ATOM   1579  N   ILE   249      22.042   1.495  13.625  1.00  0.00    -0.346 N 
ATOM   1580  HN  ILE   249      22.365   2.438  13.787  1.00  0.00     0.163 HD
ATOM   1581  CA  ILE   249      22.260   0.887  12.315  1.00  0.00     0.180 C 
ATOM   1582  CB  ILE   249      22.973   1.861  11.339  1.00  0.00     0.013 C 
ATOM   1583  CG2 ILE   249      23.279   1.166  10.022  1.00  0.00     0.012 C 
ATOM   1584  CG1 ILE   249      22.126   3.116  11.158  1.00  0.00     0.002 C 
ATOM   1585  CD1 ILE   249      22.936   4.224  10.565  1.00  0.00     0.005 C 
ATOM   1586  C   ILE   249      23.119  -0.377  12.391  1.00  0.00     0.241 C 
ATOM   1587  O   ILE   249      22.754  -1.385  11.803  1.00  0.00    -0.271 OA
ATOM   1588  N   LEU   250      24.249  -0.267  13.071  1.00  0.00    -0.346 N 
ATOM   1589  HN  LEU   250      24.486   0.608  13.518  1.00  0.00     0.163 HD
ATOM   1590  CA  LEU   250      25.192  -1.383  13.192  1.00  0.00     0.177 C 
ATOM   1591  CB  LEU   250      26.372  -0.992  14.081  1.00  0.00     0.038 C 
ATOM   1592  CG  LEU   250      27.486  -0.143  13.465  1.00  0.00    -0.020 C 
ATOM   1593  CD1 LEU   250      28.454   0.306  14.539  1.00  0.00     0.009 C 
ATOM   1594  CD2 LEU   250      28.211  -0.945  12.374  1.00  0.00     0.009 C 
ATOM   1595  C   LEU   250      24.584  -2.638  13.734  1.00  0.00     0.241 C 
ATOM   1596  O   LEU   250      24.963  -3.734  13.333  1.00  0.00    -0.271 OA
ATOM   1597  N   THR   251      23.665  -2.494  14.681  1.00  0.00    -0.344 N 
ATOM   1598  HN  THR   251      23.426  -1.566  15.004  1.00  0.00     0.163 HD
ATOM   1599  CA  THR   251      23.034  -3.623  15.343  1.00  0.00     0.205 C 
ATOM   1600  CB  THR   251      22.988  -3.386  16.858  1.00  0.00     0.146 C 
ATOM   1601  CG2 THR   251      24.383  -3.078  17.373  1.00  0.00     0.042 C 
ATOM   1602  OG1 THR   251      22.132  -2.263  17.134  1.00  0.00    -0.393 OA
ATOM   1603  HG1 THR   251      21.299  -2.398  16.677  1.00  0.00     0.210 HD
ATOM   1604  C   THR   251      21.607  -3.823  14.858  1.00  0.00     0.243 C 
ATOM   1605  O   THR   251      20.855  -4.620  15.424  1.00  0.00    -0.271 OA
ATOM   1606  N   ASN   252      21.225  -3.056  13.845  1.00  0.00    -0.345 N 
ATOM   1607  HN  ASN   252      21.883  -2.411  13.430  1.00  0.00     0.163 HD
ATOM   1608  CA  ASN   252      19.884  -3.118  13.283  1.00  0.00     0.185 C 
ATOM   1609  CB  ASN   252      19.686  -4.445  12.551  1.00  0.00     0.137 C 
ATOM   1610  CG  ASN   252      18.425  -4.466  11.720  1.00  0.00     0.217 C 
ATOM   1611  OD1 ASN   252      18.055  -3.459  11.113  1.00  0.00    -0.274 OA
ATOM   1612  ND2 ASN   252      17.745  -5.607  11.704  1.00  0.00    -0.370 N 
ATOM   1613 1HD2 ASN   252      18.071  -6.400  12.233  1.00  0.00     0.159 HD
ATOM   1614 2HD2 ASN   252      16.888  -5.654  11.175  1.00  0.00     0.159 HD
ATOM   1615  C   ASN   252      18.818  -2.923  14.369  1.00  0.00     0.241 C 
ATOM   1616  O   ASN   252      17.880  -3.707  14.493  1.00  0.00    -0.271 OA
ATOM   1617  N   ASN   253      18.986  -1.864  15.152  1.00  0.00    -0.346 N 
ATOM   1618  HN  ASN   253      19.779  -1.273  15.005  1.00  0.00     0.163 HD
ATOM   1619  CA  ASN   253      18.081  -1.506  16.245  1.00  0.00     0.185 C 
ATOM   1620  CB  ASN   253      16.677  -1.174  15.723  1.00  0.00     0.137 C 
ATOM   1621  CG  ASN   253      16.624   0.157  15.017  1.00  0.00     0.217 C 
ATOM   1622  OD1 ASN   253      17.294   1.108  15.413  1.00  0.00    -0.274 OA
ATOM   1623  ND2 ASN   253      15.842   0.230  13.950  1.00  0.00    -0.370 N 
ATOM   1624 1HD2 ASN   253      15.330  -0.580  13.638  1.00  0.00     0.159 HD
ATOM   1625 2HD2 ASN   253      15.776   1.105  13.451  1.00  0.00     0.159 HD
ATOM   1626  C   ASN   253      18.015  -2.534  17.378  1.00  0.00     0.241 C 
ATOM   1627  O   ASN   253      17.153  -2.461  18.246  1.00  0.00    -0.271 OA
ATOM   1628  N   SER   254      18.952  -3.472  17.379  1.00  0.00    -0.344 N 
ATOM   1629  HN  SER   254      19.610  -3.529  16.616  1.00  0.00     0.163 HD
ATOM   1630  CA  SER   254      19.027  -4.475  18.426  1.00  0.00     0.200 C 
ATOM   1631  CB  SER   254      20.029  -5.547  18.035  1.00  0.00     0.199 C 
ATOM   1632  OG  SER   254      19.808  -6.704  18.798  1.00  0.00    -0.398 OA
ATOM   1633  HG  SER   254      18.967  -7.089  18.537  1.00  0.00     0.209 HD
ATOM   1634  C   SER   254      19.491  -3.800  19.720  1.00  0.00     0.243 C 
ATOM   1635  O   SER   254      19.161  -4.254  20.819  1.00  0.00    -0.271 OA
ATOM   1636  N   GLN   255      20.334  -2.777  19.582  1.00  0.00    -0.346 N 
ATOM   1637  HN  GLN   255      20.621  -2.484  18.660  1.00  0.00     0.163 HD
ATOM   1638  CA  GLN   255      20.827  -2.008  20.722  1.00  0.00     0.177 C 
ATOM   1639  CB  GLN   255      22.342  -2.080  20.828  1.00  0.00     0.044 C 
ATOM   1640  CG  GLN   255      22.853  -3.389  21.339  1.00  0.00     0.105 C 
ATOM   1641  CD  GLN   255      24.352  -3.480  21.282  1.00  0.00     0.215 C 
ATOM   1642  OE1 GLN   255      25.069  -2.562  21.688  1.00  0.00    -0.274 OA
ATOM   1643  NE2 GLN   255      24.842  -4.581  20.753  1.00  0.00    -0.370 N 
ATOM   1644 1HE2 GLN   255      24.228  -5.320  20.446  1.00  0.00     0.159 HD
ATOM   1645 2HE2 GLN   255      25.842  -4.706  20.691  1.00  0.00     0.159 HD
ATOM   1646  C   GLN   255      20.427  -0.577  20.463  1.00  0.00     0.241 C 
ATOM   1647  O   GLN   255      20.699  -0.046  19.389  1.00  0.00    -0.271 OA
ATOM   1648  N   THR   256      19.791   0.054  21.440  1.00  0.00    -0.344 N 
ATOM   1649  HN  THR   256      19.562  -0.426  22.298  1.00  0.00     0.163 HD
ATOM   1650  CA  THR   256      19.351   1.428  21.271  1.00  0.00     0.205 C 
ATOM   1651  CB  THR   256      17.822   1.483  21.148  1.00  0.00     0.146 C 
ATOM   1652  CG2 THR   256      17.347   0.807  19.846  1.00  0.00     0.042 C 
ATOM   1653  OG1 THR   256      17.245   0.806  22.273  1.00  0.00    -0.393 OA
ATOM   1654  HG1 THR   256      16.289   0.884  22.222  1.00  0.00     0.210 HD
ATOM   1655  C   THR   256      19.749   2.277  22.461  1.00  0.00     0.245 C 
ATOM   1656  O   THR   256      18.930   3.025  22.984  1.00  0.00    -0.271 OA
ATOM   1657  N   PRO   257      21.027   2.224  22.869  1.00  0.00    -0.337 N 
ATOM   1658  CD  PRO   257      22.185   1.699  22.120  1.00  0.00     0.127 C 
ATOM   1659  CG  PRO   257      23.365   2.430  22.750  1.00  0.00     0.022 C 
ATOM   1660  CB  PRO   257      22.932   2.589  24.174  1.00  0.00     0.037 C 
ATOM   1661  CA  PRO   257      21.472   3.017  24.023  1.00  0.00     0.179 C 
ATOM   1662  C   PRO   257      21.374   4.530  23.857  1.00  0.00     0.241 C 
ATOM   1663  O   PRO   257      21.477   5.045  22.741  1.00  0.00    -0.271 OA
ATOM   1664  N   ILE   258      21.110   5.226  24.967  1.00  0.00    -0.346 N 
ATOM   1665  HN  ILE   258      21.021   4.739  25.847  1.00  0.00     0.163 HD
ATOM   1666  CA  ILE   258      21.082   6.690  24.994  1.00  0.00     0.180 C 
ATOM   1667  CB  ILE   258      19.861   7.259  25.770  1.00  0.00     0.013 C 
ATOM   1668  CG2 ILE   258      19.920   8.773  25.795  1.00  0.00     0.012 C 
ATOM   1669  CG1 ILE   258      18.546   6.793  25.144  1.00  0.00     0.002 C 
ATOM   1670  CD1 ILE   258      18.411   7.075  23.652  1.00  0.00     0.005 C 
ATOM   1671  C   ILE   258      22.351   7.025  25.776  1.00  0.00     0.241 C 
ATOM   1672  O   ILE   258      22.470   6.669  26.949  1.00  0.00    -0.271 OA
ATOM   1673  N   LEU   259      23.338   7.599  25.102  1.00  0.00    -0.346 N 
ATOM   1674  HN  LEU   259      23.212   7.842  24.131  1.00  0.00     0.163 HD
ATOM   1675  CA  LEU   259      24.598   7.951  25.745  1.00  0.00     0.177 C 
ATOM   1676  CB  LEU   259      25.693   8.092  24.688  1.00  0.00     0.038 C 
ATOM   1677  CG  LEU   259      25.964   6.841  23.830  1.00  0.00    -0.020 C 
ATOM   1678  CD1 LEU   259      26.953   7.160  22.704  1.00  0.00     0.009 C 
ATOM   1679  CD2 LEU   259      26.507   5.708  24.690  1.00  0.00     0.009 C 
ATOM   1680  C   LEU   259      24.447   9.222  26.581  1.00  0.00     0.241 C 
ATOM   1681  O   LEU   259      23.481   9.953  26.426  1.00  0.00    -0.271 OA
ATOM   1682  N   SER   260      25.417   9.488  27.453  1.00  0.00    -0.344 N 
ATOM   1683  HN  SER   260      26.201   8.856  27.529  1.00  0.00     0.163 HD
ATOM   1684  CA  SER   260      25.379  10.635  28.364  1.00  0.00     0.200 C 
ATOM   1685  CB  SER   260      25.850  10.181  29.753  1.00  0.00     0.199 C 
ATOM   1686  OG  SER   260      26.113  11.283  30.600  1.00  0.00    -0.398 OA
ATOM   1687  HG  SER   260      25.313  11.486  31.098  1.00  0.00     0.209 HD
ATOM   1688  C   SER   260      26.193  11.858  27.954  1.00  0.00     0.245 C 
ATOM   1689  O   SER   260      27.417  11.847  28.012  1.00  0.00    -0.271 OA
ATOM   1690  N   PRO   261      25.518  12.957  27.612  1.00  0.00    -0.337 N 
ATOM   1691  CD  PRO   261      24.063  13.064  27.441  1.00  0.00     0.127 C 
ATOM   1692  CG  PRO   261      23.954  14.100  26.399  1.00  0.00     0.022 C 
ATOM   1693  CB  PRO   261      25.035  15.072  26.732  1.00  0.00     0.037 C 
ATOM   1694  CA  PRO   261      26.189  14.195  27.208  1.00  0.00     0.179 C 
ATOM   1695  C   PRO   261      26.818  14.854  28.428  1.00  0.00     0.241 C 
ATOM   1696  O   PRO   261      27.820  15.573  28.324  1.00  0.00    -0.271 OA
ATOM   1697  N   GLN   262      26.189  14.634  29.579  1.00  0.00    -0.346 N 
ATOM   1698  HN  GLN   262      25.378  14.033  29.604  1.00  0.00     0.163 HD
ATOM   1699  CA  GLN   262      26.643  15.241  30.824  1.00  0.00     0.177 C 
ATOM   1700  CB  GLN   262      25.639  14.995  31.965  1.00  0.00     0.044 C 
ATOM   1701  CG  GLN   262      25.924  15.801  33.228  1.00  0.00     0.105 C 
ATOM   1702  CD  GLN   262      25.869  17.269  32.959  1.00  0.00     0.215 C 
ATOM   1703  OE1 GLN   262      24.899  17.759  32.385  1.00  0.00    -0.274 OA
ATOM   1704  NE2 GLN   262      26.919  17.984  33.330  1.00  0.00    -0.370 N 
ATOM   1705 1HE2 GLN   262      26.945  18.979  33.158  1.00  0.00     0.159 HD
ATOM   1706 2HE2 GLN   262      27.718  17.518  33.732  1.00  0.00     0.159 HD
ATOM   1707  C   GLN   262      28.021  14.764  31.242  1.00  0.00     0.241 C 
ATOM   1708  O   GLN   262      28.834  15.570  31.701  1.00  0.00    -0.271 OA
ATOM   1709  N   GLU   263      28.281  13.462  31.124  1.00  0.00    -0.346 N 
ATOM   1710  HN  GLU   263      27.591  12.827  30.746  1.00  0.00     0.163 HD
ATOM   1711  CA  GLU   263      29.585  12.940  31.516  1.00  0.00     0.177 C 
ATOM   1712  CB  GLU   263      29.643  11.425  31.297  1.00  0.00     0.045 C 
ATOM   1713  CG  GLU   263      30.924  10.753  31.778  1.00  0.00     0.116 C 
ATOM   1714  CD  GLU   263      32.034  10.777  30.733  1.00  0.00     0.172 C 
ATOM   1715  OE1 GLU   263      33.217  10.759  31.118  1.00  0.00    -0.648 OA
ATOM   1716  OE2 GLU   263      31.732  10.823  29.522  1.00  0.00    -0.648 OA
ATOM   1717  C   GLU   263      30.668  13.667  30.712  1.00  0.00     0.241 C 
ATOM   1718  O   GLU   263      31.703  14.050  31.251  1.00  0.00    -0.271 OA
ATOM   1719  N   VAL   264      30.400  13.915  29.431  1.00  0.00    -0.346 N 
ATOM   1720  HN  VAL   264      29.536  13.589  29.021  1.00  0.00     0.163 HD
ATOM   1721  CA  VAL   264      31.358  14.622  28.594  1.00  0.00     0.180 C 
ATOM   1722  CB  VAL   264      30.896  14.675  27.119  1.00  0.00     0.009 C 
ATOM   1723  CG1 VAL   264      31.688  15.716  26.361  1.00  0.00     0.012 C 
ATOM   1724  CG2 VAL   264      31.020  13.295  26.475  1.00  0.00     0.012 C 
ATOM   1725  C   VAL   264      31.497  16.046  29.106  1.00  0.00     0.241 C 
ATOM   1726  O   VAL   264      32.609  16.558  29.235  1.00  0.00    -0.271 OA
ATOM   1727  N   VAL   265      30.359  16.690  29.364  1.00  0.00    -0.346 N 
ATOM   1728  HN  VAL   265      29.474  16.216  29.249  1.00  0.00     0.163 HD
ATOM   1729  CA  VAL   265      30.357  18.065  29.846  1.00  0.00     0.180 C 
ATOM   1730  CB  VAL   265      28.909  18.616  29.945  1.00  0.00     0.009 C 
ATOM   1731  CG1 VAL   265      28.890  19.950  30.704  1.00  0.00     0.012 C 
ATOM   1732  CG2 VAL   265      28.301  18.790  28.538  1.00  0.00     0.012 C 
ATOM   1733  C   VAL   265      31.073  18.228  31.203  1.00  0.00     0.241 C 
ATOM   1734  O   VAL   265      31.819  19.187  31.403  1.00  0.00    -0.271 OA
ATOM   1735  N   SER   266      30.909  17.256  32.094  1.00  0.00    -0.344 N 
ATOM   1736  HN  SER   266      30.341  16.457  31.868  1.00  0.00     0.163 HD
ATOM   1737  CA  SER   266      31.511  17.335  33.430  1.00  0.00     0.200 C 
ATOM   1738  CB  SER   266      30.602  16.655  34.466  1.00  0.00     0.199 C 
ATOM   1739  OG  SER   266      29.367  17.342  34.604  1.00  0.00    -0.398 OA
ATOM   1740  HG  SER   266      29.528  18.115  35.160  1.00  0.00     0.209 HD
ATOM   1741  C   SER   266      32.898  16.747  33.574  1.00  0.00     0.243 C 
ATOM   1742  O   SER   266      33.691  17.243  34.370  1.00  0.00    -0.271 OA
ATOM   1743  N   CYX   267      33.208  15.722  32.788  1.00  0.00    -0.345 N 
ATOM   1744  HN  CYX   267      32.536  15.377  32.122  1.00  0.00     0.163 HD
ATOM   1745  CA  CYX   267      34.478  15.019  32.940  1.00  0.00     0.186 C 
ATOM   1746  CB  CYX   267      34.196  13.532  33.110  1.00  0.00     0.120 C 
ATOM   1747  SG  CYX   267      32.867  13.188  34.317  1.00  0.00    -0.095 SA
ATOM   1748  C   CYX   267      35.520  15.162  31.865  1.00  0.00     0.242 C 
ATOM   1749  O   CYX   267      36.711  14.966  32.124  1.00  0.00    -0.271 OA
ATOM   1750  N   SER   268      35.084  15.478  30.652  1.00  0.00    -0.344 N 
ATOM   1751  HN  SER   268      34.101  15.648  30.487  1.00  0.00     0.163 HD
ATOM   1752  CA  SER   268      36.012  15.531  29.531  1.00  0.00     0.200 C 
ATOM   1753  CB  SER   268      35.262  15.368  28.204  1.00  0.00     0.199 C 
ATOM   1754  OG  SER   268      36.180  15.309  27.131  1.00  0.00    -0.398 OA
ATOM   1755  HG  SER   268      35.811  14.731  26.457  1.00  0.00     0.209 HD
ATOM   1756  C   SER   268      36.942  16.729  29.449  1.00  0.00     0.243 C 
ATOM   1757  O   SER   268      36.507  17.866  29.312  1.00  0.00    -0.271 OA
ATOM   1758  N   GLN   269      38.235  16.454  29.495  1.00  0.00    -0.346 N 
ATOM   1759  HN  GLN   269      38.549  15.503  29.619  1.00  0.00     0.163 HD
ATOM   1760  CA  GLN   269      39.224  17.506  29.365  1.00  0.00     0.177 C 
ATOM   1761  CB  GLN   269      40.488  17.156  30.138  1.00  0.00     0.044 C 
ATOM   1762  CG  GLN   269      40.299  17.243  31.629  1.00  0.00     0.105 C 
ATOM   1763  CD  GLN   269      41.589  17.066  32.358  1.00  0.00     0.215 C 
ATOM   1764  OE1 GLN   269      42.596  17.721  32.049  1.00  0.00    -0.274 OA
ATOM   1765  NE2 GLN   269      41.590  16.158  33.319  1.00  0.00    -0.370 N 
ATOM   1766 1HE2 GLN   269      42.451  15.877  33.756  1.00  0.00     0.159 HD
ATOM   1767 2HE2 GLN   269      40.746  15.641  33.517  1.00  0.00     0.159 HD
ATOM   1768  C   GLN   269      39.544  17.813  27.900  1.00  0.00     0.241 C 
ATOM   1769  O   GLN   269      40.390  18.660  27.617  1.00  0.00    -0.271 OA
ATOM   1770  N   TYR   270      38.876  17.116  26.979  1.00  0.00    -0.346 N 
ATOM   1771  HN  TYR   270      38.196  16.426  27.268  1.00  0.00     0.163 HD
ATOM   1772  CA  TYR   270      39.044  17.359  25.541  1.00  0.00     0.180 C 
ATOM   1773  CB  TYR   270      38.828  16.080  24.745  1.00  0.00     0.073 C 
ATOM   1774  CG  TYR   270      39.912  15.044  24.912  1.00  0.00    -0.056 A 
ATOM   1775  CD1 TYR   270      41.117  15.340  25.545  1.00  0.00     0.010 A 
ATOM   1776  CE1 TYR   270      42.116  14.371  25.670  1.00  0.00     0.037 A 
ATOM   1777  CZ  TYR   270      41.893  13.098  25.162  1.00  0.00     0.065 A 
ATOM   1778  OH  TYR   270      42.823  12.077  25.300  1.00  0.00    -0.361 OA
ATOM   1779  HH  TYR   270      42.582  11.280  24.813  1.00  0.00     0.217 HD
ATOM   1780  CE2 TYR   270      40.708  12.808  24.533  1.00  0.00     0.037 A 
ATOM   1781  CD2 TYR   270      39.735  13.770  24.413  1.00  0.00     0.010 A 
ATOM   1782  C   TYR   270      38.036  18.414  25.081  1.00  0.00     0.241 C 
ATOM   1783  O   TYR   270      37.959  18.728  23.893  1.00  0.00    -0.271 OA
ATOM   1784  N   ALA   271      37.246  18.937  26.025  1.00  0.00    -0.346 N 
ATOM   1785  HN  ALA   271      37.342  18.640  26.986  1.00  0.00     0.163 HD
ATOM   1786  CA  ALA   271      36.258  19.985  25.742  1.00  0.00     0.172 C 
ATOM   1787  CB  ALA   271      34.906  19.380  25.436  1.00  0.00     0.042 C 
ATOM   1788  C   ALA   271      36.152  20.929  26.941  1.00  0.00     0.240 C 
ATOM   1789  O   ALA   271      36.763  20.687  27.981  1.00  0.00    -0.271 OA
ATOM   1790  N   GLN   272      35.347  21.983  26.812  1.00  0.00    -0.346 N 
ATOM   1791  HN  GLN   272      34.848  22.143  25.949  1.00  0.00     0.163 HD
ATOM   1792  CA  GLN   272      35.209  22.959  27.885  1.00  0.00     0.177 C 
ATOM   1793  CB  GLN   272      35.617  24.345  27.377  1.00  0.00     0.044 C 
ATOM   1794  CG  GLN   272      37.093  24.468  27.025  1.00  0.00     0.105 C 
ATOM   1795  CD  GLN   272      37.429  23.753  25.745  1.00  0.00     0.215 C 
ATOM   1796  OE1 GLN   272      36.717  23.884  24.743  1.00  0.00    -0.274 OA
ATOM   1797  NE2 GLN   272      38.488  22.944  25.776  1.00  0.00    -0.370 N 
ATOM   1798 1HE2 GLN   272      39.020  22.841  26.628  1.00  0.00     0.159 HD
ATOM   1799 2HE2 GLN   272      38.760  22.451  24.940  1.00  0.00     0.159 HD
ATOM   1800  C   GLN   272      33.834  23.010  28.561  1.00  0.00     0.240 C 
ATOM   1801  O   GLN   272      33.298  24.089  28.805  1.00  0.00    -0.271 OA
ATOM   1802  N   GLY   273      33.273  21.841  28.868  1.00  0.00    -0.351 N 
ATOM   1803  HN  GLY   273      33.752  20.978  28.657  1.00  0.00     0.163 HD
ATOM   1804  CA  GLY   273      31.981  21.775  29.536  1.00  0.00     0.225 C 
ATOM   1805  C   GLY   273      30.866  22.543  28.850  1.00  0.00     0.236 C 
ATOM   1806  O   GLY   273      30.594  22.344  27.667  1.00  0.00    -0.272 OA
ATOM   1807  N   CYX   274      30.214  23.425  29.594  1.00  0.00    -0.346 N 
ATOM   1808  HN  CYX   274      30.462  23.544  30.568  1.00  0.00     0.163 HD
ATOM   1809  CA  CYX   274      29.123  24.226  29.059  1.00  0.00     0.186 C 
ATOM   1810  CB  CYX   274      28.200  24.698  30.189  1.00  0.00     0.120 C 
ATOM   1811  SG  CYX   274      27.178  23.365  30.892  1.00  0.00    -0.095 SA
ATOM   1812  C   CYX   274      29.620  25.412  28.240  1.00  0.00     0.241 C 
ATOM   1813  O   CYX   274      28.827  26.206  27.733  1.00  0.00    -0.271 OA
ATOM   1814  N   GLH   275      30.935  25.551  28.141  1.00  0.00    -0.346 N 
ATOM   1815  HN  GLH   275      31.553  24.900  28.605  1.00  0.00     0.163 HD
ATOM   1816  CA  GLH   275      31.521  26.621  27.342  1.00  0.00     0.177 C 
ATOM   1817  CB  GLH   275      32.686  27.281  28.077  1.00  0.00     0.045 C 
ATOM   1818  CG  GLH   275      32.251  28.107  29.288  1.00  0.00     0.112 C 
ATOM   1819  CD  GLH   275      31.604  27.264  30.381  1.00  0.00     0.139 C 
ATOM   1820  OE1 GLH   275      30.418  27.501  30.707  1.00  0.00    -0.650 OA
ATOM   1821  OE2 GLH   275      32.282  26.361  30.921  1.00  0.00    -0.776 OA
ATOM   1822  HE2 GLH   275      31.779  25.918  31.613  1.00  0.00     0.167 HD
ATOM   1823  C   GLH   275      31.966  26.114  25.962  1.00  0.00     0.240 C 
ATOM   1824  O   GLH   275      32.853  26.700  25.336  1.00  0.00    -0.271 OA
ATOM   1825  N   GLY   276      31.382  24.996  25.522  1.00  0.00    -0.351 N 
ATOM   1826  HN  GLY   276      30.688  24.529  26.090  1.00  0.00     0.163 HD
ATOM   1827  CA  GLY   276      31.680  24.456  24.201  1.00  0.00     0.225 C 
ATOM   1828  C   GLY   276      32.692  23.330  24.050  1.00  0.00     0.235 C 
ATOM   1829  O   GLY   276      33.328  22.895  25.012  1.00  0.00    -0.272 OA
ATOM   1830  N   GLY   277      32.818  22.851  22.812  1.00  0.00    -0.351 N 
ATOM   1831  HN  GLY   277      32.283  23.260  22.058  1.00  0.00     0.163 HD
ATOM   1832  CA  GLY   277      33.731  21.771  22.484  1.00  0.00     0.225 C 
ATOM   1833  C   GLY   277      33.567  21.393  21.019  1.00  0.00     0.236 C 
ATOM   1834  O   GLY   277      32.805  22.043  20.295  1.00  0.00    -0.272 OA
ATOM   1835  N   PHE   278      34.246  20.331  20.589  1.00  0.00    -0.346 N 
ATOM   1836  HN  PHE   278      34.842  19.824  21.227  1.00  0.00     0.163 HD
ATOM   1837  CA  PHE   278      34.190  19.888  19.193  1.00  0.00     0.181 C 
ATOM   1838  CB  PHE   278      35.449  20.357  18.451  1.00  0.00     0.073 C 
ATOM   1839  CG  PHE   278      35.519  21.837  18.339  1.00  0.00    -0.056 A 
ATOM   1840  CD1 PHE   278      35.966  22.600  19.414  1.00  0.00     0.007 A 
ATOM   1841  CE1 PHE   278      35.812  23.977  19.414  1.00  0.00     0.001 A 
ATOM   1842  CZ  PHE   278      35.216  24.609  18.330  1.00  0.00     0.000 A 
ATOM   1843  CE2 PHE   278      34.781  23.863  17.246  1.00  0.00     0.001 A 
ATOM   1844  CD2 PHE   278      34.938  22.484  17.253  1.00  0.00     0.007 A 
ATOM   1845  C   PHE   278      33.979  18.392  19.039  1.00  0.00     0.243 C 
ATOM   1846  O   PHE   278      34.675  17.599  19.673  1.00  0.00    -0.271 OA
ATOM   1847  N   PRO   279      33.004  17.990  18.192  1.00  0.00    -0.337 N 
ATOM   1848  CD  PRO   279      32.072  18.895  17.487  1.00  0.00     0.127 C 
ATOM   1849  CG  PRO   279      30.927  17.967  17.104  1.00  0.00     0.022 C 
ATOM   1850  CB  PRO   279      31.660  16.682  16.786  1.00  0.00     0.037 C 
ATOM   1851  CA  PRO   279      32.666  16.585  17.931  1.00  0.00     0.179 C 
ATOM   1852  C   PRO   279      33.869  15.712  17.576  1.00  0.00     0.241 C 
ATOM   1853  O   PRO   279      33.933  14.560  18.001  1.00  0.00    -0.271 OA
ATOM   1854  N   TYR   280      34.829  16.251  16.822  1.00  0.00    -0.346 N 
ATOM   1855  HN  TYR   280      34.748  17.199  16.486  1.00  0.00     0.163 HD
ATOM   1856  CA  TYR   280      36.025  15.470  16.470  1.00  0.00     0.180 C 
ATOM   1857  CB  TYR   280      37.005  16.311  15.643  1.00  0.00     0.073 C 
ATOM   1858  CG  TYR   280      38.270  15.584  15.223  1.00  0.00    -0.056 A 
ATOM   1859  CD1 TYR   280      39.368  15.497  16.075  1.00  0.00     0.010 A 
ATOM   1860  CE1 TYR   280      40.527  14.846  15.686  1.00  0.00     0.037 A 
ATOM   1861  CZ  TYR   280      40.601  14.274  14.428  1.00  0.00     0.065 A 
ATOM   1862  OH  TYR   280      41.748  13.649  14.029  1.00  0.00    -0.361 OA
ATOM   1863  HH  TYR   280      42.299  13.328  14.755  1.00  0.00     0.217 HD
ATOM   1864  CE2 TYR   280      39.535  14.338  13.562  1.00  0.00     0.037 A 
ATOM   1865  CD2 TYR   280      38.372  14.995  13.963  1.00  0.00     0.010 A 
ATOM   1866  C   TYR   280      36.712  14.988  17.759  1.00  0.00     0.241 C 
ATOM   1867  O   TYR   280      37.123  13.840  17.846  1.00  0.00    -0.271 OA
ATOM   1868  N   LEU   281      36.805  15.865  18.761  1.00  0.00    -0.346 N 
ATOM   1869  HN  LEU   281      36.426  16.795  18.655  1.00  0.00     0.163 HD
ATOM   1870  CA  LEU   281      37.448  15.517  20.038  1.00  0.00     0.177 C 
ATOM   1871  CB  LEU   281      37.977  16.773  20.740  1.00  0.00     0.038 C 
ATOM   1872  CG  LEU   281      39.218  17.431  20.134  1.00  0.00    -0.020 C 
ATOM   1873  CD1 LEU   281      39.466  18.777  20.774  1.00  0.00     0.009 C 
ATOM   1874  CD2 LEU   281      40.426  16.535  20.316  1.00  0.00     0.009 C 
ATOM   1875  C   LEU   281      36.573  14.723  21.007  1.00  0.00     0.241 C 
ATOM   1876  O   LEU   281      37.089  14.133  21.962  1.00  0.00    -0.271 OA
ATOM   1877  N   ILE   282      35.260  14.697  20.768  1.00  0.00    -0.346 N 
ATOM   1878  HN  ILE   282      34.881  15.198  19.977  1.00  0.00     0.163 HD
ATOM   1879  CA  ILE   282      34.339  13.982  21.654  1.00  0.00     0.180 C 
ATOM   1880  CB  ILE   282      33.177  14.909  22.162  1.00  0.00     0.013 C 
ATOM   1881  CG2 ILE   282      32.184  14.126  23.025  1.00  0.00     0.012 C 
ATOM   1882  CG1 ILE   282      33.750  16.086  22.947  1.00  0.00     0.002 C 
ATOM   1883  CD1 ILE   282      34.690  15.699  24.070  1.00  0.00     0.005 C 
ATOM   1884  C   ILE   282      33.778  12.693  21.035  1.00  0.00     0.241 C 
ATOM   1885  O   ILE   282      33.992  11.608  21.570  1.00  0.00    -0.271 OA
ATOM   1886  N   ALA   283      33.054  12.807  19.924  1.00  0.00    -0.346 N 
ATOM   1887  HN  ALA   283      32.898  13.716  19.513  1.00  0.00     0.163 HD
ATOM   1888  CA  ALA   283      32.518  11.632  19.249  1.00  0.00     0.172 C 
ATOM   1889  CB  ALA   283      31.727  12.055  18.035  1.00  0.00     0.042 C 
ATOM   1890  C   ALA   283      33.699  10.759  18.828  1.00  0.00     0.240 C 
ATOM   1891  O   ALA   283      33.612   9.534  18.801  1.00  0.00    -0.271 OA
ATOM   1892  N   GLY   284      34.816  11.412  18.531  1.00  0.00    -0.351 N 
ATOM   1893  HN  GLY   284      34.834  12.422  18.554  1.00  0.00     0.163 HD
ATOM   1894  CA  GLY   284      36.010  10.704  18.121  1.00  0.00     0.225 C 
ATOM   1895  C   GLY   284      37.042  10.413  19.206  1.00  0.00     0.236 C 
ATOM   1896  O   GLY   284      37.039   9.336  19.803  1.00  0.00    -0.272 OA
ATOM   1897  N   LYS   285      37.916  11.377  19.475  1.00  0.00    -0.346 N 
ATOM   1898  HN  LYS   285      37.880  12.248  18.963  1.00  0.00     0.163 HD
ATOM   1899  CA  LYS   285      38.991  11.165  20.436  1.00  0.00     0.176 C 
ATOM   1900  CB  LYS   285      39.915  12.371  20.488  1.00  0.00     0.035 C 
ATOM   1901  CG  LYS   285      41.259  12.029  21.096  1.00  0.00     0.004 C 
ATOM   1902  CD  LYS   285      42.263  13.170  20.982  1.00  0.00     0.027 C 
ATOM   1903  CE  LYS   285      43.648  12.724  21.457  1.00  0.00     0.229 C 
ATOM   1904  NZ  LYS   285      44.198  11.620  20.636  1.00  0.00    -0.079 N 
ATOM   1905  HZ1 LYS   285      44.189  11.895  19.661  1.00  0.00     0.274 HD
ATOM   1906  HZ2 LYS   285      45.141  11.407  20.927  1.00  0.00     0.274 HD
ATOM   1907  HZ3 LYS   285      43.614  10.802  20.746  1.00  0.00     0.274 HD
ATOM   1908  C   LYS   285      38.599  10.740  21.854  1.00  0.00     0.241 C 
ATOM   1909  O   LYS   285      39.096   9.737  22.348  1.00  0.00    -0.271 OA
ATOM   1910  N   TYR   286      37.731  11.495  22.519  1.00  0.00    -0.346 N 
ATOM   1911  HN  TYR   286      37.324  12.313  22.092  1.00  0.00     0.163 HD
ATOM   1912  CA  TYR   286      37.328  11.121  23.872  1.00  0.00     0.180 C 
ATOM   1913  CB  TYR   286      36.415  12.174  24.486  1.00  0.00     0.073 C 
ATOM   1914  CG  TYR   286      36.187  11.989  25.973  1.00  0.00    -0.056 A 
ATOM   1915  CD1 TYR   286      37.200  12.266  26.894  1.00  0.00     0.010 A 
ATOM   1916  CE1 TYR   286      36.971  12.164  28.260  1.00  0.00     0.037 A 
ATOM   1917  CZ  TYR   286      35.722  11.784  28.709  1.00  0.00     0.065 A 
ATOM   1918  OH  TYR   286      35.453  11.730  30.055  1.00  0.00    -0.361 OA
ATOM   1919  HH  TYR   286      34.570  11.398  30.258  1.00  0.00     0.217 HD
ATOM   1920  CE2 TYR   286      34.710  11.496  27.814  1.00  0.00     0.037 A 
ATOM   1921  CD2 TYR   286      34.947  11.597  26.455  1.00  0.00     0.010 A 
ATOM   1922  C   TYR   286      36.632   9.760  23.871  1.00  0.00     0.241 C 
ATOM   1923  O   TYR   286      36.868   8.940  24.751  1.00  0.00    -0.271 OA
ATOM   1924  N   ALA   287      35.776   9.518  22.885  1.00  0.00    -0.346 N 
ATOM   1925  HN  ALA   287      35.578  10.217  22.183  1.00  0.00     0.163 HD
ATOM   1926  CA  ALA   287      35.114   8.229  22.798  1.00  0.00     0.172 C 
ATOM   1927  CB  ALA   287      34.155   8.217  21.635  1.00  0.00     0.042 C 
ATOM   1928  C   ALA   287      36.139   7.085  22.669  1.00  0.00     0.240 C 
ATOM   1929  O   ALA   287      35.972   6.032  23.277  1.00  0.00    -0.271 OA
ATOM   1930  N   GLN   288      37.213   7.296  21.906  1.00  0.00    -0.346 N 
ATOM   1931  HN  GLN   288      37.331   8.177  21.425  1.00  0.00     0.163 HD
ATOM   1932  CA  GLN   288      38.230   6.252  21.722  1.00  0.00     0.177 C 
ATOM   1933  CB  GLN   288      39.117   6.578  20.520  1.00  0.00     0.044 C 
ATOM   1934  CG  GLN   288      40.210   5.561  20.236  1.00  0.00     0.105 C 
ATOM   1935  CD  GLN   288      40.884   5.800  18.894  1.00  0.00     0.215 C 
ATOM   1936  OE1 GLN   288      41.914   6.483  18.805  1.00  0.00    -0.274 OA
ATOM   1937  NE2 GLN   288      40.276   5.278  17.833  1.00  0.00    -0.370 N 
ATOM   1938 1HE2 GLN   288      40.659   5.401  16.910  1.00  0.00     0.159 HD
ATOM   1939 2HE2 GLN   288      39.420   4.755  17.964  1.00  0.00     0.159 HD
ATOM   1940  C   GLN   288      39.130   6.071  22.944  1.00  0.00     0.241 C 
ATOM   1941  O   GLN   288      39.423   4.956  23.341  1.00  0.00    -0.271 OA
ATOM   1942  N   ASP   289      39.556   7.179  23.527  1.00  0.00    -0.346 N 
ATOM   1943  HN  ASP   289      39.283   8.072  23.146  1.00  0.00     0.163 HD
ATOM   1944  CA  ASP   289      40.470   7.177  24.670  1.00  0.00     0.186 C 
ATOM   1945  CB  ASP   289      41.155   8.546  24.795  1.00  0.00     0.147 C 
ATOM   1946  CG  ASP   289      42.076   8.858  23.634  1.00  0.00     0.175 C 
ATOM   1947  OD1 ASP   289      42.641   9.986  23.618  1.00  0.00    -0.648 OA
ATOM   1948  OD2 ASP   289      42.257   7.984  22.744  1.00  0.00    -0.648 OA
ATOM   1949  C   ASP   289      39.858   6.842  26.023  1.00  0.00     0.241 C 
ATOM   1950  O   ASP   289      40.436   6.070  26.771  1.00  0.00    -0.271 OA
ATOM   1951  N   PHE   290      38.717   7.451  26.345  1.00  0.00    -0.346 N 
ATOM   1952  HN  PHE   290      38.290   8.086  25.688  1.00  0.00     0.163 HD
ATOM   1953  CA  PHE   290      38.067   7.260  27.638  1.00  0.00     0.180 C 
ATOM   1954  CB  PHE   290      37.939   8.603  28.355  1.00  0.00     0.073 C 
ATOM   1955  CG  PHE   290      39.266   9.229  28.683  1.00  0.00    -0.056 A 
ATOM   1956  CD1 PHE   290      39.777  10.262  27.893  1.00  0.00     0.007 A 
ATOM   1957  CE1 PHE   290      41.030  10.809  28.143  1.00  0.00     0.001 A 
ATOM   1958  CZ  PHE   290      41.791  10.320  29.197  1.00  0.00     0.000 A 
ATOM   1959  CE2 PHE   290      41.289   9.284  30.004  1.00  0.00     0.001 A 
ATOM   1960  CD2 PHE   290      40.031   8.748  29.742  1.00  0.00     0.007 A 
ATOM   1961  C   PHE   290      36.728   6.570  27.599  1.00  0.00     0.241 C 
ATOM   1962  O   PHE   290      36.308   5.961  28.586  1.00  0.00    -0.271 OA
ATOM   1963  N   GLY   291      36.033   6.663  26.473  1.00  0.00    -0.351 N 
ATOM   1964  HN  GLY   291      36.393   7.168  25.675  1.00  0.00     0.163 HD
ATOM   1965  CA  GLY   291      34.748   5.993  26.385  1.00  0.00     0.225 C 
ATOM   1966  C   GLY   291      33.594   6.832  26.896  1.00  0.00     0.236 C 
ATOM   1967  O   GLY   291      33.783   7.812  27.623  1.00  0.00    -0.272 OA
ATOM   1968  N   LEU   292      32.392   6.427  26.512  1.00  0.00    -0.346 N 
ATOM   1969  HN  LEU   292      32.310   5.610  25.927  1.00  0.00     0.163 HD
ATOM   1970  CA  LEU   292      31.174   7.128  26.866  1.00  0.00     0.177 C 
ATOM   1971  CB  LEU   292      30.444   7.516  25.585  1.00  0.00     0.038 C 
ATOM   1972  CG  LEU   292      30.717   8.859  24.914  1.00  0.00    -0.020 C 
ATOM   1973  CD1 LEU   292      31.945   9.526  25.454  1.00  0.00     0.009 C 
ATOM   1974  CD2 LEU   292      30.797   8.639  23.415  1.00  0.00     0.009 C 
ATOM   1975  C   LEU   292      30.277   6.232  27.709  1.00  0.00     0.241 C 
ATOM   1976  O   LEU   292      30.285   5.019  27.542  1.00  0.00    -0.271 OA
ATOM   1977  N   VAL   293      29.527   6.821  28.634  1.00  0.00    -0.346 N 
ATOM   1978  HN  VAL   293      29.539   7.825  28.741  1.00  0.00     0.163 HD
ATOM   1979  CA  VAL   293      28.631   6.034  29.477  1.00  0.00     0.180 C 
ATOM   1980  CB  VAL   293      28.845   6.335  30.987  1.00  0.00     0.009 C 
ATOM   1981  CG1 VAL   293      30.290   6.122  31.358  1.00  0.00     0.012 C 
ATOM   1982  CG2 VAL   293      28.447   7.747  31.318  1.00  0.00     0.012 C 
ATOM   1983  C   VAL   293      27.188   6.328  29.084  1.00  0.00     0.241 C 
ATOM   1984  O   VAL   293      26.924   7.276  28.346  1.00  0.00    -0.271 OA
ATOM   1985  N   GLU   294      26.253   5.512  29.557  1.00  0.00    -0.346 N 
ATOM   1986  HN  GLU   294      26.501   4.729  30.144  1.00  0.00     0.163 HD
ATOM   1987  CA  GLU   294      24.850   5.732  29.230  1.00  0.00     0.177 C 
ATOM   1988  CB  GLU   294      24.080   4.429  29.354  1.00  0.00     0.045 C 
ATOM   1989  CG  GLU   294      24.660   3.379  28.420  1.00  0.00     0.116 C 
ATOM   1990  CD  GLU   294      23.969   2.045  28.494  1.00  0.00     0.172 C 
ATOM   1991  OE1 GLU   294      24.629   1.060  28.888  1.00  0.00    -0.648 OA
ATOM   1992  OE2 GLU   294      22.776   1.971  28.138  1.00  0.00    -0.648 OA
ATOM   1993  C   GLU   294      24.224   6.864  30.043  1.00  0.00     0.241 C 
ATOM   1994  O   GLU   294      24.763   7.277  31.088  1.00  0.00    -0.271 OA
ATOM   1995  N   GLU   295      23.134   7.420  29.522  1.00  0.00    -0.346 N 
ATOM   1996  HN  GLU   295      22.756   7.071  28.656  1.00  0.00     0.163 HD
ATOM   1997  CA  GLU   295      22.444   8.532  30.175  1.00  0.00     0.177 C 
ATOM   1998  CB  GLU   295      21.160   8.865  29.408  1.00  0.00     0.045 C 
ATOM   1999  CG  GLU   295      20.263   9.891  30.081  1.00  0.00     0.116 C 
ATOM   2000  CD  GLU   295      20.834  11.296  30.052  1.00  0.00     0.172 C 
ATOM   2001  OE1 GLU   295      20.341  12.146  30.805  1.00  0.00    -0.648 OA
ATOM   2002  OE2 GLU   295      21.759  11.579  29.269  1.00  0.00    -0.648 OA
ATOM   2003  C   GLU   295      22.116   8.232  31.647  1.00  0.00     0.241 C 
ATOM   2004  O   GLU   295      22.293   9.081  32.522  1.00  0.00    -0.271 OA
ATOM   2005  N   ALA   296      21.675   7.007  31.912  1.00  0.00    -0.346 N 
ATOM   2006  HN  ALA   296      21.562   6.341  31.162  1.00  0.00     0.163 HD
ATOM   2007  CA  ALA   296      21.296   6.608  33.265  1.00  0.00     0.172 C 
ATOM   2008  CB  ALA   296      20.685   5.203  33.259  1.00  0.00     0.042 C 
ATOM   2009  C   ALA   296      22.466   6.666  34.231  1.00  0.00     0.240 C 
ATOM   2010  O   ALA   296      22.279   6.892  35.429  1.00  0.00    -0.271 OA
ATOM   2011  N   CYX   297      23.672   6.480  33.709  1.00  0.00    -0.345 N 
ATOM   2012  HN  CYX   297      23.785   6.348  32.713  1.00  0.00     0.163 HD
ATOM   2013  CA  CYX   297      24.846   6.500  34.548  1.00  0.00     0.186 C 
ATOM   2014  CB  CYX   297      26.055   5.929  33.818  1.00  0.00     0.120 C 
ATOM   2015  SG  CYX   297      27.556   5.942  34.850  1.00  0.00    -0.095 SA
ATOM   2016  C   CYX   297      25.161   7.901  35.029  1.00  0.00     0.242 C 
ATOM   2017  O   CYX   297      25.591   8.082  36.174  1.00  0.00    -0.271 OA
ATOM   2018  N   PHE   298      24.922   8.889  34.169  1.00  0.00    -0.346 N 
ATOM   2019  HN  PHE   298      24.544   8.685  33.253  1.00  0.00     0.163 HD
ATOM   2020  CA  PHE   298      25.219  10.270  34.500  1.00  0.00     0.181 C 
ATOM   2021  CB  PHE   298      26.615  10.604  33.971  1.00  0.00     0.073 C 
ATOM   2022  CG  PHE   298      27.276  11.771  34.649  1.00  0.00    -0.056 A 
ATOM   2023  CD1 PHE   298      26.528  12.792  35.217  1.00  0.00     0.007 A 
ATOM   2024  CE1 PHE   298      27.155  13.879  35.832  1.00  0.00     0.001 A 
ATOM   2025  CZ  PHE   298      28.536  13.942  35.881  1.00  0.00     0.000 A 
ATOM   2026  CE2 PHE   298      29.290  12.928  35.321  1.00  0.00     0.001 A 
ATOM   2027  CD2 PHE   298      28.660  11.850  34.708  1.00  0.00     0.007 A 
ATOM   2028  C   PHE   298      24.154  11.128  33.824  1.00  0.00     0.243 C 
ATOM   2029  O   PHE   298      24.375  11.678  32.748  1.00  0.00    -0.271 OA
ATOM   2030  N   PRO   299      22.963  11.223  34.439  1.00  0.00    -0.337 N 
ATOM   2031  CD  PRO   299      22.582  10.516  35.679  1.00  0.00     0.127 C 
ATOM   2032  CG  PRO   299      21.070  10.594  35.647  1.00  0.00     0.022 C 
ATOM   2033  CB  PRO   299      20.837  11.959  35.073  1.00  0.00     0.037 C 
ATOM   2034  CA  PRO   299      21.831  12.003  33.917  1.00  0.00     0.179 C 
ATOM   2035  C   PRO   299      22.197  13.426  33.535  1.00  0.00     0.241 C 
ATOM   2036  O   PRO   299      23.037  14.050  34.174  1.00  0.00    -0.271 OA
ATOM   2037  N   TYR   300      21.571  13.934  32.482  1.00  0.00    -0.346 N 
ATOM   2038  HN  TYR   300      20.885  13.387  31.985  1.00  0.00     0.163 HD
ATOM   2039  CA  TYR   300      21.862  15.283  32.022  1.00  0.00     0.180 C 
ATOM   2040  CB  TYR   300      21.205  15.586  30.673  1.00  0.00     0.073 C 
ATOM   2041  CG  TYR   300      21.711  16.870  30.073  1.00  0.00    -0.056 A 
ATOM   2042  CD1 TYR   300      23.072  17.048  29.819  1.00  0.00     0.010 A 
ATOM   2043  CE1 TYR   300      23.560  18.241  29.288  1.00  0.00     0.037 A 
ATOM   2044  CZ  TYR   300      22.677  19.264  29.005  1.00  0.00     0.065 A 
ATOM   2045  OH  TYR   300      23.150  20.424  28.468  1.00  0.00    -0.361 OA
ATOM   2046  HH  TYR   300      22.456  21.073  28.312  1.00  0.00     0.217 HD
ATOM   2047  CE2 TYR   300      21.326  19.117  29.248  1.00  0.00     0.037 A 
ATOM   2048  CD2 TYR   300      20.845  17.916  29.781  1.00  0.00     0.010 A 
ATOM   2049  C   TYR   300      21.428  16.307  33.051  1.00  0.00     0.241 C 
ATOM   2050  O   TYR   300      20.325  16.250  33.593  1.00  0.00    -0.271 OA
ATOM   2051  N   THR   301      22.280  17.301  33.232  1.00  0.00    -0.344 N 
ATOM   2052  HN  THR   301      23.153  17.297  32.727  1.00  0.00     0.163 HD
ATOM   2053  CA  THR   301      22.068  18.340  34.220  1.00  0.00     0.205 C 
ATOM   2054  CB  THR   301      23.189  18.228  35.286  1.00  0.00     0.146 C 
ATOM   2055  CG2 THR   301      23.600  19.555  35.807  1.00  0.00     0.042 C 
ATOM   2056  OG1 THR   301      22.735  17.395  36.359  1.00  0.00    -0.393 OA
ATOM   2057  HG1 THR   301      21.947  17.795  36.737  1.00  0.00     0.210 HD
ATOM   2058  C   THR   301      22.061  19.718  33.563  1.00  0.00     0.243 C 
ATOM   2059  O   THR   301      21.316  20.611  33.977  1.00  0.00    -0.271 OA
ATOM   2060  N   GLY   302      22.865  19.867  32.515  1.00  0.00    -0.350 N 
ATOM   2061  HN  GLY   302      23.444  19.102  32.199  1.00  0.00     0.163 HD
ATOM   2062  CA  GLY   302      22.940  21.134  31.818  1.00  0.00     0.225 C 
ATOM   2063  C   GLY   302      23.811  22.150  32.529  1.00  0.00     0.236 C 
ATOM   2064  O   GLY   302      23.661  23.345  32.311  1.00  0.00    -0.272 OA
ATOM   2065  N   THR   303      24.720  21.689  33.377  1.00  0.00    -0.344 N 
ATOM   2066  HN  THR   303      24.829  20.696  33.522  1.00  0.00     0.163 HD
ATOM   2067  CA  THR   303      25.607  22.603  34.091  1.00  0.00     0.205 C 
ATOM   2068  CB  THR   303      25.124  22.915  35.548  1.00  0.00     0.146 C 
ATOM   2069  CG2 THR   303      23.681  23.393  35.579  1.00  0.00     0.042 C 
ATOM   2070  OG1 THR   303      25.253  21.739  36.356  1.00  0.00    -0.393 OA
ATOM   2071  HG1 THR   303      25.881  21.926  37.058  1.00  0.00     0.210 HD
ATOM   2072  C   THR   303      26.967  21.970  34.222  1.00  0.00     0.243 C 
ATOM   2073  O   THR   303      27.135  20.773  33.969  1.00  0.00    -0.271 OA
ATOM   2074  N   ASP   304      27.930  22.769  34.657  1.00  0.00    -0.345 N 
ATOM   2075  HN  ASP   304      27.749  23.747  34.829  1.00  0.00     0.163 HD
ATOM   2076  CA  ASP   304      29.268  22.266  34.873  1.00  0.00     0.186 C 
ATOM   2077  CB  ASP   304      30.293  23.403  34.760  1.00  0.00     0.147 C 
ATOM   2078  CG  ASP   304      30.416  23.943  33.334  1.00  0.00     0.175 C 
ATOM   2079  OD1 ASP   304      30.500  25.176  33.153  1.00  0.00    -0.648 OA
ATOM   2080  OD2 ASP   304      30.426  23.132  32.388  1.00  0.00    -0.648 OA
ATOM   2081  C   ASP   304      29.318  21.584  36.245  1.00  0.00     0.241 C 
ATOM   2082  O   ASP   304      30.095  21.962  37.115  1.00  0.00    -0.271 OA
ATOM   2083  N   SER   305      28.464  20.579  36.429  1.00  0.00    -0.344 N 
ATOM   2084  HN  SER   305      27.858  20.301  35.672  1.00  0.00     0.163 HD
ATOM   2085  CA  SER   305      28.403  19.829  37.672  1.00  0.00     0.200 C 
ATOM   2086  CB  SER   305      27.172  18.923  37.677  1.00  0.00     0.199 C 
ATOM   2087  OG  SER   305      27.274  17.891  36.708  1.00  0.00    -0.398 OA
ATOM   2088  HG  SER   305      27.105  18.263  35.837  1.00  0.00     0.209 HD
ATOM   2089  C   SER   305      29.675  19.002  37.805  1.00  0.00     0.245 C 
ATOM   2090  O   SER   305      30.379  18.771  36.819  1.00  0.00    -0.271 OA
ATOM   2091  N   PRO   306      30.017  18.587  39.038  1.00  0.00    -0.337 N 
ATOM   2092  CD  PRO   306      29.753  19.336  40.275  1.00  0.00     0.127 C 
ATOM   2093  CG  PRO   306      30.213  18.369  41.317  1.00  0.00     0.022 C 
ATOM   2094  CB  PRO   306      31.450  17.711  40.702  1.00  0.00     0.037 C 
ATOM   2095  CA  PRO   306      31.241  17.794  39.177  1.00  0.00     0.179 C 
ATOM   2096  C   PRO   306      31.155  16.423  38.531  1.00  0.00     0.241 C 
ATOM   2097  O   PRO   306      30.063  15.885  38.297  1.00  0.00    -0.271 OA
ATOM   2098  N   CYX   307      32.322  15.870  38.233  1.00  0.00    -0.345 N 
ATOM   2099  HN  CYX   307      33.180  16.363  38.430  1.00  0.00     0.163 HD
ATOM   2100  CA  CYX   307      32.407  14.574  37.592  1.00  0.00     0.186 C 
ATOM   2101  CB  CYX   307      33.762  14.417  36.921  1.00  0.00     0.120 C 
ATOM   2102  SG  CYX   307      33.908  12.841  36.042  1.00  0.00    -0.095 SA
ATOM   2103  C   CYX   307      32.159  13.432  38.583  1.00  0.00     0.241 C 
ATOM   2104  O   CYX   307      33.086  12.860  39.142  1.00  0.00    -0.271 OA
ATOM   2105  N   LYS   308      30.891  13.104  38.783  1.00  0.00    -0.346 N 
ATOM   2106  HN  LYS   308      30.161  13.622  38.310  1.00  0.00     0.163 HD
ATOM   2107  CA  LYS   308      30.503  12.040  39.697  1.00  0.00     0.176 C 
ATOM   2108  CB  LYS   308      30.116  12.645  41.054  1.00  0.00     0.035 C 
ATOM   2109  CG  LYS   308      30.002  11.635  42.195  1.00  0.00     0.004 C 
ATOM   2110  CD  LYS   308      28.557  11.165  42.420  1.00  0.00     0.027 C 
ATOM   2111  CE  LYS   308      28.446   9.639  42.332  1.00  0.00     0.229 C 
ATOM   2112  NZ  LYS   308      27.145   9.167  41.740  1.00  0.00    -0.079 N 
ATOM   2113  HZ1 LYS   308      27.087   9.475  40.780  1.00  0.00     0.274 HD
ATOM   2114  HZ2 LYS   308      27.121   8.156  41.766  1.00  0.00     0.274 HD
ATOM   2115  HZ3 LYS   308      26.370   9.544  42.269  1.00  0.00     0.274 HD
ATOM   2116  C   LYS   308      29.315  11.294  39.084  1.00  0.00     0.241 C 
ATOM   2117  O   LYS   308      28.294  11.899  38.741  1.00  0.00    -0.271 OA
ATOM   2118  N   MET   309      29.442   9.980  38.956  1.00  0.00    -0.346 N 
ATOM   2119  HN  MET   309      30.295   9.521  39.243  1.00  0.00     0.163 HD
ATOM   2120  CA  MET   309      28.377   9.169  38.365  1.00  0.00     0.177 C 
ATOM   2121  CB  MET   309      28.714   8.866  36.912  1.00  0.00     0.045 C 
ATOM   2122  CG  MET   309      30.009   8.124  36.761  1.00  0.00     0.076 C 
ATOM   2123  SD  MET   309      30.939   8.810  35.426  1.00  0.00    -0.173 SA
ATOM   2124  CE  MET   309      30.199   7.987  34.155  1.00  0.00     0.089 C 
ATOM   2125  C   MET   309      28.204   7.862  39.129  1.00  0.00     0.241 C 
ATOM   2126  O   MET   309      28.796   7.687  40.189  1.00  0.00    -0.271 OA
ATOM   2127  N   LYS   310      27.388   6.952  38.601  1.00  0.00    -0.346 N 
ATOM   2128  HN  LYS   310      26.942   7.126  37.710  1.00  0.00     0.163 HD
ATOM   2129  CA  LYS   310      27.167   5.663  39.257  1.00  0.00     0.176 C 
ATOM   2130  CB  LYS   310      25.937   4.980  38.668  1.00  0.00     0.035 C 
ATOM   2131  CG  LYS   310      24.650   5.742  38.899  1.00  0.00     0.004 C 
ATOM   2132  CD  LYS   310      23.502   5.033  38.232  1.00  0.00     0.027 C 
ATOM   2133  CE  LYS   310      22.204   5.245  38.974  1.00  0.00     0.229 C 
ATOM   2134  NZ  LYS   310      21.753   6.637  38.843  1.00  0.00    -0.079 N 
ATOM   2135  HZ1 LYS   310      20.870   6.759  39.320  1.00  0.00     0.274 HD
ATOM   2136  HZ2 LYS   310      22.441   7.261  39.238  1.00  0.00     0.274 HD
ATOM   2137  HZ3 LYS   310      21.634   6.858  37.862  1.00  0.00     0.274 HD
ATOM   2138  C   LYS   310      28.402   4.774  39.117  1.00  0.00     0.241 C 
ATOM   2139  O   LYS   310      29.277   5.059  38.289  1.00  0.00    -0.271 OA
ATOM   2140  N   GLU   311      28.513   3.739  39.948  1.00  0.00    -0.346 N 
ATOM   2141  HN  GLU   311      27.792   3.524  40.620  1.00  0.00     0.163 HD
ATOM   2142  CA  GLU   311      29.673   2.860  39.859  1.00  0.00     0.177 C 
ATOM   2143  CB  GLU   311      29.896   2.027  41.121  1.00  0.00     0.045 C 
ATOM   2144  CG  GLU   311      29.464   2.610  42.442  1.00  0.00     0.116 C 
ATOM   2145  CD  GLU   311      29.976   1.775  43.609  1.00  0.00     0.172 C 
ATOM   2146  OE1 GLU   311      30.887   2.258  44.317  1.00  0.00    -0.648 OA
ATOM   2147  OE2 GLU   311      29.489   0.634  43.808  1.00  0.00    -0.648 OA
ATOM   2148  C   GLU   311      29.507   1.865  38.734  1.00  0.00     0.241 C 
ATOM   2149  O   GLU   311      28.386   1.504  38.358  1.00  0.00    -0.271 OA
ATOM   2150  N   ASP   312      30.653   1.388  38.258  1.00  0.00    -0.346 N 
ATOM   2151  HN  ASP   312      31.519   1.677  38.691  1.00  0.00     0.163 HD
ATOM   2152  CA  ASP   312      30.753   0.372  37.208  1.00  0.00     0.186 C 
ATOM   2153  CB  ASP   312      30.622  -1.032  37.825  1.00  0.00     0.147 C 
ATOM   2154  CG  ASP   312      31.581  -1.258  38.991  1.00  0.00     0.175 C 
ATOM   2155  OD1 ASP   312      31.339  -2.211  39.768  1.00  0.00    -0.648 OA
ATOM   2156  OD2 ASP   312      32.565  -0.486  39.135  1.00  0.00    -0.648 OA
ATOM   2157  C   ASP   312      29.809   0.507  36.013  1.00  0.00     0.241 C 
ATOM   2158  O   ASP   312      29.030  -0.400  35.710  1.00  0.00    -0.271 OA
ATOM   2159  N   CYX   313      29.872   1.645  35.339  1.00  0.00    -0.345 N 
ATOM   2160  HN  CYX   313      30.509   2.373  35.625  1.00  0.00     0.163 HD
ATOM   2161  CA  CYX   313      29.038   1.849  34.171  1.00  0.00     0.186 C 
ATOM   2162  CB  CYX   313      28.715   3.319  34.015  1.00  0.00     0.120 C 
ATOM   2163  SG  CYX   313      27.737   3.989  35.382  1.00  0.00    -0.095 SA
ATOM   2164  C   CYX   313      29.807   1.387  32.946  1.00  0.00     0.242 C 
ATOM   2165  O   CYX   313      31.007   1.625  32.854  1.00  0.00    -0.271 OA
ATOM   2166  N   PHE   314      29.126   0.699  32.033  1.00  0.00    -0.346 N 
ATOM   2167  HN  PHE   314      28.144   0.514  32.174  1.00  0.00     0.163 HD
ATOM   2168  CA  PHE   314      29.747   0.246  30.794  1.00  0.00     0.180 C 
ATOM   2169  CB  PHE   314      28.776  -0.648  30.008  1.00  0.00     0.073 C 
ATOM   2170  CG  PHE   314      29.345  -1.185  28.715  1.00  0.00    -0.056 A 
ATOM   2171  CD1 PHE   314      29.184  -0.484  27.517  1.00  0.00     0.007 A 
ATOM   2172  CE1 PHE   314      29.705  -0.979  26.311  1.00  0.00     0.001 A 
ATOM   2173  CZ  PHE   314      30.394  -2.186  26.293  1.00  0.00     0.000 A 
ATOM   2174  CE2 PHE   314      30.561  -2.895  27.481  1.00  0.00     0.001 A 
ATOM   2175  CD2 PHE   314      30.034  -2.391  28.689  1.00  0.00     0.007 A 
ATOM   2176  C   PHE   314      30.094   1.493  29.973  1.00  0.00     0.241 C 
ATOM   2177  O   PHE   314      29.374   2.505  30.030  1.00  0.00    -0.271 OA
ATOM   2178  N   ARG   315      31.224   1.442  29.267  1.00  0.00    -0.346 N 
ATOM   2179  HN  ARG   315      31.782   0.601  29.266  1.00  0.00     0.163 HD
ATOM   2180  CA  ARG   315      31.648   2.557  28.419  1.00  0.00     0.176 C 
ATOM   2181  CB  ARG   315      32.971   3.158  28.914  1.00  0.00     0.036 C 
ATOM   2182  CG  ARG   315      32.864   3.750  30.318  1.00  0.00     0.023 C 
ATOM   2183  CD  ARG   315      34.087   4.514  30.759  1.00  0.00     0.138 C 
ATOM   2184  NE  ARG   315      34.030   5.892  30.294  1.00  0.00    -0.227 N 
ATOM   2185  HE  ARG   315      34.285   6.064  29.331  1.00  0.00     0.177 HD
ATOM   2186  CZ  ARG   315      33.730   6.939  31.055  1.00  0.00     0.665 C 
ATOM   2187  NH1 ARG   315      33.707   8.154  30.522  1.00  0.00    -0.235 N 
ATOM   2188  HH  ARG   315      33.894   8.280  29.537  1.00  0.00     0.174 HD
ATOM   2189  HH  ARG   315      33.499   8.965  31.088  1.00  0.00     0.174 HD
ATOM   2190  NH2 ARG   315      33.460   6.777  32.343  1.00  0.00    -0.235 N 
ATOM   2191  HH  ARG   315      33.256   7.586  32.911  1.00  0.00     0.174 HD
ATOM   2192  HH  ARG   315      33.490   5.857  32.754  1.00  0.00     0.174 HD
ATOM   2193  C   ARG   315      31.781   2.121  26.961  1.00  0.00     0.241 C 
ATOM   2194  O   ARG   315      32.368   1.082  26.676  1.00  0.00    -0.271 OA
ATOM   2195  N   TYR   316      31.162   2.880  26.057  1.00  0.00    -0.346 N 
ATOM   2196  HN  TYR   316      30.665   3.703  26.358  1.00  0.00     0.163 HD
ATOM   2197  CA  TYR   316      31.230   2.620  24.617  1.00  0.00     0.180 C 
ATOM   2198  CB  TYR   316      29.952   3.077  23.920  1.00  0.00     0.073 C 
ATOM   2199  CG  TYR   316      28.733   2.309  24.316  1.00  0.00    -0.056 A 
ATOM   2200  CD1 TYR   316      28.029   2.641  25.468  1.00  0.00     0.010 A 
ATOM   2201  CE1 TYR   316      26.878   1.949  25.831  1.00  0.00     0.037 A 
ATOM   2202  CZ  TYR   316      26.425   0.916  25.032  1.00  0.00     0.065 A 
ATOM   2203  OH  TYR   316      25.283   0.254  25.388  1.00  0.00    -0.361 OA
ATOM   2204  HH  TYR   316      24.980  -0.347  24.705  1.00  0.00     0.217 HD
ATOM   2205  CE2 TYR   316      27.109   0.565  23.880  1.00  0.00     0.037 A 
ATOM   2206  CD2 TYR   316      28.263   1.265  23.529  1.00  0.00     0.010 A 
ATOM   2207  C   TYR   316      32.383   3.425  24.059  1.00  0.00     0.241 C 
ATOM   2208  O   TYR   316      32.537   4.601  24.407  1.00  0.00    -0.271 OA
ATOM   2209  N   TYR   317      33.175   2.809  23.188  1.00  0.00    -0.346 N 
ATOM   2210  HN  TYR   317      32.989   1.853  22.921  1.00  0.00     0.163 HD
ATOM   2211  CA  TYR   317      34.335   3.485  22.590  1.00  0.00     0.180 C 
ATOM   2212  CB  TYR   317      35.618   2.687  22.872  1.00  0.00     0.073 C 
ATOM   2213  CG  TYR   317      35.947   2.537  24.339  1.00  0.00    -0.056 A 
ATOM   2214  CD1 TYR   317      35.285   1.593  25.127  1.00  0.00     0.010 A 
ATOM   2215  CE1 TYR   317      35.553   1.479  26.496  1.00  0.00     0.037 A 
ATOM   2216  CZ  TYR   317      36.487   2.321  27.074  1.00  0.00     0.065 A 
ATOM   2217  OH  TYR   317      36.732   2.230  28.419  1.00  0.00    -0.361 OA
ATOM   2218  HH  TYR   317      36.174   1.582  28.859  1.00  0.00     0.217 HD
ATOM   2219  CE2 TYR   317      37.162   3.267  26.307  1.00  0.00     0.037 A 
ATOM   2220  CD2 TYR   317      36.891   3.365  24.949  1.00  0.00     0.010 A 
ATOM   2221  C   TYR   317      34.176   3.624  21.080  1.00  0.00     0.241 C 
ATOM   2222  O   TYR   317      33.349   2.943  20.470  1.00  0.00    -0.271 OA
ATOM   2223  N   SER   318      34.965   4.510  20.478  1.00  0.00    -0.344 N 
ATOM   2224  HN  SER   318      35.620   5.054  21.021  1.00  0.00     0.163 HD
ATOM   2225  CA  SER   318      34.941   4.688  19.026  1.00  0.00     0.200 C 
ATOM   2226  CB  SER   318      34.845   6.167  18.673  1.00  0.00     0.199 C 
ATOM   2227  OG  SER   318      33.546   6.664  18.963  1.00  0.00    -0.398 OA
ATOM   2228  HG  SER   318      33.568   7.626  18.915  1.00  0.00     0.209 HD
ATOM   2229  C   SER   318      36.198   4.065  18.409  1.00  0.00     0.243 C 
ATOM   2230  O   SER   318      37.313   4.419  18.773  1.00  0.00    -0.271 OA
ATOM   2231  N   SER   319      36.019   3.121  17.492  1.00  0.00    -0.344 N 
ATOM   2232  HN  SER   319      35.087   2.859  17.201  1.00  0.00     0.163 HD
ATOM   2233  CA  SER   319      37.167   2.452  16.877  1.00  0.00     0.200 C 
ATOM   2234  CB  SER   319      36.748   1.133  16.218  1.00  0.00     0.199 C 
ATOM   2235  OG  SER   319      35.711   1.358  15.271  1.00  0.00    -0.398 OA
ATOM   2236  HG  SER   319      36.096   1.766  14.491  1.00  0.00     0.209 HD
ATOM   2237  C   SER   319      37.870   3.316  15.846  1.00  0.00     0.243 C 
ATOM   2238  O   SER   319      39.011   3.037  15.497  1.00  0.00    -0.271 OA
ATOM   2239  N   GLU   320      37.205   4.376  15.390  1.00  0.00    -0.346 N 
ATOM   2240  HN  GLU   320      36.272   4.569  15.727  1.00  0.00     0.163 HD
ATOM   2241  CA  GLU   320      37.762   5.248  14.350  1.00  0.00     0.177 C 
ATOM   2242  CB  GLU   320      37.619   4.547  12.984  1.00  0.00     0.045 C 
ATOM   2243  CG  GLU   320      38.476   5.119  11.847  1.00  0.00     0.116 C 
ATOM   2244  CD  GLU   320      37.823   6.284  11.104  1.00  0.00     0.172 C 
ATOM   2245  OE1 GLU   320      36.574   6.438  11.152  1.00  0.00    -0.648 OA
ATOM   2246  OE2 GLU   320      38.581   7.063  10.483  1.00  0.00    -0.648 OA
ATOM   2247  C   GLU   320      37.021   6.583  14.284  1.00  0.00     0.241 C 
ATOM   2248  O   GLU   320      35.841   6.664  14.641  1.00  0.00    -0.271 OA
ATOM   2249  N   TYR   321      37.719   7.623  13.828  1.00  0.00    -0.346 N 
ATOM   2250  HN  TYR   321      38.682   7.503  13.545  1.00  0.00     0.163 HD
ATOM   2251  CA  TYR   321      37.120   8.944  13.649  1.00  0.00     0.180 C 
ATOM   2252  CB  TYR   321      36.970   9.681  14.979  1.00  0.00     0.073 C 
ATOM   2253  CG  TYR   321      38.262   9.803  15.753  1.00  0.00    -0.056 A 
ATOM   2254  CD1 TYR   321      38.699   8.774  16.570  1.00  0.00     0.010 A 
ATOM   2255  CE1 TYR   321      39.882   8.884  17.283  1.00  0.00     0.037 A 
ATOM   2256  CZ  TYR   321      40.645  10.038  17.186  1.00  0.00     0.065 A 
ATOM   2257  OH  TYR   321      41.827  10.149  17.883  1.00  0.00    -0.361 OA
ATOM   2258  HH  TYR   321      42.283  10.982  17.710  1.00  0.00     0.217 HD
ATOM   2259  CE2 TYR   321      40.234  11.081  16.381  1.00  0.00     0.037 A 
ATOM   2260  CD2 TYR   321      39.044  10.958  15.666  1.00  0.00     0.010 A 
ATOM   2261  C   TYR   321      37.967   9.762  12.685  1.00  0.00     0.241 C 
ATOM   2262  O   TYR   321      39.186   9.583  12.617  1.00  0.00    -0.271 OA
ATOM   2263  N   HIP   322      37.326  10.678  11.965  1.00  0.00    -0.346 N 
ATOM   2264  HN  HIP   322      36.323  10.777  12.057  1.00  0.00     0.163 HD
ATOM   2265  CA  HIP   322      38.022  11.522  10.995  1.00  0.00     0.182 C 
ATOM   2266  CB  HIP   322      38.438  10.684   9.775  1.00  0.00     0.093 C 
ATOM   2267  CG  HIP   322      37.280  10.090   9.022  1.00  0.00     0.028 A 
ATOM   2268  ND1 HIP   322      36.683  10.722   7.954  1.00  0.00    -0.354 N 
ATOM   2269  HD1 HIP   322      36.952  11.630   7.597  1.00  0.00     0.166 HD
ATOM   2270  CE1 HIP   322      35.675   9.987   7.511  1.00  0.00     0.180 A 
ATOM   2271  NE2 HIP   322      35.600   8.898   8.252  1.00  0.00    -0.360 N 
ATOM   2272  HE2 HIP   322      34.903   8.171   8.165  1.00  0.00     0.166 HD
ATOM   2273  CD2 HIP   322      36.593   8.937   9.202  1.00  0.00     0.114 A 
ATOM   2274  C   HIP   322      37.104  12.627  10.508  1.00  0.00     0.241 C 
ATOM   2275  O   HIP   322      35.886  12.509  10.610  1.00  0.00    -0.271 OA
ATOM   2276  N   TYR   323      37.687  13.727  10.039  1.00  0.00    -0.346 N 
ATOM   2277  HN  TYR   323      38.694  13.795  10.009  1.00  0.00     0.163 HD
ATOM   2278  CA  TYR   323      36.898  14.793   9.417  1.00  0.00     0.180 C 
ATOM   2279  CB  TYR   323      37.740  16.056   9.262  1.00  0.00     0.073 C 
ATOM   2280  CG  TYR   323      37.784  16.916  10.506  1.00  0.00    -0.056 A 
ATOM   2281  CD1 TYR   323      36.619  17.495  11.009  1.00  0.00     0.010 A 
ATOM   2282  CE1 TYR   323      36.648  18.316  12.128  1.00  0.00     0.037 A 
ATOM   2283  CZ  TYR   323      37.862  18.568  12.759  1.00  0.00     0.065 A 
ATOM   2284  OH  TYR   323      37.898  19.399  13.850  1.00  0.00    -0.361 OA
ATOM   2285  HH  TYR   323      38.765  19.427  14.263  1.00  0.00     0.217 HD
ATOM   2286  CE2 TYR   323      39.044  17.997  12.278  1.00  0.00     0.037 A 
ATOM   2287  CD2 TYR   323      38.994  17.175  11.158  1.00  0.00     0.010 A 
ATOM   2288  C   TYR   323      36.549  14.272   8.015  1.00  0.00     0.241 C 
ATOM   2289  O   TYR   323      37.414  13.667   7.374  1.00  0.00    -0.271 OA
ATOM   2290  N   VAL   324      35.312  14.429   7.539  1.00  0.00    -0.346 N 
ATOM   2291  HN  VAL   324      34.598  14.930   8.050  1.00  0.00     0.163 HD
ATOM   2292  CA  VAL   324      35.052  13.926   6.183  1.00  0.00     0.180 C 
ATOM   2293  CB  VAL   324      33.541  13.724   5.786  1.00  0.00     0.009 C 
ATOM   2294  CG1 VAL   324      32.622  13.991   6.946  1.00  0.00     0.012 C 
ATOM   2295  CG2 VAL   324      33.163  14.472   4.497  1.00  0.00     0.012 C 
ATOM   2296  C   VAL   324      35.864  14.749   5.198  1.00  0.00     0.241 C 
ATOM   2297  O   VAL   324      36.005  15.971   5.340  1.00  0.00    -0.271 OA
ATOM   2298  N   GLY   325      36.526  14.042   4.292  1.00  0.00    -0.351 N 
ATOM   2299  HN  GLY   325      36.419  13.041   4.236  1.00  0.00     0.163 HD
ATOM   2300  CA  GLY   325      37.415  14.705   3.361  1.00  0.00     0.225 C 
ATOM   2301  C   GLY   325      38.834  14.383   3.802  1.00  0.00     0.235 C 
ATOM   2302  O   GLY   325      39.792  14.725   3.116  1.00  0.00    -0.272 OA
ATOM   2303  N   GLY   326      38.969  13.753   4.971  1.00  0.00    -0.351 N 
ATOM   2304  HN  GLY   326      38.156  13.539   5.528  1.00  0.00     0.163 HD
ATOM   2305  CA  GLY   326      40.274  13.352   5.476  1.00  0.00     0.225 C 
ATOM   2306  C   GLY   326      40.915  14.211   6.552  1.00  0.00     0.236 C 
ATOM   2307  O   GLY   326      41.680  13.703   7.368  1.00  0.00    -0.272 OA
ATOM   2308  N   PHE   327      40.640  15.512   6.520  1.00  0.00    -0.346 N 
ATOM   2309  HN  PHE   327      40.032  15.874   5.798  1.00  0.00     0.163 HD
ATOM   2310  CA  PHE   327      41.197  16.466   7.469  1.00  0.00     0.180 C 
ATOM   2311  CB  PHE   327      42.658  16.786   7.119  1.00  0.00     0.073 C 
ATOM   2312  CG  PHE   327      42.881  17.092   5.662  1.00  0.00    -0.056 A 
ATOM   2313  CD1 PHE   327      43.168  16.068   4.760  1.00  0.00     0.007 A 
ATOM   2314  CE1 PHE   327      43.352  16.336   3.399  1.00  0.00     0.001 A 
ATOM   2315  CZ  PHE   327      43.246  17.638   2.935  1.00  0.00     0.000 A 
ATOM   2316  CE2 PHE   327      42.960  18.674   3.829  1.00  0.00     0.001 A 
ATOM   2317  CD2 PHE   327      42.780  18.397   5.184  1.00  0.00     0.007 A 
ATOM   2318  C   PHE   327      40.345  17.729   7.406  1.00  0.00     0.241 C 
ATOM   2319  O   PHE   327      39.507  17.874   6.506  1.00  0.00    -0.271 OA
ATOM   2320  N   TYR   328      40.536  18.637   8.359  1.00  0.00    -0.346 N 
ATOM   2321  HN  TYR   328      41.237  18.500   9.071  1.00  0.00     0.163 HD
ATOM   2322  CA  TYR   328      39.741  19.856   8.365  1.00  0.00     0.180 C 
ATOM   2323  CB  TYR   328      39.968  20.676   9.628  1.00  0.00     0.073 C 
ATOM   2324  CG  TYR   328      39.097  21.909   9.696  1.00  0.00    -0.056 A 
ATOM   2325  CD1 TYR   328      39.656  23.177   9.687  1.00  0.00     0.010 A 
ATOM   2326  CE1 TYR   328      38.860  24.310   9.722  1.00  0.00     0.037 A 
ATOM   2327  CZ  TYR   328      37.488  24.174   9.769  1.00  0.00     0.065 A 
ATOM   2328  OH  TYR   328      36.692  25.287   9.812  1.00  0.00    -0.361 OA
ATOM   2329  HH  TYR   328      37.192  26.072  10.058  1.00  0.00     0.217 HD
ATOM   2330  CE2 TYR   328      36.907  22.931   9.780  1.00  0.00     0.037 A 
ATOM   2331  CD2 TYR   328      37.716  21.800   9.744  1.00  0.00     0.010 A 
ATOM   2332  C   TYR   328      40.067  20.698   7.153  1.00  0.00     0.241 C 
ATOM   2333  O   TYR   328      41.215  21.148   6.977  1.00  0.00    -0.271 OA
ATOM   2334  N   GLY   329      39.036  20.930   6.345  1.00  0.00    -0.351 N 
ATOM   2335  HN  GLY   329      38.126  20.552   6.564  1.00  0.00     0.163 HD
ATOM   2336  CA  GLY   329      39.193  21.703   5.137  1.00  0.00     0.225 C 
ATOM   2337  C   GLY   329      38.925  20.876   3.894  1.00  0.00     0.235 C 
ATOM   2338  O   GLY   329      38.850  21.430   2.790  1.00  0.00    -0.272 OA
ATOM   2339  N   GLY   330      38.748  19.565   4.061  1.00  0.00    -0.351 N 
ATOM   2340  HN  GLY   330      38.851  19.143   4.974  1.00  0.00     0.163 HD
ATOM   2341  CA  GLY   330      38.502  18.703   2.913  1.00  0.00     0.225 C 
ATOM   2342  C   GLY   330      37.059  18.290   2.756  1.00  0.00     0.236 C 
ATOM   2343  O   GLY   330      36.730  17.453   1.924  1.00  0.00    -0.272 OA
ATOM   2344  N   CYS   331      36.177  18.890   3.542  1.00  0.00    -0.346 N 
ATOM   2345  HN  CYS   331      36.476  19.593   4.201  1.00  0.00     0.163 HD
ATOM   2346  CA  CYS   331      34.765  18.524   3.490  1.00  0.00     0.185 C 
ATOM   2347  CB  CYS   331      34.046  19.056   4.738  1.00  0.00     0.105 C 
ATOM   2348  SG  CYS   331      32.420  18.360   4.980  1.00  0.00    -0.180 SA
ATOM   2349  HG  CYS   331      31.762  19.541   4.972  1.00  0.00     0.101 HD
ATOM   2350  C   CYS   331      34.064  19.062   2.256  1.00  0.00     0.241 C 
ATOM   2351  O   CYS   331      34.460  20.089   1.711  1.00  0.00    -0.271 OA
ATOM   2352  N   ASN   332      33.064  18.327   1.782  1.00  0.00    -0.346 N 
ATOM   2353  HN  ASN   332      32.788  17.484   2.264  1.00  0.00     0.163 HD
ATOM   2354  CA  ASN   332      32.228  18.784   0.673  1.00  0.00     0.185 C 
ATOM   2355  CB  ASN   332      32.920  18.735  -0.710  1.00  0.00     0.137 C 
ATOM   2356  CG  ASN   332      33.255  17.347  -1.170  1.00  0.00     0.217 C 
ATOM   2357  OD1 ASN   332      32.408  16.458  -1.176  1.00  0.00    -0.274 OA
ATOM   2358  ND2 ASN   332      34.500  17.151  -1.585  1.00  0.00    -0.370 N 
ATOM   2359 1HD2 ASN   332      35.164  17.910  -1.553  1.00  0.00     0.159 HD
ATOM   2360 2HD2 ASN   332      34.781  16.237  -1.900  1.00  0.00     0.159 HD
ATOM   2361  C   ASN   332      30.926  18.024   0.704  1.00  0.00     0.241 C 
ATOM   2362  O   ASN   332      30.808  17.032   1.425  1.00  0.00    -0.271 OA
ATOM   2363  N   GLU   333      29.942  18.499  -0.047  1.00  0.00    -0.346 N 
ATOM   2364  HN  GLU   333      30.081  19.335  -0.595  1.00  0.00     0.163 HD
ATOM   2365  CA  GLU   333      28.625  17.877  -0.058  1.00  0.00     0.177 C 
ATOM   2366  CB  GLU   333      27.639  18.719  -0.871  1.00  0.00     0.045 C 
ATOM   2367  CG  GLU   333      26.253  18.111  -0.968  1.00  0.00     0.116 C 
ATOM   2368  CD  GLU   333      25.755  18.040  -2.398  1.00  0.00     0.172 C 
ATOM   2369  OE1 GLU   333      24.539  17.863  -2.597  1.00  0.00    -0.648 OA
ATOM   2370  OE2 GLU   333      26.574  18.154  -3.333  1.00  0.00    -0.648 OA
ATOM   2371  C   GLU   333      28.618  16.448  -0.546  1.00  0.00     0.241 C 
ATOM   2372  O   GLU   333      27.968  15.583   0.063  1.00  0.00    -0.271 OA
ATOM   2373  N   ALA   334      29.326  16.199  -1.651  1.00  0.00    -0.346 N 
ATOM   2374  HN  ALA   334      29.839  16.947  -2.095  1.00  0.00     0.163 HD
ATOM   2375  CA  ALA   334      29.417  14.857  -2.224  1.00  0.00     0.172 C 
ATOM   2376  CB  ALA   334      30.328  14.876  -3.434  1.00  0.00     0.042 C 
ATOM   2377  C   ALA   334      29.921  13.840  -1.187  1.00  0.00     0.240 C 
ATOM   2378  O   ALA   334      29.316  12.787  -0.991  1.00  0.00    -0.271 OA
ATOM   2379  N   LEU   335      31.016  14.168  -0.511  1.00  0.00    -0.346 N 
ATOM   2380  HN  LEU   335      31.458  15.057  -0.676  1.00  0.00     0.163 HD
ATOM   2381  CA  LEU   335      31.584  13.282   0.502  1.00  0.00     0.177 C 
ATOM   2382  CB  LEU   335      32.977  13.762   0.911  1.00  0.00     0.038 C 
ATOM   2383  CG  LEU   335      34.028  13.616  -0.202  1.00  0.00    -0.020 C 
ATOM   2384  CD1 LEU   335      35.345  14.244   0.214  1.00  0.00     0.009 C 
ATOM   2385  CD2 LEU   335      34.226  12.159  -0.559  1.00  0.00     0.009 C 
ATOM   2386  C   LEU   335      30.660  13.144   1.707  1.00  0.00     0.241 C 
ATOM   2387  O   LEU   335      30.564  12.070   2.312  1.00  0.00    -0.271 OA
ATOM   2388  N   MET   336      29.928  14.210   2.019  1.00  0.00    -0.346 N 
ATOM   2389  HN  MET   336      30.027  15.073   1.502  1.00  0.00     0.163 HD
ATOM   2390  CA  MET   336      28.987  14.154   3.129  1.00  0.00     0.177 C 
ATOM   2391  CB  MET   336      28.423  15.535   3.448  1.00  0.00     0.045 C 
ATOM   2392  CG  MET   336      29.453  16.403   4.143  1.00  0.00     0.076 C 
ATOM   2393  SD  MET   336      28.938  18.095   4.315  1.00  0.00    -0.173 SA
ATOM   2394  CE  MET   336      27.444  17.951   5.345  1.00  0.00     0.089 C 
ATOM   2395  C   MET   336      27.873  13.167   2.833  1.00  0.00     0.241 C 
ATOM   2396  O   MET   336      27.560  12.318   3.671  1.00  0.00    -0.271 OA
ATOM   2397  N   LYS   337      27.300  13.211   1.634  1.00  0.00    -0.346 N 
ATOM   2398  HN  LYS   337      27.562  13.892   0.934  1.00  0.00     0.163 HD
ATOM   2399  CA  LYS   337      26.241  12.247   1.390  1.00  0.00     0.176 C 
ATOM   2400  CB  LYS   337      25.207  12.694   0.345  1.00  0.00     0.035 C 
ATOM   2401  CG  LYS   337      25.672  13.053  -1.024  1.00  0.00     0.004 C 
ATOM   2402  CD  LYS   337      24.448  13.058  -1.920  1.00  0.00     0.027 C 
ATOM   2403  CE  LYS   337      24.623  13.964  -3.104  1.00  0.00     0.229 C 
ATOM   2404  NZ  LYS   337      24.622  15.373  -2.664  1.00  0.00    -0.079 N 
ATOM   2405  HZ1 LYS   337      23.690  15.745  -2.730  1.00  0.00     0.274 HD
ATOM   2406  HZ2 LYS   337      24.946  15.447  -1.710  1.00  0.00     0.274 HD
ATOM   2407  HZ3 LYS   337      25.225  15.931  -3.258  1.00  0.00     0.274 HD
ATOM   2408  C   LYS   337      26.721  10.815   1.226  1.00  0.00     0.241 C 
ATOM   2409  O   LYS   337      25.993   9.891   1.557  1.00  0.00    -0.271 OA
ATOM   2410  N   LEU   338      27.970  10.621   0.807  1.00  0.00    -0.346 N 
ATOM   2411  HN  LEU   338      28.562  11.403   0.562  1.00  0.00     0.163 HD
ATOM   2412  CA  LEU   338      28.494   9.263   0.725  1.00  0.00     0.177 C 
ATOM   2413  CB  LEU   338      29.842   9.226   0.000  1.00  0.00     0.038 C 
ATOM   2414  CG  LEU   338      29.829   9.283  -1.532  1.00  0.00    -0.020 C 
ATOM   2415  CD1 LEU   338      31.216   9.618  -2.049  1.00  0.00     0.009 C 
ATOM   2416  CD2 LEU   338      29.365   7.955  -2.094  1.00  0.00     0.009 C 
ATOM   2417  C   LEU   338      28.644   8.742   2.165  1.00  0.00     0.241 C 
ATOM   2418  O   LEU   338      28.205   7.637   2.484  1.00  0.00    -0.271 OA
ATOM   2419  N   GLU   339      29.206   9.570   3.042  1.00  0.00    -0.346 N 
ATOM   2420  HN  GLU   339      29.531  10.481   2.747  1.00  0.00     0.163 HD
ATOM   2421  CA  GLU   339      29.379   9.192   4.447  1.00  0.00     0.177 C 
ATOM   2422  CB  GLU   339      30.078  10.319   5.232  1.00  0.00     0.045 C 
ATOM   2423  CG  GLU   339      30.264  10.045   6.743  1.00  0.00     0.116 C 
ATOM   2424  CD  GLU   339      31.229   8.902   7.025  1.00  0.00     0.172 C 
ATOM   2425  OE1 GLU   339      31.012   8.165   8.000  1.00  0.00    -0.648 OA
ATOM   2426  OE2 GLU   339      32.205   8.721   6.272  1.00  0.00    -0.648 OA
ATOM   2427  C   GLU   339      28.033   8.881   5.094  1.00  0.00     0.241 C 
ATOM   2428  O   GLU   339      27.861   7.837   5.730  1.00  0.00    -0.271 OA
ATOM   2429  N   LEU   340      27.065   9.762   4.873  1.00  0.00    -0.346 N 
ATOM   2430  HN  LEU   340      27.254  10.587   4.324  1.00  0.00     0.163 HD
ATOM   2431  CA  LEU   340      25.749   9.608   5.455  1.00  0.00     0.177 C 
ATOM   2432  CB  LEU   340      24.857  10.768   5.051  1.00  0.00     0.038 C 
ATOM   2433  CG  LEU   340      23.487  10.801   5.716  1.00  0.00    -0.020 C 
ATOM   2434  CD1 LEU   340      23.649  10.954   7.232  1.00  0.00     0.009 C 
ATOM   2435  CD2 LEU   340      22.680  11.950   5.120  1.00  0.00     0.009 C 
ATOM   2436  C   LEU   340      25.078   8.304   5.102  1.00  0.00     0.241 C 
ATOM   2437  O   LEU   340      24.728   7.534   5.985  1.00  0.00    -0.271 OA
ATOM   2438  N   VAL   341      24.927   8.009   3.818  1.00  0.00    -0.346 N 
ATOM   2439  HN  VAL   341      25.237   8.635   3.086  1.00  0.00     0.163 HD
ATOM   2440  CA  VAL   341      24.238   6.776   3.491  1.00  0.00     0.180 C 
ATOM   2441  CB  VAL   341      23.452   6.828   2.117  1.00  0.00     0.009 C 
ATOM   2442  CG1 VAL   341      23.438   8.236   1.525  1.00  0.00     0.012 C 
ATOM   2443  CG2 VAL   341      23.957   5.810   1.146  1.00  0.00     0.012 C 
ATOM   2444  C   VAL   341      25.050   5.500   3.670  1.00  0.00     0.241 C 
ATOM   2445  O   VAL   341      24.475   4.446   3.913  1.00  0.00    -0.271 OA
ATOM   2446  N   HIP   342      26.374   5.579   3.586  1.00  0.00    -0.346 N 
ATOM   2447  HN  HIP   342      26.827   6.466   3.406  1.00  0.00     0.163 HD
ATOM   2448  CA  HIP   342      27.191   4.373   3.744  1.00  0.00     0.182 C 
ATOM   2449  CB  HIP   342      28.462   4.431   2.899  1.00  0.00     0.093 C 
ATOM   2450  CG  HIP   342      28.215   4.438   1.426  1.00  0.00     0.028 A 
ATOM   2451  ND1 HIP   342      27.316   3.591   0.817  1.00  0.00    -0.354 N 
ATOM   2452  HD1 HIP   342      26.763   2.892   1.295  1.00  0.00     0.166 HD
ATOM   2453  CE1 HIP   342      27.300   3.827  -0.482  1.00  0.00     0.180 A 
ATOM   2454  NE2 HIP   342      28.160   4.793  -0.739  1.00  0.00    -0.360 N 
ATOM   2455  HE2 HIP   342      28.367   5.174  -1.653  1.00  0.00     0.166 HD
ATOM   2456  CD2 HIP   342      28.748   5.191   0.436  1.00  0.00     0.114 A 
ATOM   2457  C   HIP   342      27.612   4.119   5.175  1.00  0.00     0.241 C 
ATOM   2458  O   HIP   342      27.998   2.995   5.501  1.00  0.00    -0.271 OA
ATOM   2459  N   HIP   343      27.553   5.148   6.024  1.00  0.00    -0.346 N 
ATOM   2460  HN  HIP   343      27.216   6.049   5.715  1.00  0.00     0.163 HD
ATOM   2461  CA  HIP   343      28.016   4.999   7.406  1.00  0.00     0.182 C 
ATOM   2462  CB  HIP   343      29.410   5.609   7.552  1.00  0.00     0.093 C 
ATOM   2463  CG  HIP   343      30.457   4.941   6.718  1.00  0.00     0.028 A 
ATOM   2464  ND1 HIP   343      31.154   5.584   5.722  1.00  0.00    -0.354 N 
ATOM   2465  HD1 HIP   343      31.086   6.574   5.524  1.00  0.00     0.166 HD
ATOM   2466  CE1 HIP   343      31.990   4.752   5.146  1.00  0.00     0.180 A 
ATOM   2467  NE2 HIP   343      31.868   3.570   5.733  1.00  0.00    -0.360 N 
ATOM   2468  HE2 HIP   343      32.417   2.747   5.522  1.00  0.00     0.166 HD
ATOM   2469  CD2 HIP   343      30.918   3.657   6.720  1.00  0.00     0.114 A 
ATOM   2470  C   HIP   343      27.090   5.482   8.518  1.00  0.00     0.241 C 
ATOM   2471  O   HIP   343      27.220   5.064   9.664  1.00  0.00    -0.271 OA
ATOM   2472  N   GLY   344      26.163   6.366   8.190  1.00  0.00    -0.351 N 
ATOM   2473  HN  GLY   344      26.089   6.717   7.246  1.00  0.00     0.163 HD
ATOM   2474  CA  GLY   344      25.220   6.829   9.186  1.00  0.00     0.225 C 
ATOM   2475  C   GLY   344      25.287   8.317   9.426  1.00  0.00     0.238 C 
ATOM   2476  O   GLY   344      26.113   9.017   8.820  1.00  0.00    -0.272 OA
ATOM   2477  N   PRO   345      24.400   8.841  10.290  1.00  0.00    -0.337 N 
ATOM   2478  CD  PRO   345      23.305   8.106  10.952  1.00  0.00     0.127 C 
ATOM   2479  CG  PRO   345      22.387   9.219  11.396  1.00  0.00     0.022 C 
ATOM   2480  CB  PRO   345      23.327  10.327  11.745  1.00  0.00     0.037 C 
ATOM   2481  CA  PRO   345      24.360  10.270  10.622  1.00  0.00     0.179 C 
ATOM   2482  C   PRO   345      25.729  10.691  11.126  1.00  0.00     0.241 C 
ATOM   2483  O   PRO   345      26.435   9.905  11.769  1.00  0.00    -0.271 OA
ATOM   2484  N   MET   346      26.112  11.924  10.837  1.00  0.00    -0.346 N 
ATOM   2485  HN  MET   346      25.495  12.548  10.335  1.00  0.00     0.163 HD
ATOM   2486  CA  MET   346      27.403  12.413  11.267  1.00  0.00     0.177 C 
ATOM   2487  CB  MET   346      28.361  12.502  10.076  1.00  0.00     0.045 C 
ATOM   2488  CG  MET   346      28.210  13.767   9.263  1.00  0.00     0.076 C 
ATOM   2489  SD  MET   346      28.452  13.551   7.483  1.00  0.00    -0.173 SA
ATOM   2490  CE  MET   346      27.365  12.195   7.193  1.00  0.00     0.089 C 
ATOM   2491  C   MET   346      27.200  13.792  11.850  1.00  0.00     0.241 C 
ATOM   2492  O   MET   346      26.203  14.458  11.543  1.00  0.00    -0.271 OA
ATOM   2493  N   ALA   347      28.143  14.210  12.690  1.00  0.00    -0.346 N 
ATOM   2494  HN  ALA   347      28.941  13.617  12.874  1.00  0.00     0.163 HD
ATOM   2495  CA  ALA   347      28.112  15.529  13.317  1.00  0.00     0.172 C 
ATOM   2496  CB  ALA   347      29.070  15.543  14.532  1.00  0.00     0.042 C 
ATOM   2497  C   ALA   347      28.542  16.613  12.313  1.00  0.00     0.240 C 
ATOM   2498  O   ALA   347      29.487  16.413  11.549  1.00  0.00    -0.271 OA
ATOM   2499  N   VAL   348      27.824  17.733  12.293  1.00  0.00    -0.346 N 
ATOM   2500  HN  VAL   348      27.047  17.842  12.928  1.00  0.00     0.163 HD
ATOM   2501  CA  VAL   348      28.174  18.865  11.440  1.00  0.00     0.180 C 
ATOM   2502  CB  VAL   348      27.225  19.040  10.196  1.00  0.00     0.009 C 
ATOM   2503  CG1 VAL   348      27.337  17.853   9.266  1.00  0.00     0.012 C 
ATOM   2504  CG2 VAL   348      25.794  19.224  10.611  1.00  0.00     0.012 C 
ATOM   2505  C   VAL   348      28.058  20.116  12.299  1.00  0.00     0.241 C 
ATOM   2506  O   VAL   348      27.471  20.080  13.381  1.00  0.00    -0.271 OA
ATOM   2507  N   ALA   349      28.663  21.205  11.847  1.00  0.00    -0.346 N 
ATOM   2508  HN  ALA   349      29.139  21.189  10.956  1.00  0.00     0.163 HD
ATOM   2509  CA  ALA   349      28.562  22.471  12.548  1.00  0.00     0.172 C 
ATOM   2510  CB  ALA   349      29.849  22.788  13.289  1.00  0.00     0.042 C 
ATOM   2511  C   ALA   349      28.255  23.546  11.515  1.00  0.00     0.240 C 
ATOM   2512  O   ALA   349      28.591  23.400  10.328  1.00  0.00    -0.271 OA
ATOM   2513  N   PHE   350      27.552  24.589  11.947  1.00  0.00    -0.346 N 
ATOM   2514  HN  PHE   350      27.268  24.647  12.915  1.00  0.00     0.163 HD
ATOM   2515  CA  PHE   350      27.221  25.689  11.061  1.00  0.00     0.180 C 
ATOM   2516  CB  PHE   350      25.930  25.412  10.287  1.00  0.00     0.073 C 
ATOM   2517  CG  PHE   350      24.688  25.473  11.120  1.00  0.00    -0.056 A 
ATOM   2518  CD1 PHE   350      23.794  26.518  10.966  1.00  0.00     0.007 A 
ATOM   2519  CE1 PHE   350      22.634  26.570  11.719  1.00  0.00     0.001 A 
ATOM   2520  CZ  PHE   350      22.357  25.570  12.640  1.00  0.00     0.000 A 
ATOM   2521  CE2 PHE   350      23.244  24.526  12.797  1.00  0.00     0.001 A 
ATOM   2522  CD2 PHE   350      24.404  24.481  12.040  1.00  0.00     0.007 A 
ATOM   2523  C   PHE   350      27.089  26.962  11.859  1.00  0.00     0.241 C 
ATOM   2524  O   PHE   350      27.170  26.943  13.091  1.00  0.00    -0.271 OA
ATOM   2525  N   GLH   351      26.915  28.075  11.162  1.00  0.00    -0.346 N 
ATOM   2526  HN  GLH   351      26.852  28.046  10.156  1.00  0.00     0.163 HD
ATOM   2527  CA  GLH   351      26.767  29.352  11.835  1.00  0.00     0.177 C 
ATOM   2528  CB  GLH   351      27.465  30.464  11.051  1.00  0.00     0.045 C 
ATOM   2529  CG  GLH   351      27.389  31.830  11.721  1.00  0.00     0.112 C 
ATOM   2530  CD  GLH   351      28.271  31.951  12.971  1.00  0.00     0.139 C 
ATOM   2531  OE1 GLH   351      28.307  33.052  13.558  1.00  0.00    -0.650 OA
ATOM   2532  OE2 GLH   351      28.933  30.965  13.366  1.00  0.00    -0.776 OA
ATOM   2533  HE2 GLH   351      29.453  31.182  14.142  1.00  0.00     0.167 HD
ATOM   2534  C   GLH   351      25.290  29.670  12.003  1.00  0.00     0.241 C 
ATOM   2535  O   GLH   351      24.555  29.799  11.019  1.00  0.00    -0.271 OA
ATOM   2536  N   VAL   352      24.847  29.709  13.253  1.00  0.00    -0.346 N 
ATOM   2537  HN  VAL   352      25.490  29.580  14.012  1.00  0.00     0.163 HD
ATOM   2538  CA  VAL   352      23.467  30.042  13.560  1.00  0.00     0.180 C 
ATOM   2539  CB  VAL   352      23.058  29.500  14.943  1.00  0.00     0.009 C 
ATOM   2540  CG1 VAL   352      21.807  30.219  15.462  1.00  0.00     0.012 C 
ATOM   2541  CG2 VAL   352      22.811  28.019  14.858  1.00  0.00     0.012 C 
ATOM   2542  C   VAL   352      23.356  31.565  13.554  1.00  0.00     0.241 C 
ATOM   2543  O   VAL   352      24.215  32.266  14.098  1.00  0.00    -0.271 OA
ATOM   2544  N   TYR   353      22.356  32.073  12.849  1.00  0.00    -0.346 N 
ATOM   2545  HN  TYR   353      21.705  31.463  12.376  1.00  0.00     0.163 HD
ATOM   2546  CA  TYR   353      22.116  33.513  12.797  1.00  0.00     0.180 C 
ATOM   2547  CB  TYR   353      22.161  34.028  11.361  1.00  0.00     0.073 C 
ATOM   2548  CG  TYR   353      23.530  34.030  10.725  1.00  0.00    -0.056 A 
ATOM   2549  CD1 TYR   353      24.461  35.024  11.027  1.00  0.00     0.010 A 
ATOM   2550  CE1 TYR   353      25.724  35.038  10.424  1.00  0.00     0.037 A 
ATOM   2551  CZ  TYR   353      26.058  34.043   9.510  1.00  0.00     0.065 A 
ATOM   2552  OH  TYR   353      27.297  34.025   8.913  1.00  0.00    -0.361 OA
ATOM   2553  HH  TYR   353      27.903  34.669   9.290  1.00  0.00     0.217 HD
ATOM   2554  CE2 TYR   353      25.142  33.047   9.196  1.00  0.00     0.037 A 
ATOM   2555  CD2 TYR   353      23.887  33.045   9.804  1.00  0.00     0.010 A 
ATOM   2556  C   TYR   353      20.738  33.784  13.404  1.00  0.00     0.241 C 
ATOM   2557  O   TYR   353      19.923  32.871  13.532  1.00  0.00    -0.271 OA
ATOM   2558  N   ASP   354      20.473  35.035  13.761  1.00  0.00    -0.345 N 
ATOM   2559  HN  ASP   354      21.162  35.760  13.628  1.00  0.00     0.163 HD
ATOM   2560  CA  ASP   354      19.199  35.385  14.382  1.00  0.00     0.186 C 
ATOM   2561  CB  ASP   354      19.074  36.893  14.601  1.00  0.00     0.147 C 
ATOM   2562  CG  ASP   354      17.856  37.253  15.443  1.00  0.00     0.175 C 
ATOM   2563  OD1 ASP   354      17.817  36.864  16.638  1.00  0.00    -0.648 OA
ATOM   2564  OD2 ASP   354      16.922  37.898  14.909  1.00  0.00    -0.648 OA
ATOM   2565  C   ASP   354      17.986  34.874  13.624  1.00  0.00     0.241 C 
ATOM   2566  O   ASP   354      17.068  34.333  14.228  1.00  0.00    -0.271 OA
ATOM   2567  N   ASP   355      17.994  35.013  12.304  1.00  0.00    -0.345 N 
ATOM   2568  HN  ASP   355      18.789  35.424  11.838  1.00  0.00     0.163 HD
ATOM   2569  CA  ASP   355      16.872  34.545  11.499  1.00  0.00     0.186 C 
ATOM   2570  CB  ASP   355      17.067  34.898  10.015  1.00  0.00     0.147 C 
ATOM   2571  CG  ASP   355      18.139  34.060   9.323  1.00  0.00     0.175 C 
ATOM   2572  OD1 ASP   355      18.980  33.416   9.993  1.00  0.00    -0.648 OA
ATOM   2573  OD2 ASP   355      18.142  34.067   8.072  1.00  0.00    -0.648 OA
ATOM   2574  C   ASP   355      16.616  33.054  11.687  1.00  0.00     0.241 C 
ATOM   2575  O   ASP   355      15.482  32.599  11.606  1.00  0.00    -0.271 OA
ATOM   2576  N   PHE   356      17.669  32.305  11.992  1.00  0.00    -0.346 N 
ATOM   2577  HN  PHE   356      18.589  32.722  12.032  1.00  0.00     0.163 HD
ATOM   2578  CA  PHE   356      17.541  30.875  12.220  1.00  0.00     0.180 C 
ATOM   2579  CB  PHE   356      18.926  30.212  12.229  1.00  0.00     0.073 C 
ATOM   2580  CG  PHE   356      18.883  28.708  12.341  1.00  0.00    -0.056 A 
ATOM   2581  CD1 PHE   356      19.115  28.081  13.570  1.00  0.00     0.007 A 
ATOM   2582  CE1 PHE   356      19.044  26.689  13.691  1.00  0.00     0.001 A 
ATOM   2583  CZ  PHE   356      18.738  25.903  12.565  1.00  0.00     0.000 A 
ATOM   2584  CE2 PHE   356      18.510  26.520  11.331  1.00  0.00     0.001 A 
ATOM   2585  CD2 PHE   356      18.584  27.918  11.224  1.00  0.00     0.007 A 
ATOM   2586  C   PHE   356      16.821  30.614  13.538  1.00  0.00     0.241 C 
ATOM   2587  O   PHE   356      16.081  29.644  13.676  1.00  0.00    -0.271 OA
ATOM   2588  N   LEU   357      17.027  31.500  14.503  1.00  0.00    -0.346 N 
ATOM   2589  HN  LEU   357      17.624  32.298  14.331  1.00  0.00     0.163 HD
ATOM   2590  CA  LEU   357      16.411  31.353  15.818  1.00  0.00     0.177 C 
ATOM   2591  CB  LEU   357      16.796  32.530  16.714  1.00  0.00     0.038 C 
ATOM   2592  CG  LEU   357      18.306  32.638  16.953  1.00  0.00    -0.020 C 
ATOM   2593  CD1 LEU   357      18.635  33.873  17.774  1.00  0.00     0.009 C 
ATOM   2594  CD2 LEU   357      18.810  31.376  17.648  1.00  0.00     0.009 C 
ATOM   2595  C   LEU   357      14.896  31.190  15.731  1.00  0.00     0.241 C 
ATOM   2596  O   LEU   357      14.328  30.316  16.389  1.00  0.00    -0.271 OA
ATOM   2597  N   HIP   358      14.238  32.004  14.910  1.00  0.00    -0.346 N 
ATOM   2598  HN  HIP   358      14.735  32.684  14.351  1.00  0.00     0.163 HD
ATOM   2599  CA  HIP   358      12.800  31.852  14.762  1.00  0.00     0.182 C 
ATOM   2600  CB  HIP   358      12.037  33.193  14.801  1.00  0.00     0.093 C 
ATOM   2601  CG  HIP   358      12.881  34.407  14.562  1.00  0.00     0.028 A 
ATOM   2602  ND1 HIP   358      13.693  34.950  15.533  1.00  0.00    -0.354 N 
ATOM   2603  HD1 HIP   358      13.858  34.557  16.449  1.00  0.00     0.166 HD
ATOM   2604  CE1 HIP   358      14.241  36.062  15.074  1.00  0.00     0.180 A 
ATOM   2605  NE2 HIP   358      13.815  36.258  13.841  1.00  0.00    -0.360 N 
ATOM   2606  HE2 HIP   358      14.110  37.016  13.240  1.00  0.00     0.166 HD
ATOM   2607  CD2 HIP   358      12.966  35.235  13.493  1.00  0.00     0.114 A 
ATOM   2608  C   HIP   358      12.398  31.022  13.540  1.00  0.00     0.241 C 
ATOM   2609  O   HIP   358      11.399  31.312  12.871  1.00  0.00    -0.271 OA
ATOM   2610  N   TYR   359      13.185  29.987  13.248  1.00  0.00    -0.346 N 
ATOM   2611  HN  TYR   359      14.003  29.792  13.808  1.00  0.00     0.163 HD
ATOM   2612  CA  TYR   359      12.884  29.101  12.130  1.00  0.00     0.180 C 
ATOM   2613  CB  TYR   359      14.094  28.227  11.771  1.00  0.00     0.073 C 
ATOM   2614  CG  TYR   359      13.762  26.978  10.977  1.00  0.00    -0.056 A 
ATOM   2615  CD1 TYR   359      13.508  25.769  11.627  1.00  0.00     0.010 A 
ATOM   2616  CE1 TYR   359      13.227  24.611  10.914  1.00  0.00     0.037 A 
ATOM   2617  CZ  TYR   359      13.209  24.653   9.527  1.00  0.00     0.065 A 
ATOM   2618  OH  TYR   359      12.977  23.493   8.831  1.00  0.00    -0.361 OA
ATOM   2619  HH  TYR   359      12.941  23.626   7.878  1.00  0.00     0.217 HD
ATOM   2620  CE2 TYR   359      13.453  25.836   8.856  1.00  0.00     0.037 A 
ATOM   2621  CD2 TYR   359      13.725  26.994   9.581  1.00  0.00     0.010 A 
ATOM   2622  C   TYR   359      11.749  28.231  12.606  1.00  0.00     0.241 C 
ATOM   2623  O   TYR   359      11.753  27.777  13.748  1.00  0.00    -0.271 OA
ATOM   2624  N   LYS   360      10.765  28.020  11.746  1.00  0.00    -0.346 N 
ATOM   2625  HN  LYS   360      10.808  28.415  10.818  1.00  0.00     0.163 HD
ATOM   2626  CA  LYS   360       9.631  27.189  12.113  1.00  0.00     0.176 C 
ATOM   2627  CB  LYS   360       8.337  28.003  12.056  1.00  0.00     0.035 C 
ATOM   2628  CG  LYS   360       7.782  28.411  13.421  1.00  0.00     0.004 C 
ATOM   2629  CD  LYS   360       8.711  29.387  14.136  1.00  0.00     0.027 C 
ATOM   2630  CE  LYS   360       8.093  30.773  14.259  1.00  0.00     0.229 C 
ATOM   2631  NZ  LYS   360       8.544  31.448  15.503  1.00  0.00    -0.079 N 
ATOM   2632  HZ1 LYS   360       8.294  30.885  16.305  1.00  0.00     0.274 HD
ATOM   2633  HZ2 LYS   360       9.548  31.562  15.478  1.00  0.00     0.274 HD
ATOM   2634  HZ3 LYS   360       8.101  32.353  15.581  1.00  0.00     0.274 HD
ATOM   2635  C   LYS   360       9.512  25.976  11.215  1.00  0.00     0.241 C 
ATOM   2636  O   LYS   360       9.305  24.864  11.691  1.00  0.00    -0.271 OA
ATOM   2637  N   LYS   361       9.672  26.193   9.914  1.00  0.00    -0.346 N 
ATOM   2638  HN  LYS   361       9.877  27.122   9.578  1.00  0.00     0.163 HD
ATOM   2639  CA  LYS   361       9.538  25.121   8.938  1.00  0.00     0.176 C 
ATOM   2640  CB  LYS   361       8.055  24.808   8.744  1.00  0.00     0.035 C 
ATOM   2641  CG  LYS   361       7.244  26.003   8.246  1.00  0.00     0.004 C 
ATOM   2642  CD  LYS   361       5.769  25.654   8.131  1.00  0.00     0.027 C 
ATOM   2643  CE  LYS   361       5.218  25.921   6.733  1.00  0.00     0.229 C 
ATOM   2644  NZ  LYS   361       4.119  24.968   6.387  1.00  0.00    -0.079 N 
ATOM   2645  HZ1 LYS   361       3.763  25.173   5.463  1.00  0.00     0.274 HD
ATOM   2646  HZ2 LYS   361       4.474  24.022   6.406  1.00  0.00     0.274 HD
ATOM   2647  HZ3 LYS   361       3.369  25.055   7.059  1.00  0.00     0.274 HD
ATOM   2648  C   LYS   361      10.138  25.499   7.589  1.00  0.00     0.240 C 
ATOM   2649  O   LYS   361      10.451  26.661   7.330  1.00  0.00    -0.271 OA
ATOM   2650  N   GLY   362      10.272  24.506   6.724  1.00  0.00    -0.351 N 
ATOM   2651  HN  GLY   362      10.030  23.561   6.988  1.00  0.00     0.163 HD
ATOM   2652  CA  GLY   362      10.799  24.766   5.403  1.00  0.00     0.225 C 
ATOM   2653  C   GLY   362      12.279  24.502   5.258  1.00  0.00     0.236 C 
ATOM   2654  O   GLY   362      12.881  23.805   6.071  1.00  0.00    -0.272 OA
ATOM   2655  N   ILE   363      12.853  25.046   4.191  1.00  0.00    -0.346 N 
ATOM   2656  HN  ILE   363      12.307  25.618   3.563  1.00  0.00     0.163 HD
ATOM   2657  CA  ILE   363      14.256  24.874   3.899  1.00  0.00     0.180 C 
ATOM   2658  CB  ILE   363      14.452  24.504   2.433  1.00  0.00     0.013 C 
ATOM   2659  CG2 ILE   363      15.937  24.445   2.092  1.00  0.00     0.012 C 
ATOM   2660  CG1 ILE   363      13.750  23.172   2.160  1.00  0.00     0.002 C 
ATOM   2661  CD1 ILE   363      13.780  22.760   0.720  1.00  0.00     0.005 C 
ATOM   2662  C   ILE   363      14.959  26.167   4.211  1.00  0.00     0.241 C 
ATOM   2663  O   ILE   363      14.868  27.127   3.453  1.00  0.00    -0.271 OA
ATOM   2664  N   TYR   364      15.663  26.183   5.334  1.00  0.00    -0.346 N 
ATOM   2665  HN  TYR   364      15.707  25.359   5.918  1.00  0.00     0.163 HD
ATOM   2666  CA  TYR   364      16.357  27.380   5.776  1.00  0.00     0.180 C 
ATOM   2667  CB  TYR   364      16.949  27.189   7.179  1.00  0.00     0.073 C 
ATOM   2668  CG  TYR   364      17.847  28.336   7.611  1.00  0.00    -0.056 A 
ATOM   2669  CD1 TYR   364      19.231  28.267   7.445  1.00  0.00     0.010 A 
ATOM   2670  CE1 TYR   364      20.050  29.331   7.800  1.00  0.00     0.037 A 
ATOM   2671  CZ  TYR   364      19.490  30.476   8.337  1.00  0.00     0.065 A 
ATOM   2672  OH  TYR   364      20.307  31.509   8.718  1.00  0.00    -0.361 OA
ATOM   2673  HH  TYR   364      19.818  32.255   9.087  1.00  0.00     0.217 HD
ATOM   2674  CE2 TYR   364      18.129  30.573   8.516  1.00  0.00     0.037 A 
ATOM   2675  CD2 TYR   364      17.310  29.507   8.152  1.00  0.00     0.010 A 
ATOM   2676  C   TYR   364      17.456  27.819   4.839  1.00  0.00     0.241 C 
ATOM   2677  O   TYR   364      18.182  26.994   4.283  1.00  0.00    -0.271 OA
ATOM   2678  N   HIP   365      17.632  29.135   4.777  1.00  0.00    -0.346 N 
ATOM   2679  HN  HIP   365      17.046  29.735   5.341  1.00  0.00     0.163 HD
ATOM   2680  CA  HIP   365      18.655  29.766   3.981  1.00  0.00     0.182 C 
ATOM   2681  CB  HIP   365      18.188  29.793   2.517  1.00  0.00     0.093 C 
ATOM   2682  CG  HIP   365      18.861  30.845   1.691  1.00  0.00     0.028 A 
ATOM   2683  ND1 HIP   365      20.197  30.789   1.353  1.00  0.00    -0.354 N 
ATOM   2684  HD1 HIP   365      20.839  30.044   1.609  1.00  0.00     0.166 HD
ATOM   2685  CE1 HIP   365      20.532  31.890   0.699  1.00  0.00     0.180 A 
ATOM   2686  NE2 HIP   365      19.463  32.661   0.606  1.00  0.00    -0.360 N 
ATOM   2687  HE2 HIP   365      19.425  33.557   0.138  1.00  0.00     0.166 HD
ATOM   2688  CD2 HIP   365      18.405  32.035   1.223  1.00  0.00     0.114 A 
ATOM   2689  C   HIP   365      18.975  31.188   4.479  1.00  0.00     0.241 C 
ATOM   2690  O   HIP   365      18.148  31.851   5.104  1.00  0.00    -0.271 OA
ATOM   2691  N   HIP   366      20.216  31.591   4.215  1.00  0.00    -0.346 N 
ATOM   2692  HN  HIP   366      20.839  30.911   3.801  1.00  0.00     0.163 HD
ATOM   2693  CA  HIP   366      20.805  32.914   4.455  1.00  0.00     0.182 C 
ATOM   2694  CB  HIP   366      20.166  33.979   3.537  1.00  0.00     0.093 C 
ATOM   2695  CG  HIP   366      18.881  34.552   4.049  1.00  0.00     0.028 A 
ATOM   2696  ND1 HIP   366      18.836  35.484   5.062  1.00  0.00    -0.354 N 
ATOM   2697  HD1 HIP   366      19.622  35.770   5.631  1.00  0.00     0.166 HD
ATOM   2698  CE1 HIP   366      17.582  35.834   5.283  1.00  0.00     0.180 A 
ATOM   2699  NE2 HIP   366      16.810  35.161   4.448  1.00  0.00    -0.360 N 
ATOM   2700  HE2 HIP   366      15.799  35.187   4.437  1.00  0.00     0.166 HD
ATOM   2701  CD2 HIP   366      17.598  34.352   3.666  1.00  0.00     0.114 A 
ATOM   2702  C   HIP   366      21.106  33.531   5.810  1.00  0.00     0.241 C 
ATOM   2703  O   HIP   366      20.843  32.955   6.849  1.00  0.00    -0.271 OA
ATOM   2704  N   THR   367      21.843  34.640   5.695  1.00  0.00    -0.344 N 
ATOM   2705  HN  THR   367      22.101  34.897   4.754  1.00  0.00     0.163 HD
ATOM   2706  CA  THR   367      22.334  35.579   6.712  1.00  0.00     0.205 C 
ATOM   2707  CB  THR   367      21.910  35.231   8.139  1.00  0.00     0.146 C 
ATOM   2708  CG2 THR   367      22.062  36.448   9.044  1.00  0.00     0.042 C 
ATOM   2709  OG1 THR   367      20.520  34.912   8.144  1.00  0.00    -0.393 OA
ATOM   2710  HG1 THR   367      20.411  33.999   7.838  1.00  0.00     0.210 HD
ATOM   2711  C   THR   367      23.860  35.759   6.559  1.00  0.00     0.243 C 
ATOM   2712  O   THR   367      24.407  35.446   5.498  1.00  0.00    -0.271 OA
ATOM   2713  N   GLY   368      24.504  36.392   7.541  1.00  0.00    -0.350 N 
ATOM   2714  HN  GLY   368      23.993  36.698   8.351  1.00  0.00     0.163 HD
ATOM   2715  CA  GLY   368      25.951  36.604   7.564  1.00  0.00     0.225 C 
ATOM   2716  C   GLY   368      26.881  37.192   6.509  1.00  0.00     0.236 C 
ATOM   2717  O   GLY   368      26.971  38.417   6.353  1.00  0.00    -0.272 OA
ATOM   2718  N   LEU   369      27.629  36.279   5.880  1.00  0.00    -0.346 N 
ATOM   2719  HN  LEU   369      27.459  35.315   6.127  1.00  0.00     0.163 HD
ATOM   2720  CA  LEU   369      28.686  36.483   4.870  1.00  0.00     0.177 C 
ATOM   2721  CB  LEU   369      28.966  37.957   4.516  1.00  0.00     0.038 C 
ATOM   2722  CG  LEU   369      29.336  38.254   3.052  1.00  0.00    -0.020 C 
ATOM   2723  CD1 LEU   369      29.558  39.747   2.861  1.00  0.00     0.009 C 
ATOM   2724  CD2 LEU   369      30.573  37.476   2.617  1.00  0.00     0.009 C 
ATOM   2725  C   LEU   369      29.951  35.802   5.435  1.00  0.00     0.241 C 
ATOM   2726  O   LEU   369      30.250  34.669   5.041  1.00  0.00    -0.271 OA
ATOM   2727  N   ARG   370      30.670  36.449   6.362  1.00  0.00    -0.345 N 
ATOM   2728  HN  ARG   370      30.389  37.364   6.688  1.00  0.00     0.163 HD
ATOM   2729  CA  ARG   370      31.877  35.838   6.952  1.00  0.00     0.185 C 
ATOM   2730  CB  ARG   370      33.028  35.835   5.932  1.00  0.00     0.038 C 
ATOM   2731  CG  ARG   370      33.938  34.606   5.993  1.00  0.00     0.023 C 
ATOM   2732  CD  ARG   370      33.504  33.530   4.985  1.00  0.00     0.138 C 
ATOM   2733  NE  ARG   370      34.488  32.450   4.832  1.00  0.00    -0.227 N 
ATOM   2734  HE  ARG   370      35.351  32.540   5.347  1.00  0.00     0.177 HD
ATOM   2735  CZ  ARG   370      34.318  31.377   4.055  1.00  0.00     0.665 C 
ATOM   2736  NH1 ARG   370      35.270  30.448   3.975  1.00  0.00    -0.235 N 
ATOM   2737  HH  ARG   370      36.140  30.569   4.478  1.00  0.00     0.174 HD
ATOM   2738  HH  ARG   370      35.136  29.634   3.392  1.00  0.00     0.174 HD
ATOM   2739  NH2 ARG   370      33.192  31.225   3.359  1.00  0.00    -0.235 N 
ATOM   2740  HH  ARG   370      32.462  31.919   3.431  1.00  0.00     0.174 HD
ATOM   2741  HH  ARG   370      33.067  30.419   2.761  1.00  0.00     0.174 HD
ATOM   2742  C   ARG   370      32.343  36.484   8.268  1.00  0.00     0.196 C 
ATOM   2743  O   ARG   370      33.223  35.891   8.943  1.00  0.00    -0.646 OA
ATOM   2744  OXT ARG   370      31.826  37.575   8.614  1.00  0.00    -0.646 OA
ATOM   2745  N   ASP   371      45.053  29.113  -1.241  1.00  0.00    -0.066 N 
ATOM   2746  HN1 ASP   371      44.709  28.534  -1.994  1.00  0.00     0.275 HD
ATOM   2747  HN3 ASP   371      45.790  28.630  -0.753  1.00  0.00     0.275 HD
ATOM   2748  HN2 ASP   371      44.296  29.317  -0.603  1.00  0.00     0.275 HD
ATOM   2749  CA  ASP   371      45.559  30.362  -1.797  1.00  0.00     0.284 C 
ATOM   2750  CB  ASP   371      44.503  30.964  -2.736  1.00  0.00     0.155 C 
ATOM   2751  CG  ASP   371      45.068  32.041  -3.644  1.00  0.00     0.175 C 
ATOM   2752  OD1 ASP   371      44.569  33.185  -3.593  1.00  0.00    -0.648 OA
ATOM   2753  OD2 ASP   371      46.003  31.741  -4.417  1.00  0.00    -0.648 OA
ATOM   2754  C   ASP   371      45.967  31.396  -0.730  1.00  0.00     0.251 C 
ATOM   2755  O   ASP   371      45.479  32.534  -0.748  1.00  0.00    -0.271 OA
ATOM   2756  N   PRO   372      46.738  30.975   0.301  1.00  0.00    -0.337 N 
ATOM   2757  CD  PRO   372      47.501  31.957   1.101  1.00  0.00     0.127 C 
ATOM   2758  CG  PRO   372      48.130  31.097   2.173  1.00  0.00     0.022 C 
ATOM   2759  CB  PRO   372      48.493  29.873   1.391  1.00  0.00     0.037 C 
ATOM   2760  CA  PRO   372      47.242  29.618   0.548  1.00  0.00     0.179 C 
ATOM   2761  C   PRO   372      46.171  28.862   1.346  1.00  0.00     0.241 C 
ATOM   2762  O   PRO   372      45.333  29.496   2.002  1.00  0.00    -0.271 OA
ATOM   2763  N   PHE   373      46.176  27.531   1.268  1.00  0.00    -0.346 N 
ATOM   2764  HN  PHE   373      46.904  27.055   0.756  1.00  0.00     0.163 HD
ATOM   2765  CA  PHE   373      45.187  26.722   1.981  1.00  0.00     0.180 C 
ATOM   2766  CB  PHE   373      45.546  25.232   1.917  1.00  0.00     0.073 C 
ATOM   2767  CG  PHE   373      44.451  24.315   2.405  1.00  0.00    -0.056 A 
ATOM   2768  CD1 PHE   373      44.670  23.456   3.479  1.00  0.00     0.007 A 
ATOM   2769  CE1 PHE   373      43.670  22.592   3.928  1.00  0.00     0.001 A 
ATOM   2770  CZ  PHE   373      42.437  22.584   3.299  1.00  0.00     0.000 A 
ATOM   2771  CE2 PHE   373      42.205  23.440   2.224  1.00  0.00     0.001 A 
ATOM   2772  CD2 PHE   373      43.210  24.299   1.784  1.00  0.00     0.007 A 
ATOM   2773  C   PHE   373      45.071  27.196   3.431  1.00  0.00     0.241 C 
ATOM   2774  O   PHE   373      46.060  27.289   4.166  1.00  0.00    -0.271 OA
ATOM   2775  N   ASN   374      43.863  27.610   3.781  1.00  0.00    -0.346 N 
ATOM   2776  HN  ASN   374      43.110  27.565   3.111  1.00  0.00     0.163 HD
ATOM   2777  CA  ASN   374      43.550  28.100   5.110  1.00  0.00     0.185 C 
ATOM   2778  CB  ASN   374      43.857  29.591   5.184  1.00  0.00     0.137 C 
ATOM   2779  CG  ASN   374      45.087  29.880   6.014  1.00  0.00     0.217 C 
ATOM   2780  OD1 ASN   374      46.122  30.300   5.487  1.00  0.00    -0.274 OA
ATOM   2781  ND2 ASN   374      44.995  29.642   7.318  1.00  0.00    -0.370 N 
ATOM   2782 1HD2 ASN   374      45.783  29.858   7.910  1.00  0.00     0.159 HD
ATOM   2783 2HD2 ASN   374      44.126  29.322   7.714  1.00  0.00     0.159 HD
ATOM   2784  C   ASN   374      42.078  27.838   5.353  1.00  0.00     0.243 C 
ATOM   2785  O   ASN   374      41.231  28.706   5.139  1.00  0.00    -0.271 OA
ATOM   2786  N   PRO   375      41.750  26.596   5.736  1.00  0.00    -0.337 N 
ATOM   2787  CD  PRO   375      42.664  25.476   6.028  1.00  0.00     0.127 C 
ATOM   2788  CG  PRO   375      41.743  24.451   6.687  1.00  0.00     0.022 C 
ATOM   2789  CB  PRO   375      40.453  24.692   6.001  1.00  0.00     0.037 C 
ATOM   2790  CA  PRO   375      40.374  26.209   5.996  1.00  0.00     0.179 C 
ATOM   2791  C   PRO   375      39.930  26.714   7.340  1.00  0.00     0.241 C 
ATOM   2792  O   PRO   375      40.561  26.455   8.368  1.00  0.00    -0.271 OA
ATOM   2793  N   PHE   376      38.907  27.538   7.302  1.00  0.00    -0.346 N 
ATOM   2794  HN  PHE   376      38.495  27.778   6.412  1.00  0.00     0.163 HD
ATOM   2795  CA  PHE   376      38.282  28.047   8.494  1.00  0.00     0.180 C 
ATOM   2796  CB  PHE   376      39.122  29.038   9.305  1.00  0.00     0.073 C 
ATOM   2797  CG  PHE   376      38.370  29.593  10.490  1.00  0.00    -0.056 A 
ATOM   2798  CD1 PHE   376      37.580  30.734  10.359  1.00  0.00     0.007 A 
ATOM   2799  CE1 PHE   376      36.789  31.177  11.417  1.00  0.00     0.001 A 
ATOM   2800  CZ  PHE   376      36.787  30.481  12.623  1.00  0.00     0.000 A 
ATOM   2801  CE2 PHE   376      37.575  29.350  12.765  1.00  0.00     0.001 A 
ATOM   2802  CD2 PHE   376      38.359  28.913  11.703  1.00  0.00     0.007 A 
ATOM   2803  C   PHE   376      37.034  28.736   8.050  1.00  0.00     0.241 C 
ATOM   2804  O   PHE   376      37.064  29.626   7.211  1.00  0.00    -0.271 OA
ATOM   2805  N   GLH   377      35.934  28.302   8.624  1.00  0.00    -0.346 N 
ATOM   2806  HN  GLH   377      35.974  27.570   9.320  1.00  0.00     0.163 HD
ATOM   2807  CA  GLH   377      34.656  28.878   8.330  1.00  0.00     0.177 C 
ATOM   2808  CB  GLH   377      33.869  27.946   7.411  1.00  0.00     0.045 C 
ATOM   2809  CG  GLH   377      34.550  27.687   6.062  1.00  0.00     0.112 C 
ATOM   2810  CD  GLH   377      33.638  26.954   5.088  1.00  0.00     0.139 C 
ATOM   2811  OE1 GLH   377      34.130  26.125   4.288  1.00  0.00    -0.650 OA
ATOM   2812  OE2 GLH   377      32.417  27.190   5.147  1.00  0.00    -0.776 OA
ATOM   2813  HE2 GLH   377      32.187  27.799   5.851  1.00  0.00     0.167 HD
ATOM   2814  C   GLH   377      34.017  28.973   9.694  1.00  0.00     0.241 C 
ATOM   2815  O   GLH   377      33.935  27.986  10.423  1.00  0.00    -0.271 OA
ATOM   2816  N   LEU   378      33.630  30.182  10.062  1.00  0.00    -0.346 N 
ATOM   2817  HN  LEU   378      33.739  30.964   9.434  1.00  0.00     0.163 HD
ATOM   2818  CA  LEU   378      33.020  30.424  11.350  1.00  0.00     0.177 C 
ATOM   2819  CB  LEU   378      32.679  31.902  11.478  1.00  0.00     0.038 C 
ATOM   2820  CG  LEU   378      32.141  32.404  12.816  1.00  0.00    -0.020 C 
ATOM   2821  CD1 LEU   378      33.242  32.355  13.885  1.00  0.00     0.009 C 
ATOM   2822  CD2 LEU   378      31.654  33.838  12.633  1.00  0.00     0.009 C 
ATOM   2823  C   LEU   378      31.767  29.594  11.552  1.00  0.00     0.241 C 
ATOM   2824  O   LEU   378      30.901  29.532  10.679  1.00  0.00    -0.271 OA
ATOM   2825  N   THR   379      31.702  28.913  12.690  1.00  0.00    -0.344 N 
ATOM   2826  HN  THR   379      32.463  28.969  13.352  1.00  0.00     0.163 HD
ATOM   2827  CA  THR   379      30.534  28.123  13.058  1.00  0.00     0.205 C 
ATOM   2828  CB  THR   379      30.788  26.617  12.870  1.00  0.00     0.146 C 
ATOM   2829  CG2 THR   379      30.935  26.271  11.384  1.00  0.00     0.042 C 
ATOM   2830  OG1 THR   379      31.984  26.253  13.563  1.00  0.00    -0.393 OA
ATOM   2831  HG1 THR   379      31.918  26.543  14.476  1.00  0.00     0.210 HD
ATOM   2832  C   THR   379      30.257  28.424  14.540  1.00  0.00     0.243 C 
ATOM   2833  O   THR   379      31.086  29.042  15.211  1.00  0.00    -0.271 OA
ATOM   2834  N   ASN   380      29.079  28.069  15.036  1.00  0.00    -0.345 N 
ATOM   2835  HN  ASN   380      28.375  27.645  14.449  1.00  0.00     0.163 HD
ATOM   2836  CA  ASN   380      28.793  28.304  16.452  1.00  0.00     0.185 C 
ATOM   2837  CB  ASN   380      28.325  29.745  16.704  1.00  0.00     0.137 C 
ATOM   2838  CG  ASN   380      27.013  30.068  16.009  1.00  0.00     0.217 C 
ATOM   2839  OD1 ASN   380      26.375  29.191  15.433  1.00  0.00    -0.274 OA
ATOM   2840  ND2 ASN   380      26.593  31.331  16.082  1.00  0.00    -0.370 N 
ATOM   2841 1HD2 ASN   380      25.780  31.615  15.551  1.00  0.00     0.159 HD
ATOM   2842 2HD2 ASN   380      27.150  32.025  16.569  1.00  0.00     0.159 HD
ATOM   2843  C   ASN   380      27.791  27.326  17.024  1.00  0.00     0.241 C 
ATOM   2844  O   ASN   380      27.387  27.457  18.179  1.00  0.00    -0.271 OA
ATOM   2845  N   HIP   381      27.430  26.316  16.238  1.00  0.00    -0.346 N 
ATOM   2846  HN  HIP   381      27.785  26.254  15.294  1.00  0.00     0.163 HD
ATOM   2847  CA  HIP   381      26.463  25.322  16.683  1.00  0.00     0.182 C 
ATOM   2848  CB  HIP   381      25.080  25.886  16.331  1.00  0.00     0.093 C 
ATOM   2849  CG  HIP   381      23.944  25.097  16.905  1.00  0.00     0.028 A 
ATOM   2850  ND1 HIP   381      23.966  24.583  18.180  1.00  0.00    -0.354 N 
ATOM   2851  HD1 HIP   381      24.720  24.707  18.841  1.00  0.00     0.166 HD
ATOM   2852  CE1 HIP   381      22.844  23.923  18.410  1.00  0.00     0.180 A 
ATOM   2853  NE2 HIP   381      22.097  23.990  17.324  1.00  0.00    -0.360 N 
ATOM   2854  HE2 HIP   381      21.185  23.568  17.215  1.00  0.00     0.166 HD
ATOM   2855  CD2 HIP   381      22.761  24.717  16.367  1.00  0.00     0.114 A 
ATOM   2856  C   HIP   381      26.680  23.959  16.027  1.00  0.00     0.241 C 
ATOM   2857  O   HIP   381      26.693  23.836  14.794  1.00  0.00    -0.271 OA
ATOM   2858  N   ALA   382      26.835  22.933  16.858  1.00  0.00    -0.346 N 
ATOM   2859  HN  ALA   382      26.810  23.081  17.855  1.00  0.00     0.163 HD
ATOM   2860  CA  ALA   382      27.041  21.582  16.366  1.00  0.00     0.172 C 
ATOM   2861  CB  ALA   382      28.102  20.883  17.198  1.00  0.00     0.042 C 
ATOM   2862  C   ALA   382      25.726  20.801  16.389  1.00  0.00     0.240 C 
ATOM   2863  O   ALA   382      24.997  20.839  17.383  1.00  0.00    -0.271 OA
ATOM   2864  N   VAL   383      25.443  20.077  15.301  1.00  0.00    -0.346 N 
ATOM   2865  HN  VAL   383      26.092  20.068  14.530  1.00  0.00     0.163 HD
ATOM   2866  CA  VAL   383      24.216  19.299  15.159  1.00  0.00     0.180 C 
ATOM   2867  CB  VAL   383      23.101  20.131  14.433  1.00  0.00     0.009 C 
ATOM   2868  CG1 VAL   383      22.580  21.235  15.363  1.00  0.00     0.012 C 
ATOM   2869  CG2 VAL   383      23.622  20.741  13.113  1.00  0.00     0.012 C 
ATOM   2870  C   VAL   383      24.460  17.960  14.442  1.00  0.00     0.241 C 
ATOM   2871  O   VAL   383      25.598  17.652  14.103  1.00  0.00    -0.271 OA
ATOM   2872  N   LEU   384      23.388  17.180  14.228  1.00  0.00    -0.346 N 
ATOM   2873  HN  LEU   384      22.479  17.510  14.523  1.00  0.00     0.163 HD
ATOM   2874  CA  LEU   384      23.440  15.848  13.600  1.00  0.00     0.177 C 
ATOM   2875  CB  LEU   384      22.742  14.830  14.515  1.00  0.00     0.038 C 
ATOM   2876  CG  LEU   384      23.199  13.385  14.732  1.00  0.00    -0.020 C 
ATOM   2877  CD1 LEU   384      22.056  12.431  14.548  1.00  0.00     0.009 C 
ATOM   2878  CD2 LEU   384      24.374  13.033  13.871  1.00  0.00     0.009 C 
ATOM   2879  C   LEU   384      22.737  15.783  12.224  1.00  0.00     0.241 C 
ATOM   2880  O   LEU   384      21.517  15.934  12.126  1.00  0.00    -0.271 OA
ATOM   2881  N   LEU   385      23.501  15.488  11.180  1.00  0.00    -0.346 N 
ATOM   2882  HN  LEU   385      24.491  15.330  11.308  1.00  0.00     0.163 HD
ATOM   2883  CA  LEU   385      22.953  15.359   9.834  1.00  0.00     0.177 C 
ATOM   2884  CB  LEU   385      24.085  15.485   8.818  1.00  0.00     0.038 C 
ATOM   2885  CG  LEU   385      23.677  15.369   7.346  1.00  0.00    -0.020 C 
ATOM   2886  CD1 LEU   385      22.824  16.572   6.966  1.00  0.00     0.009 C 
ATOM   2887  CD2 LEU   385      24.934  15.285   6.461  1.00  0.00     0.009 C 
ATOM   2888  C   LEU   385      22.329  13.970   9.751  1.00  0.00     0.241 C 
ATOM   2889  O   LEU   385      22.977  12.977  10.091  1.00  0.00    -0.271 OA
ATOM   2890  N   VAL   386      21.066  13.882   9.353  1.00  0.00    -0.346 N 
ATOM   2891  HN  VAL   386      20.538  14.709   9.113  1.00  0.00     0.163 HD
ATOM   2892  CA  VAL   386      20.423  12.568   9.274  1.00  0.00     0.180 C 
ATOM   2893  CB  VAL   386      19.305  12.402  10.343  1.00  0.00     0.009 C 
ATOM   2894  CG1 VAL   386      19.886  12.567  11.739  1.00  0.00     0.012 C 
ATOM   2895  CG2 VAL   386      18.210  13.434  10.127  1.00  0.00     0.012 C 
ATOM   2896  C   VAL   386      19.860  12.192   7.912  1.00  0.00     0.241 C 
ATOM   2897  O   VAL   386      19.406  11.069   7.739  1.00  0.00    -0.271 OA
ATOM   2898  N   GLY   387      19.866  13.123   6.957  1.00  0.00    -0.351 N 
ATOM   2899  HN  GLY   387      20.221  14.050   7.144  1.00  0.00     0.163 HD
ATOM   2900  CA  GLY   387      19.335  12.822   5.634  1.00  0.00     0.225 C 
ATOM   2901  C   GLY   387      19.423  13.947   4.617  1.00  0.00     0.236 C 
ATOM   2902  O   GLY   387      19.995  15.000   4.894  1.00  0.00    -0.272 OA
ATOM   2903  N   TYR   388      18.910  13.710   3.413  1.00  0.00    -0.346 N 
ATOM   2904  HN  TYR   388      18.493  12.820   3.199  1.00  0.00     0.163 HD
ATOM   2905  CA  TYR   388      18.891  14.739   2.360  1.00  0.00     0.180 C 
ATOM   2906  CB  TYR   388      20.233  14.827   1.605  1.00  0.00     0.073 C 
ATOM   2907  CG  TYR   388      20.617  13.579   0.842  1.00  0.00    -0.056 A 
ATOM   2908  CD1 TYR   388      20.049  13.293  -0.404  1.00  0.00     0.010 A 
ATOM   2909  CE1 TYR   388      20.379  12.128  -1.095  1.00  0.00     0.037 A 
ATOM   2910  CZ  TYR   388      21.287  11.240  -0.541  1.00  0.00     0.065 A 
ATOM   2911  OH  TYR   388      21.572  10.067  -1.186  1.00  0.00    -0.361 OA
ATOM   2912  HH  TYR   388      21.166  10.023  -2.058  1.00  0.00     0.217 HD
ATOM   2913  CE2 TYR   388      21.875  11.505   0.689  1.00  0.00     0.037 A 
ATOM   2914  CD2 TYR   388      21.535  12.669   1.373  1.00  0.00     0.010 A 
ATOM   2915  C   TYR   388      17.751  14.509   1.366  1.00  0.00     0.241 C 
ATOM   2916  O   TYR   388      17.231  13.401   1.233  1.00  0.00    -0.271 OA
ATOM   2917  N   GLY   389      17.391  15.562   0.649  1.00  0.00    -0.351 N 
ATOM   2918  HN  GLY   389      17.839  16.458   0.788  1.00  0.00     0.163 HD
ATOM   2919  CA  GLY   389      16.330  15.451  -0.321  1.00  0.00     0.225 C 
ATOM   2920  C   GLY   389      16.355  16.626  -1.267  1.00  0.00     0.236 C 
ATOM   2921  O   GLY   389      17.304  17.411  -1.269  1.00  0.00    -0.272 OA
ATOM   2922  N   THR   390      15.300  16.738  -2.065  1.00  0.00    -0.344 N 
ATOM   2923  HN  THR   390      14.567  16.045  -2.019  1.00  0.00     0.163 HD
ATOM   2924  CA  THR   390      15.142  17.819  -3.035  1.00  0.00     0.205 C 
ATOM   2925  CB  THR   390      15.475  17.346  -4.464  1.00  0.00     0.146 C 
ATOM   2926  CG2 THR   390      15.434  18.509  -5.433  1.00  0.00     0.042 C 
ATOM   2927  OG1 THR   390      16.770  16.744  -4.484  1.00  0.00    -0.393 OA
ATOM   2928  HG1 THR   390      17.427  17.453  -4.497  1.00  0.00     0.210 HD
ATOM   2929  C   THR   390      13.683  18.248  -3.046  1.00  0.00     0.243 C 
ATOM   2930  O   THR   390      12.798  17.419  -3.189  1.00  0.00    -0.271 OA
ATOM   2931  N   ASP   391      13.438  19.540  -2.880  1.00  0.00    -0.345 N 
ATOM   2932  HN  ASP   391      14.205  20.188  -2.774  1.00  0.00     0.163 HD
ATOM   2933  CA  ASP   391      12.085  20.080  -2.896  1.00  0.00     0.186 C 
ATOM   2934  CB  ASP   391      12.135  21.557  -2.509  1.00  0.00     0.147 C 
ATOM   2935  CG  ASP   391      10.775  22.132  -2.234  1.00  0.00     0.175 C 
ATOM   2936  OD1 ASP   391      10.289  22.937  -3.046  1.00  0.00    -0.648 OA
ATOM   2937  OD2 ASP   391      10.192  21.785  -1.192  1.00  0.00    -0.648 OA
ATOM   2938  C   ASP   391      11.568  19.935  -4.329  1.00  0.00     0.241 C 
ATOM   2939  O   ASP   391      12.077  20.597  -5.228  1.00  0.00    -0.271 OA
ATOM   2940  N   SER   392      10.576  19.073  -4.546  1.00  0.00    -0.344 N 
ATOM   2941  HN  SER   392      10.203  18.531  -3.781  1.00  0.00     0.163 HD
ATOM   2942  CA  SER   392      10.045  18.847  -5.896  1.00  0.00     0.200 C 
ATOM   2943  CB  SER   392       8.838  17.903  -5.870  1.00  0.00     0.199 C 
ATOM   2944  OG  SER   392       7.663  18.565  -5.426  1.00  0.00    -0.398 OA
ATOM   2945  HG  SER   392       7.745  18.737  -4.485  1.00  0.00     0.209 HD
ATOM   2946  C   SER   392       9.687  20.121  -6.665  1.00  0.00     0.243 C 
ATOM   2947  O   SER   392      10.110  20.294  -7.803  1.00  0.00    -0.271 OA
ATOM   2948  N   ALA   393       8.928  21.014  -6.041  1.00  0.00    -0.346 N 
ATOM   2949  HN  ALA   393       8.617  20.842  -5.097  1.00  0.00     0.163 HD
ATOM   2950  CA  ALA   393       8.517  22.248  -6.693  1.00  0.00     0.172 C 
ATOM   2951  CB  ALA   393       7.393  22.893  -5.908  1.00  0.00     0.042 C 
ATOM   2952  C   ALA   393       9.636  23.262  -6.932  1.00  0.00     0.240 C 
ATOM   2953  O   ALA   393       9.859  23.707  -8.066  1.00  0.00    -0.271 OA
ATOM   2954  N   SER   394      10.313  23.646  -5.854  1.00  0.00    -0.344 N 
ATOM   2955  HN  SER   394      10.077  23.257  -4.951  1.00  0.00     0.163 HD
ATOM   2956  CA  SER   394      11.383  24.637  -5.916  1.00  0.00     0.200 C 
ATOM   2957  CB  SER   394      11.637  25.194  -4.524  1.00  0.00     0.199 C 
ATOM   2958  OG  SER   394      12.436  26.355  -4.574  1.00  0.00    -0.398 OA
ATOM   2959  HG  SER   394      13.277  26.125  -4.980  1.00  0.00     0.209 HD
ATOM   2960  C   SER   394      12.681  24.096  -6.495  1.00  0.00     0.242 C 
ATOM   2961  O   SER   394      13.544  24.867  -6.915  1.00  0.00    -0.271 OA
ATOM   2962  N   GLY   395      12.814  22.770  -6.498  1.00  0.00    -0.350 N 
ATOM   2963  HN  GLY   395      12.061  22.190  -6.159  1.00  0.00     0.163 HD
ATOM   2964  CA  GLY   395      14.010  22.116  -7.009  1.00  0.00     0.225 C 
ATOM   2965  C   GLY   395      15.246  22.330  -6.147  1.00  0.00     0.236 C 
ATOM   2966  O   GLY   395      16.349  21.941  -6.530  1.00  0.00    -0.272 OA
ATOM   2967  N   MET   396      15.065  22.929  -4.974  1.00  0.00    -0.346 N 
ATOM   2968  HN  MET   396      14.135  23.195  -4.686  1.00  0.00     0.163 HD
ATOM   2969  CA  MET   396      16.181  23.205  -4.075  1.00  0.00     0.177 C 
ATOM   2970  CB  MET   396      15.839  24.397  -3.179  1.00  0.00     0.045 C 
ATOM   2971  CG  MET   396      17.024  25.089  -2.524  1.00  0.00     0.076 C 
ATOM   2972  SD  MET   396      16.420  26.248  -1.266  1.00  0.00    -0.173 SA
ATOM   2973  CE  MET   396      17.454  27.735  -1.555  1.00  0.00     0.089 C 
ATOM   2974  C   MET   396      16.543  21.992  -3.217  1.00  0.00     0.241 C 
ATOM   2975  O   MET   396      15.671  21.381  -2.589  1.00  0.00    -0.271 OA
ATOM   2976  N   ASP   397      17.824  21.623  -3.240  1.00  0.00    -0.346 N 
ATOM   2977  HN  ASP   397      18.484  22.122  -3.817  1.00  0.00     0.163 HD
ATOM   2978  CA  ASP   397      18.314  20.500  -2.442  1.00  0.00     0.186 C 
ATOM   2979  CB  ASP   397      19.687  20.044  -2.903  1.00  0.00     0.147 C 
ATOM   2980  CG  ASP   397      19.656  19.413  -4.263  1.00  0.00     0.175 C 
ATOM   2981  OD1 ASP   397      20.623  19.611  -5.006  1.00  0.00    -0.648 OA
ATOM   2982  OD2 ASP   397      18.677  18.712  -4.592  1.00  0.00    -0.648 OA
ATOM   2983  C   ASP   397      18.418  20.913  -0.995  1.00  0.00     0.241 C 
ATOM   2984  O   ASP   397      18.666  22.079  -0.688  1.00  0.00    -0.271 OA
ATOM   2985  N   TYR   398      18.237  19.952  -0.104  1.00  0.00    -0.346 N 
ATOM   2986  HN  TYR   398      18.020  19.010  -0.397  1.00  0.00     0.163 HD
ATOM   2987  CA  TYR   398      18.326  20.250   1.316  1.00  0.00     0.180 C 
ATOM   2988  CB  TYR   398      16.940  20.603   1.840  1.00  0.00     0.073 C 
ATOM   2989  CG  TYR   398      15.921  19.507   1.663  1.00  0.00    -0.056 A 
ATOM   2990  CD1 TYR   398      15.869  18.437   2.549  1.00  0.00     0.010 A 
ATOM   2991  CE1 TYR   398      14.887  17.459   2.441  1.00  0.00     0.037 A 
ATOM   2992  CZ  TYR   398      13.938  17.547   1.435  1.00  0.00     0.065 A 
ATOM   2993  OH  TYR   398      12.957  16.589   1.352  1.00  0.00    -0.361 OA
ATOM   2994  HH  TYR   398      12.382  16.706   0.590  1.00  0.00     0.217 HD
ATOM   2995  CE2 TYR   398      13.969  18.597   0.533  1.00  0.00     0.037 A 
ATOM   2996  CD2 TYR   398      14.965  19.572   0.651  1.00  0.00     0.010 A 
ATOM   2997  C   TYR   398      18.907  19.096   2.124  1.00  0.00     0.241 C 
ATOM   2998  O   TYR   398      18.991  17.967   1.631  1.00  0.00    -0.271 OA
ATOM   2999  N   TRP   399      19.367  19.418   3.333  1.00  0.00    -0.346 N 
ATOM   3000  HN  TRP   399      19.303  20.376   3.644  1.00  0.00     0.163 HD
ATOM   3001  CA  TRP   399      19.878  18.440   4.288  1.00  0.00     0.181 C 
ATOM   3002  CB  TRP   399      21.132  18.958   4.997  1.00  0.00     0.075 C 
ATOM   3003  CG  TRP   399      22.363  19.099   4.181  1.00  0.00    -0.028 A 
ATOM   3004  CD1 TRP   399      23.038  20.253   3.920  1.00  0.00     0.096 A 
ATOM   3005  NE1 TRP   399      24.183  19.983   3.221  1.00  0.00    -0.365 N 
ATOM   3006  HE1 TRP   399      24.840  20.685   2.906  1.00  0.00     0.165 HD
ATOM   3007  CE2 TRP   399      24.265  18.635   3.009  1.00  0.00     0.042 A 
ATOM   3008  CZ2 TRP   399      25.236  17.889   2.350  1.00  0.00     0.030 A 
ATOM   3009  CH2 TRP   399      25.058  16.531   2.290  1.00  0.00     0.002 A 
ATOM   3010  CZ3 TRP   399      23.941  15.913   2.869  1.00  0.00     0.001 A 
ATOM   3011  CE3 TRP   399      22.974  16.658   3.526  1.00  0.00     0.014 A 
ATOM   3012  CD2 TRP   399      23.131  18.045   3.599  1.00  0.00    -0.002 A 
ATOM   3013  C   TRP   399      18.781  18.357   5.350  1.00  0.00     0.241 C 
ATOM   3014  O   TRP   399      18.079  19.340   5.587  1.00  0.00    -0.271 OA
ATOM   3015  N   ILE   400      18.619  17.193   5.967  1.00  0.00    -0.346 N 
ATOM   3016  HN  ILE   400      19.225  16.420   5.743  1.00  0.00     0.163 HD
ATOM   3017  CA  ILE   400      17.662  17.022   7.060  1.00  0.00     0.180 C 
ATOM   3018  CB  ILE   400      16.880  15.711   6.916  1.00  0.00     0.013 C 
ATOM   3019  CG2 ILE   400      15.947  15.516   8.111  1.00  0.00     0.012 C 
ATOM   3020  CG1 ILE   400      16.107  15.716   5.594  1.00  0.00     0.002 C 
ATOM   3021  CD1 ILE   400      15.357  14.417   5.314  1.00  0.00     0.005 C 
ATOM   3022  C   ILE   400      18.543  16.935   8.314  1.00  0.00     0.241 C 
ATOM   3023  O   ILE   400      19.338  16.001   8.449  1.00  0.00    -0.271 OA
ATOM   3024  N   VAL   401      18.420  17.911   9.207  1.00  0.00    -0.346 N 
ATOM   3025  HN  VAL   401      17.762  18.654   9.044  1.00  0.00     0.163 HD
ATOM   3026  CA  VAL   401      19.244  17.970  10.421  1.00  0.00     0.180 C 
ATOM   3027  CB  VAL   401      20.080  19.258  10.427  1.00  0.00     0.009 C 
ATOM   3028  CG1 VAL   401      21.185  19.181  11.488  1.00  0.00     0.012 C 
ATOM   3029  CG2 VAL   401      20.659  19.509   9.046  1.00  0.00     0.012 C 
ATOM   3030  C   VAL   401      18.480  17.913  11.750  1.00  0.00     0.241 C 
ATOM   3031  O   VAL   401      17.438  18.544  11.904  1.00  0.00    -0.271 OA
ATOM   3032  N   LYS   402      19.042  17.186  12.714  1.00  0.00    -0.346 N 
ATOM   3033  HN  LYS   402      19.914  16.716  12.525  1.00  0.00     0.163 HD
ATOM   3034  CA  LYS   402      18.473  17.040  14.061  1.00  0.00     0.176 C 
ATOM   3035  CB  LYS   402      18.740  15.618  14.593  1.00  0.00     0.035 C 
ATOM   3036  CG  LYS   402      18.111  15.287  15.951  1.00  0.00     0.004 C 
ATOM   3037  CD  LYS   402      18.975  14.270  16.695  1.00  0.00     0.027 C 
ATOM   3038  CE  LYS   402      18.166  13.419  17.661  1.00  0.00     0.229 C 
ATOM   3039  NZ  LYS   402      18.974  12.348  18.342  1.00  0.00    -0.079 N 
ATOM   3040  HZ1 LYS   402      19.742  12.760  18.852  1.00  0.00     0.274 HD
ATOM   3041  HZ2 LYS   402      18.384  11.838  18.989  1.00  0.00     0.274 HD
ATOM   3042  HZ3 LYS   402      19.333  11.692  17.663  1.00  0.00     0.274 HD
ATOM   3043  C   LYS   402      19.122  18.073  14.999  1.00  0.00     0.241 C 
ATOM   3044  O   LYS   402      20.340  18.080  15.182  1.00  0.00    -0.271 OA
ATOM   3045  N   ASN   403      18.316  18.955  15.577  1.00  0.00    -0.346 N 
ATOM   3046  HN  ASN   403      17.318  18.923  15.420  1.00  0.00     0.163 HD
ATOM   3047  CA  ASN   403      18.856  19.965  16.471  1.00  0.00     0.185 C 
ATOM   3048  CB  ASN   403      18.055  21.253  16.326  1.00  0.00     0.137 C 
ATOM   3049  CG  ASN   403      18.829  22.473  16.769  1.00  0.00     0.217 C 
ATOM   3050  OD1 ASN   403      19.844  22.366  17.445  1.00  0.00    -0.274 OA
ATOM   3051  ND2 ASN   403      18.377  23.640  16.349  1.00  0.00    -0.370 N 
ATOM   3052 1HD2 ASN   403      18.829  24.492  16.646  1.00  0.00     0.159 HD
ATOM   3053 2HD2 ASN   403      17.529  23.687  15.800  1.00  0.00     0.159 HD
ATOM   3054  C   ASN   403      18.776  19.435  17.900  1.00  0.00     0.241 C 
ATOM   3055  O   ASN   403      18.231  18.350  18.128  1.00  0.00    -0.271 OA
ATOM   3056  N   SER   404      19.356  20.158  18.854  1.00  0.00    -0.344 N 
ATOM   3057  HN  SER   404      19.849  21.008  18.629  1.00  0.00     0.163 HD
ATOM   3058  CA  SER   404      19.301  19.738  20.254  1.00  0.00     0.200 C 
ATOM   3059  CB  SER   404      20.705  19.379  20.766  1.00  0.00     0.199 C 
ATOM   3060  OG  SER   404      21.648  20.373  20.406  1.00  0.00    -0.398 OA
ATOM   3061  HG  SER   404      21.529  21.142  20.975  1.00  0.00     0.209 HD
ATOM   3062  C   SER   404      18.629  20.799  21.140  1.00  0.00     0.243 C 
ATOM   3063  O   SER   404      19.055  21.037  22.278  1.00  0.00    -0.271 OA
ATOM   3064  N   TRP   405      17.583  21.436  20.601  1.00  0.00    -0.346 N 
ATOM   3065  HN  TRP   405      17.289  21.200  19.664  1.00  0.00     0.163 HD
ATOM   3066  CA  TRP   405      16.831  22.474  21.310  1.00  0.00     0.181 C 
ATOM   3067  CB  TRP   405      16.747  23.754  20.464  1.00  0.00     0.075 C 
ATOM   3068  CG  TRP   405      18.076  24.418  20.195  1.00  0.00    -0.028 A 
ATOM   3069  CD1 TRP   405      19.257  24.197  20.852  1.00  0.00     0.096 A 
ATOM   3070  NE1 TRP   405      20.234  25.040  20.372  1.00  0.00    -0.365 N 
ATOM   3071  HE1 TRP   405      21.171  25.085  20.745  1.00  0.00     0.165 HD
ATOM   3072  CE2 TRP   405      19.702  25.824  19.383  1.00  0.00     0.042 A 
ATOM   3073  CZ2 TRP   405      20.298  26.821  18.603  1.00  0.00     0.030 A 
ATOM   3074  CH2 TRP   405      19.513  27.457  17.673  1.00  0.00     0.002 A 
ATOM   3075  CZ3 TRP   405      18.156  27.121  17.500  1.00  0.00     0.001 A 
ATOM   3076  CE3 TRP   405      17.560  26.123  18.275  1.00  0.00     0.014 A 
ATOM   3077  CD2 TRP   405      18.342  25.458  19.238  1.00  0.00    -0.002 A 
ATOM   3078  C   TRP   405      15.428  21.967  21.642  1.00  0.00     0.241 C 
ATOM   3079  O   TRP   405      14.492  22.749  21.800  1.00  0.00    -0.271 OA
ATOM   3080  N   GLY   406      15.301  20.651  21.764  1.00  0.00    -0.351 N 
ATOM   3081  HN  GLY   406      16.100  20.050  21.620  1.00  0.00     0.163 HD
ATOM   3082  CA  GLY   406      14.021  20.038  22.079  1.00  0.00     0.225 C 
ATOM   3083  C   GLY   406      13.119  19.845  20.870  1.00  0.00     0.236 C 
ATOM   3084  O   GLY   406      13.360  20.409  19.795  1.00  0.00    -0.272 OA
ATOM   3085  N   THR   407      12.065  19.056  21.048  1.00  0.00    -0.344 N 
ATOM   3086  HN  THR   407      11.908  18.616  21.942  1.00  0.00     0.163 HD
ATOM   3087  CA  THR   407      11.125  18.786  19.970  1.00  0.00     0.205 C 
ATOM   3088  CB  THR   407      10.310  17.506  20.211  1.00  0.00     0.146 C 
ATOM   3089  CG2 THR   407      11.223  16.316  20.432  1.00  0.00     0.042 C 
ATOM   3090  OG1 THR   407       9.462  17.685  21.355  1.00  0.00    -0.393 OA
ATOM   3091  HG1 THR   407      10.004  17.705  22.147  1.00  0.00     0.210 HD
ATOM   3092  C   THR   407      10.134  19.916  19.758  1.00  0.00     0.243 C 
ATOM   3093  O   THR   407       9.371  19.882  18.797  1.00  0.00    -0.271 OA
ATOM   3094  N   GLY   408      10.122  20.896  20.661  1.00  0.00    -0.350 N 
ATOM   3095  HN  GLY   408      10.767  20.880  21.436  1.00  0.00     0.163 HD
ATOM   3096  CA  GLY   408       9.208  22.020  20.535  1.00  0.00     0.225 C 
ATOM   3097  C   GLY   408       9.703  23.044  19.534  1.00  0.00     0.236 C 
ATOM   3098  O   GLY   408       9.008  24.009  19.225  1.00  0.00    -0.272 OA
ATOM   3099  N   TRP   409      10.897  22.824  18.996  1.00  0.00    -0.346 N 
ATOM   3100  HN  TRP   409      11.422  21.998  19.243  1.00  0.00     0.163 HD
ATOM   3101  CA  TRP   409      11.485  23.748  18.031  1.00  0.00     0.180 C 
ATOM   3102  CB  TRP   409      12.925  24.060  18.444  1.00  0.00     0.075 C 
ATOM   3103  CG  TRP   409      13.646  24.972  17.515  1.00  0.00    -0.028 A 
ATOM   3104  CD1 TRP   409      13.697  26.330  17.582  1.00  0.00     0.096 A 
ATOM   3105  NE1 TRP   409      14.453  26.825  16.548  1.00  0.00    -0.365 N 
ATOM   3106  HE1 TRP   409      14.618  27.810  16.386  1.00  0.00     0.165 HD
ATOM   3107  CE2 TRP   409      14.911  25.781  15.787  1.00  0.00     0.042 A 
ATOM   3108  CZ2 TRP   409      15.705  25.779  14.639  1.00  0.00     0.030 A 
ATOM   3109  CH2 TRP   409      16.003  24.563  14.077  1.00  0.00     0.002 A 
ATOM   3110  CZ3 TRP   409      15.533  23.361  14.634  1.00  0.00     0.001 A 
ATOM   3111  CE3 TRP   409      14.747  23.363  15.776  1.00  0.00     0.014 A 
ATOM   3112  CD2 TRP   409      14.423  24.593  16.370  1.00  0.00    -0.002 A 
ATOM   3113  C   TRP   409      11.464  23.167  16.621  1.00  0.00     0.241 C 
ATOM   3114  O   TRP   409      11.589  21.959  16.442  1.00  0.00    -0.271 OA
ATOM   3115  N   GLY   410      11.291  24.039  15.631  1.00  0.00    -0.351 N 
ATOM   3116  HN  GLY   410      11.190  25.020  15.842  1.00  0.00     0.163 HD
ATOM   3117  CA  GLY   410      11.290  23.638  14.230  1.00  0.00     0.225 C 
ATOM   3118  C   GLY   410      10.334  22.530  13.833  1.00  0.00     0.236 C 
ATOM   3119  O   GLY   410       9.182  22.491  14.279  1.00  0.00    -0.272 OA
ATOM   3120  N   GLU   411      10.813  21.621  12.990  1.00  0.00    -0.346 N 
ATOM   3121  HN  GLU   411      11.765  21.687  12.658  1.00  0.00     0.163 HD
ATOM   3122  CA  GLU   411       9.995  20.510  12.534  1.00  0.00     0.177 C 
ATOM   3123  CB  GLU   411      10.339  20.189  11.065  1.00  0.00     0.045 C 
ATOM   3124  CG  GLU   411      10.358  21.448  10.187  1.00  0.00     0.116 C 
ATOM   3125  CD  GLU   411      10.539  21.196   8.687  1.00  0.00     0.172 C 
ATOM   3126  OE1 GLU   411      11.374  20.357   8.289  1.00  0.00    -0.648 OA
ATOM   3127  OE2 GLU   411       9.865  21.879   7.888  1.00  0.00    -0.648 OA
ATOM   3128  C   GLU   411      10.211  19.317  13.478  1.00  0.00     0.241 C 
ATOM   3129  O   GLU   411      10.964  18.390  13.184  1.00  0.00    -0.271 OA
ATOM   3130  N   ASN   412       9.580  19.375  14.647  1.00  0.00    -0.346 N 
ATOM   3131  HN  ASN   412       8.998  20.174  14.858  1.00  0.00     0.163 HD
ATOM   3132  CA  ASN   412       9.700  18.326  15.660  1.00  0.00     0.185 C 
ATOM   3133  CB  ASN   412       9.083  17.015  15.167  1.00  0.00     0.137 C 
ATOM   3134  CG  ASN   412       7.579  17.132  14.931  1.00  0.00     0.217 C 
ATOM   3135  OD1 ASN   412       6.869  17.754  15.720  1.00  0.00    -0.274 OA
ATOM   3136  ND2 ASN   412       7.091  16.548  13.839  1.00  0.00    -0.370 N 
ATOM   3137 1HD2 ASN   412       7.692  16.079  13.178  1.00  0.00     0.159 HD
ATOM   3138 2HD2 ASN   412       6.089  16.576  13.705  1.00  0.00     0.159 HD
ATOM   3139  C   ASN   412      11.141  18.112  16.126  1.00  0.00     0.241 C 
ATOM   3140  O   ASN   412      11.569  16.991  16.396  1.00  0.00    -0.271 OA
ATOM   3141  N   GLY   413      11.873  19.210  16.263  1.00  0.00    -0.351 N 
ATOM   3142  HN  GLY   413      11.477  20.116  16.055  1.00  0.00     0.163 HD
ATOM   3143  CA  GLY   413      13.257  19.129  16.699  1.00  0.00     0.225 C 
ATOM   3144  C   GLY   413      14.259  19.144  15.558  1.00  0.00     0.236 C 
ATOM   3145  O   GLY   413      15.456  19.303  15.797  1.00  0.00    -0.272 OA
ATOM   3146  N   TYR   414      13.772  18.983  14.325  1.00  0.00    -0.346 N 
ATOM   3147  HN  TYR   414      12.775  18.880  14.193  1.00  0.00     0.163 HD
ATOM   3148  CA  TYR   414      14.623  18.962  13.133  1.00  0.00     0.180 C 
ATOM   3149  CB  TYR   414      14.282  17.752  12.254  1.00  0.00     0.073 C 
ATOM   3150  CG  TYR   414      14.651  16.420  12.848  1.00  0.00    -0.056 A 
ATOM   3151  CD1 TYR   414      13.889  15.852  13.869  1.00  0.00     0.010 A 
ATOM   3152  CE1 TYR   414      14.225  14.618  14.415  1.00  0.00     0.037 A 
ATOM   3153  CZ  TYR   414      15.335  13.940  13.939  1.00  0.00     0.065 A 
ATOM   3154  OH  TYR   414      15.692  12.731  14.488  1.00  0.00    -0.361 OA
ATOM   3155  HH  TYR   414      16.473  12.355  14.068  1.00  0.00     0.217 HD
ATOM   3156  CE2 TYR   414      16.104  14.483  12.920  1.00  0.00     0.037 A 
ATOM   3157  CD2 TYR   414      15.760  15.718  12.386  1.00  0.00     0.010 A 
ATOM   3158  C   TYR   414      14.476  20.209  12.276  1.00  0.00     0.241 C 
ATOM   3159  O   TYR   414      13.586  21.034  12.486  1.00  0.00    -0.271 OA
ATOM   3160  N   PHE   415      15.367  20.337  11.304  1.00  0.00    -0.346 N 
ATOM   3161  HN  PHE   415      16.085  19.639  11.176  1.00  0.00     0.163 HD
ATOM   3162  CA  PHE   415      15.303  21.437  10.361  1.00  0.00     0.180 C 
ATOM   3163  CB  PHE   415      15.973  22.711  10.911  1.00  0.00     0.073 C 
ATOM   3164  CG  PHE   415      17.473  22.623  11.048  1.00  0.00    -0.056 A 
ATOM   3165  CD1 PHE   415      18.055  22.148  12.228  1.00  0.00     0.007 A 
ATOM   3166  CE1 PHE   415      19.455  22.135  12.384  1.00  0.00     0.001 A 
ATOM   3167  CZ  PHE   415      20.281  22.597  11.350  1.00  0.00     0.000 A 
ATOM   3168  CE2 PHE   415      19.711  23.066  10.167  1.00  0.00     0.001 A 
ATOM   3169  CD2 PHE   415      18.312  23.076  10.020  1.00  0.00     0.007 A 
ATOM   3170  C   PHE   415      15.932  21.015   9.040  1.00  0.00     0.241 C 
ATOM   3171  O   PHE   415      16.758  20.090   8.993  1.00  0.00    -0.271 OA
ATOM   3172  N   ARG   416      15.451  21.606   7.955  1.00  0.00    -0.346 N 
ATOM   3173  HN  ARG   416      14.750  22.330   8.033  1.00  0.00     0.163 HD
ATOM   3174  CA  ARG   416      16.033  21.323   6.661  1.00  0.00     0.176 C 
ATOM   3175  CB  ARG   416      14.969  20.908   5.649  1.00  0.00     0.036 C 
ATOM   3176  CG  ARG   416      14.484  19.485   5.926  1.00  0.00     0.023 C 
ATOM   3177  CD  ARG   416      13.243  19.144   5.147  1.00  0.00     0.138 C 
ATOM   3178  NE  ARG   416      12.147  20.037   5.495  1.00  0.00    -0.227 N 
ATOM   3179  HE  ARG   416      12.098  20.358   6.455  1.00  0.00     0.177 HD
ATOM   3180  CZ  ARG   416      11.176  20.399   4.664  1.00  0.00     0.665 C 
ATOM   3181  NH1 ARG   416      10.220  21.213   5.088  1.00  0.00    -0.235 N 
ATOM   3182  HH  ARG   416      10.212  21.492   6.063  1.00  0.00     0.174 HD
ATOM   3183  HH  ARG   416       9.478  21.498   4.471  1.00  0.00     0.174 HD
ATOM   3184  NH2 ARG   416      11.173  19.972   3.407  1.00  0.00    -0.235 N 
ATOM   3185  HH  ARG   416      10.444  20.262   2.773  1.00  0.00     0.174 HD
ATOM   3186  HH  ARG   416      11.913  19.365   3.084  1.00  0.00     0.174 HD
ATOM   3187  C   ARG   416      16.779  22.581   6.279  1.00  0.00     0.241 C 
ATOM   3188  O   ARG   416      16.427  23.674   6.730  1.00  0.00    -0.271 OA
ATOM   3189  N   ILE   417      17.882  22.417   5.564  1.00  0.00    -0.346 N 
ATOM   3190  HN  ILE   417      18.165  21.495   5.263  1.00  0.00     0.163 HD
ATOM   3191  CA  ILE   417      18.696  23.560   5.189  1.00  0.00     0.180 C 
ATOM   3192  CB  ILE   417      19.822  23.795   6.239  1.00  0.00     0.013 C 
ATOM   3193  CG2 ILE   417      20.736  22.564   6.337  1.00  0.00     0.012 C 
ATOM   3194  CG1 ILE   417      20.602  25.067   5.930  1.00  0.00     0.002 C 
ATOM   3195  CD1 ILE   417      21.691  25.386   6.952  1.00  0.00     0.005 C 
ATOM   3196  C   ILE   417      19.274  23.327   3.797  1.00  0.00     0.241 C 
ATOM   3197  O   ILE   417      19.571  22.191   3.431  1.00  0.00    -0.271 OA
ATOM   3198  N   ARG   418      19.380  24.406   3.023  1.00  0.00    -0.346 N 
ATOM   3199  HN  ARG   418      19.104  25.304   3.397  1.00  0.00     0.163 HD
ATOM   3200  CA  ARG   418      19.892  24.370   1.660  1.00  0.00     0.176 C 
ATOM   3201  CB  ARG   418      20.153  25.789   1.160  1.00  0.00     0.036 C 
ATOM   3202  CG  ARG   418      19.942  25.991  -0.335  1.00  0.00     0.023 C 
ATOM   3203  CD  ARG   418      21.126  25.527  -1.163  1.00  0.00     0.138 C 
ATOM   3204  NE  ARG   418      20.901  25.736  -2.591  1.00  0.00    -0.227 N 
ATOM   3205  HE  ARG   418      20.875  24.912  -3.175  1.00  0.00     0.177 HD
ATOM   3206  CZ  ARG   418      20.751  26.930  -3.160  1.00  0.00     0.665 C 
ATOM   3207  NH1 ARG   418      20.546  27.019  -4.468  1.00  0.00    -0.235 N 
ATOM   3208  HH  ARG   418      20.510  26.180  -5.028  1.00  0.00     0.174 HD
ATOM   3209  HH  ARG   418      20.460  27.920  -4.909  1.00  0.00     0.174 HD
ATOM   3210  NH2 ARG   418      20.810  28.035  -2.426  1.00  0.00    -0.235 N 
ATOM   3211  HH  ARG   418      21.028  27.957  -1.443  1.00  0.00     0.174 HD
ATOM   3212  HH  ARG   418      20.708  28.939  -2.858  1.00  0.00     0.174 HD
ATOM   3213  C   ARG   418      21.173  23.573   1.617  1.00  0.00     0.241 C 
ATOM   3214  O   ARG   418      22.082  23.814   2.402  1.00  0.00    -0.271 OA
ATOM   3215  N   ARG   419      21.219  22.620   0.693  1.00  0.00    -0.346 N 
ATOM   3216  HN  ARG   419      20.420  22.490   0.088  1.00  0.00     0.163 HD
ATOM   3217  CA  ARG   419      22.353  21.728   0.499  1.00  0.00     0.176 C 
ATOM   3218  CB  ARG   419      21.844  20.285   0.448  1.00  0.00     0.036 C 
ATOM   3219  CG  ARG   419      22.782  19.302  -0.234  1.00  0.00     0.023 C 
ATOM   3220  CD  ARG   419      22.389  17.868   0.044  1.00  0.00     0.138 C 
ATOM   3221  NE  ARG   419      21.129  17.498  -0.595  1.00  0.00    -0.227 N 
ATOM   3222  HE  ARG   419      20.284  17.650  -0.062  1.00  0.00     0.177 HD
ATOM   3223  CZ  ARG   419      21.021  16.967  -1.812  1.00  0.00     0.665 C 
ATOM   3224  NH1 ARG   419      22.104  16.747  -2.545  1.00  0.00    -0.235 N 
ATOM   3225  HH  ARG   419      22.976  17.148  -2.234  1.00  0.00     0.174 HD
ATOM   3226  HH  ARG   419      21.998  16.445  -3.501  1.00  0.00     0.174 HD
ATOM   3227  NH2 ARG   419      19.831  16.613  -2.276  1.00  0.00    -0.235 N 
ATOM   3228  HH  ARG   419      19.003  16.809  -1.735  1.00  0.00     0.174 HD
ATOM   3229  HH  ARG   419      19.732  16.261  -3.217  1.00  0.00     0.174 HD
ATOM   3230  C   ARG   419      23.068  22.051  -0.804  1.00  0.00     0.240 C 
ATOM   3231  O   ARG   419      22.442  22.418  -1.793  1.00  0.00    -0.271 OA
ATOM   3232  N   GLY   420      24.377  21.874  -0.828  1.00  0.00    -0.351 N 
ATOM   3233  HN  GLY   420      24.875  21.544  -0.015  1.00  0.00     0.163 HD
ATOM   3234  CA  GLY   420      25.112  22.145  -2.051  1.00  0.00     0.225 C 
ATOM   3235  C   GLY   420      25.770  23.506  -2.216  1.00  0.00     0.236 C 
ATOM   3236  O   GLY   420      26.528  23.701  -3.166  1.00  0.00    -0.272 OA
ATOM   3237  N   THR   421      25.512  24.438  -1.303  1.00  0.00    -0.344 N 
ATOM   3238  HN  THR   421      24.888  24.235  -0.536  1.00  0.00     0.163 HD
ATOM   3239  CA  THR   421      26.112  25.767  -1.394  1.00  0.00     0.205 C 
ATOM   3240  CB  THR   421      25.057  26.828  -1.615  1.00  0.00     0.146 C 
ATOM   3241  CG2 THR   421      24.549  26.765  -3.042  1.00  0.00     0.042 C 
ATOM   3242  OG1 THR   421      23.965  26.596  -0.718  1.00  0.00    -0.393 OA
ATOM   3243  HG1 THR   421      24.280  26.740   0.179  1.00  0.00     0.210 HD
ATOM   3244  C   THR   421      26.844  26.139  -0.123  1.00  0.00     0.243 C 
ATOM   3245  O   THR   421      27.051  27.322   0.136  1.00  0.00    -0.271 OA
ATOM   3246  N   ASH   422      27.213  25.128   0.667  1.00  0.00    -0.345 N 
ATOM   3247  HN  ASH   422      27.045  24.175   0.369  1.00  0.00     0.163 HD
ATOM   3248  CA  ASH   422      27.903  25.318   1.944  1.00  0.00     0.186 C 
ATOM   3249  CB  ASH   422      29.354  25.722   1.706  1.00  0.00     0.144 C 
ATOM   3250  CG  ASH   422      30.201  25.682   2.981  1.00  0.00     0.141 C 
ATOM   3251  OD1 ASH   422      29.903  24.903   3.921  1.00  0.00    -0.650 OA
ATOM   3252  OD2 ASH   422      31.195  26.430   3.022  1.00  0.00    -0.776 OA
ATOM   3253  HD2 ASH   422      31.690  26.330   3.841  1.00  0.00     0.167 HD
ATOM   3254  C   ASH   422      27.169  26.364   2.789  1.00  0.00     0.241 C 
ATOM   3255  O   ASH   422      27.777  27.254   3.376  1.00  0.00    -0.271 OA
ATOM   3256  N   GLU   423      25.847  26.230   2.829  1.00  0.00    -0.346 N 
ATOM   3257  HN  GLU   423      25.422  25.456   2.339  1.00  0.00     0.163 HD
ATOM   3258  CA  GLU   423      24.961  27.131   3.559  1.00  0.00     0.177 C 
ATOM   3259  CB  GLU   423      23.523  26.608   3.474  1.00  0.00     0.045 C 
ATOM   3260  CG  GLU   423      22.466  27.530   4.068  1.00  0.00     0.116 C 
ATOM   3261  CD  GLU   423      22.413  28.865   3.369  1.00  0.00     0.172 C 
ATOM   3262  OE1 GLU   423      22.515  29.894   4.056  1.00  0.00    -0.648 OA
ATOM   3263  OE2 GLU   423      22.289  28.888   2.128  1.00  0.00    -0.648 OA
ATOM   3264  C   GLU   423      25.375  27.289   5.022  1.00  0.00     0.241 C 
ATOM   3265  O   GLU   423      25.365  26.322   5.784  1.00  0.00    -0.271 OA
ATOM   3266  N   CYS   424      25.757  28.510   5.389  1.00  0.00    -0.345 N 
ATOM   3267  HN  CYS   424      25.739  29.260   4.714  1.00  0.00     0.163 HD
ATOM   3268  CA  CYS   424      26.182  28.828   6.752  1.00  0.00     0.185 C 
ATOM   3269  CB  CYS   424      24.977  28.798   7.697  1.00  0.00     0.105 C 
ATOM   3270  SG  CYS   424      23.769  30.111   7.349  1.00  0.00    -0.180 SA
ATOM   3271  HG  CYS   424      23.286  29.570   6.197  1.00  0.00     0.101 HD
ATOM   3272  C   CYS   424      27.298  27.914   7.267  1.00  0.00     0.241 C 
ATOM   3273  O   CYS   424      27.341  27.589   8.454  1.00  0.00    -0.271 OA
ATOM   3274  N   ALA   425      28.195  27.512   6.366  1.00  0.00    -0.346 N 
ATOM   3275  HN  ALA   425      28.084  27.795   5.402  1.00  0.00     0.163 HD
ATOM   3276  CA  ALA   425      29.327  26.637   6.688  1.00  0.00     0.172 C 
ATOM   3277  CB  ALA   425      30.219  27.275   7.777  1.00  0.00     0.042 C 
ATOM   3278  C   ALA   425      28.912  25.224   7.100  1.00  0.00     0.240 C 
ATOM   3279  O   ALA   425      29.685  24.507   7.733  1.00  0.00    -0.271 OA
ATOM   3280  N   ILE   426      27.711  24.800   6.726  1.00  0.00    -0.346 N 
ATOM   3281  HN  ILE   426      27.078  25.398   6.213  1.00  0.00     0.163 HD
ATOM   3282  CA  ILE   426      27.276  23.459   7.112  1.00  0.00     0.180 C 
ATOM   3283  CB  ILE   426      25.736  23.284   7.019  1.00  0.00     0.013 C 
ATOM   3284  CG2 ILE   426      25.299  23.041   5.562  1.00  0.00     0.012 C 
ATOM   3285  CG1 ILE   426      25.310  22.137   7.956  1.00  0.00     0.002 C 
ATOM   3286  CD1 ILE   426      23.853  22.082   8.305  1.00  0.00     0.005 C 
ATOM   3287  C   ILE   426      28.009  22.311   6.399  1.00  0.00     0.241 C 
ATOM   3288  O   ILE   426      27.936  21.153   6.825  1.00  0.00    -0.271 OA
ATOM   3289  N   GLU   427      28.732  22.632   5.331  1.00  0.00    -0.346 N 
ATOM   3290  HN  GLU   427      28.770  23.589   5.010  1.00  0.00     0.163 HD
ATOM   3291  CA  GLU   427      29.489  21.627   4.603  1.00  0.00     0.177 C 
ATOM   3292  CB  GLU   427      29.100  21.657   3.127  1.00  0.00     0.045 C 
ATOM   3293  CG  GLU   427      27.716  21.086   2.896  1.00  0.00     0.116 C 
ATOM   3294  CD  GLU   427      27.036  21.585   1.627  1.00  0.00     0.172 C 
ATOM   3295  OE1 GLU   427      25.834  21.306   1.484  1.00  0.00    -0.648 OA
ATOM   3296  OE2 GLU   427      27.687  22.231   0.774  1.00  0.00    -0.648 OA
ATOM   3297  C   GLU   427      30.976  21.880   4.784  1.00  0.00     0.241 C 
ATOM   3298  O   GLU   427      31.774  21.608   3.889  1.00  0.00    -0.271 OA
ATOM   3299  N   SER   428      31.355  22.362   5.968  1.00  0.00    -0.344 N 
ATOM   3300  HN  SER   428      30.660  22.579   6.669  1.00  0.00     0.163 HD
ATOM   3301  CA  SER   428      32.753  22.674   6.246  1.00  0.00     0.200 C 
ATOM   3302  CB  SER   428      32.890  24.138   6.664  1.00  0.00     0.199 C 
ATOM   3303  OG  SER   428      32.312  24.374   7.939  1.00  0.00    -0.398 OA
ATOM   3304  HG  SER   428      31.351  24.301   7.869  1.00  0.00     0.209 HD
ATOM   3305  C   SER   428      33.452  21.828   7.295  1.00  0.00     0.243 C 
ATOM   3306  O   SER   428      34.678  21.775   7.333  1.00  0.00    -0.271 OA
ATOM   3307  N   ILE   429      32.693  21.166   8.155  1.00  0.00    -0.346 N 
ATOM   3308  HN  ILE   429      31.686  21.226   8.113  1.00  0.00     0.163 HD
ATOM   3309  CA  ILE   429      33.329  20.426   9.232  1.00  0.00     0.180 C 
ATOM   3310  CB  ILE   429      33.681  21.422  10.397  1.00  0.00     0.013 C 
ATOM   3311  CG2 ILE   429      32.424  21.990  11.042  1.00  0.00     0.012 C 
ATOM   3312  CG1 ILE   429      34.600  20.797  11.442  1.00  0.00     0.002 C 
ATOM   3313  CD1 ILE   429      35.046  21.828  12.505  1.00  0.00     0.005 C 
ATOM   3314  C   ILE   429      32.504  19.232   9.698  1.00  0.00     0.241 C 
ATOM   3315  O   ILE   429      32.250  19.053  10.887  1.00  0.00    -0.271 OA
ATOM   3316  N   ALA   430      32.065  18.417   8.742  1.00  0.00    -0.346 N 
ATOM   3317  HN  ALA   430      32.273  18.596   7.770  1.00  0.00     0.163 HD
ATOM   3318  CA  ALA   430      31.311  17.230   9.096  1.00  0.00     0.172 C 
ATOM   3319  CB  ALA   430      30.653  16.616   7.866  1.00  0.00     0.042 C 
ATOM   3320  C   ALA   430      32.333  16.272   9.704  1.00  0.00     0.240 C 
ATOM   3321  O   ALA   430      33.468  16.189   9.221  1.00  0.00    -0.271 OA
ATOM   3322  N   VAL   431      31.948  15.597  10.784  1.00  0.00    -0.346 N 
ATOM   3323  HN  VAL   431      31.006  15.689  11.122  1.00  0.00     0.163 HD
ATOM   3324  CA  VAL   431      32.830  14.668  11.487  1.00  0.00     0.180 C 
ATOM   3325  CB  VAL   431      33.077  15.134  12.947  1.00  0.00     0.009 C 
ATOM   3326  CG1 VAL   431      33.739  14.014  13.775  1.00  0.00     0.012 C 
ATOM   3327  CG2 VAL   431      33.922  16.374  12.961  1.00  0.00     0.012 C 
ATOM   3328  C   VAL   431      32.179  13.301  11.564  1.00  0.00     0.241 C 
ATOM   3329  O   VAL   431      30.986  13.195  11.845  1.00  0.00    -0.271 OA
ATOM   3330  N   ALA   432      32.966  12.251  11.360  1.00  0.00    -0.346 N 
ATOM   3331  HN  ALA   432      33.948  12.373  11.155  1.00  0.00     0.163 HD
ATOM   3332  CA  ALA   432      32.430  10.901  11.448  1.00  0.00     0.172 C 
ATOM   3333  CB  ALA   432      32.473  10.205  10.083  1.00  0.00     0.042 C 
ATOM   3334  C   ALA   432      33.217  10.106  12.472  1.00  0.00     0.240 C 
ATOM   3335  O   ALA   432      34.403  10.329  12.646  1.00  0.00    -0.271 OA
ATOM   3336  N   ALA   433      32.539   9.220  13.185  1.00  0.00    -0.346 N 
ATOM   3337  HN  ALA   433      31.551   9.082  13.027  1.00  0.00     0.163 HD
ATOM   3338  CA  ALA   433      33.206   8.381  14.162  1.00  0.00     0.172 C 
ATOM   3339  CB  ALA   433      33.182   9.027  15.550  1.00  0.00     0.042 C 
ATOM   3340  C   ALA   433      32.438   7.091  14.147  1.00  0.00     0.240 C 
ATOM   3341  O   ALA   433      31.259   7.077  13.828  1.00  0.00    -0.271 OA
ATOM   3342  N   THR   434      33.129   5.996  14.401  1.00  0.00    -0.344 N 
ATOM   3343  HN  THR   434      34.108   6.060  14.636  1.00  0.00     0.163 HD
ATOM   3344  CA  THR   434      32.509   4.691  14.385  1.00  0.00     0.205 C 
ATOM   3345  CB  THR   434      33.338   3.733  13.526  1.00  0.00     0.146 C 
ATOM   3346  CG2 THR   434      32.740   2.319  13.553  1.00  0.00     0.042 C 
ATOM   3347  OG1 THR   434      33.385   4.223  12.180  1.00  0.00    -0.393 OA
ATOM   3348  HG1 THR   434      34.283   4.524  11.998  1.00  0.00     0.210 HD
ATOM   3349  C   THR   434      32.508   4.137  15.787  1.00  0.00     0.245 C 
ATOM   3350  O   THR   434      33.573   3.864  16.322  1.00  0.00    -0.271 OA
ATOM   3351  N   PRO   435      31.322   3.954  16.394  1.00  0.00    -0.337 N 
ATOM   3352  CD  PRO   435      30.004   4.275  15.808  1.00  0.00     0.127 C 
ATOM   3353  CG  PRO   435      29.020   3.656  16.810  1.00  0.00     0.022 C 
ATOM   3354  CB  PRO   435      29.743   3.816  18.116  1.00  0.00     0.037 C 
ATOM   3355  CA  PRO   435      31.169   3.414  17.756  1.00  0.00     0.179 C 
ATOM   3356  C   PRO   435      31.291   1.891  17.771  1.00  0.00     0.241 C 
ATOM   3357  O   PRO   435      31.043   1.230  16.762  1.00  0.00    -0.271 OA
ATOM   3358  N   ILE   436      31.709   1.331  18.896  1.00  0.00    -0.346 N 
ATOM   3359  HN  ILE   436      31.931   1.896  19.704  1.00  0.00     0.163 HD
ATOM   3360  CA  ILE   436      31.800  -0.109  18.998  1.00  0.00     0.180 C 
ATOM   3361  CB  ILE   436      33.112  -0.575  19.636  1.00  0.00     0.013 C 
ATOM   3362  CG2 ILE   436      33.093  -2.105  19.764  1.00  0.00     0.012 C 
ATOM   3363  CG1 ILE   436      34.313  -0.094  18.808  1.00  0.00     0.002 C 
ATOM   3364  CD1 ILE   436      35.675  -0.484  19.382  1.00  0.00     0.005 C 
ATOM   3365  C   ILE   436      30.647  -0.554  19.879  1.00  0.00     0.243 C 
ATOM   3366  O   ILE   436      30.659  -0.345  21.092  1.00  0.00    -0.271 OA
ATOM   3367  N   PRO   437      29.620  -1.160  19.275  1.00  0.00    -0.337 N 
ATOM   3368  CD  PRO   437      29.616  -1.614  17.876  1.00  0.00     0.127 C 
ATOM   3369  CG  PRO   437      28.142  -1.658  17.589  1.00  0.00     0.022 C 
ATOM   3370  CB  PRO   437      27.581  -2.270  18.864  1.00  0.00     0.037 C 
ATOM   3371  CA  PRO   437      28.428  -1.648  19.989  1.00  0.00     0.179 C 
ATOM   3372  C   PRO   437      28.811  -2.735  20.982  1.00  0.00     0.241 C 
ATOM   3373  O   PRO   437      29.953  -3.193  20.970  1.00  0.00    -0.271 OA
ATOM   3374  N   LYS   438      27.871  -3.135  21.841  1.00  0.00    -0.346 N 
ATOM   3375  HN  LYS   438      26.947  -2.730  21.805  1.00  0.00     0.163 HD
ATOM   3376  CA  LYS   438      28.119  -4.239  22.770  1.00  0.00     0.176 C 
ATOM   3377  CB  LYS   438      27.056  -4.301  23.873  1.00  0.00     0.035 C 
ATOM   3378  CG  LYS   438      27.035  -3.135  24.841  1.00  0.00     0.004 C 
ATOM   3379  CD  LYS   438      25.938  -3.323  25.874  1.00  0.00     0.027 C 
ATOM   3380  CE  LYS   438      26.364  -2.765  27.213  1.00  0.00     0.229 C 
ATOM   3381  NZ  LYS   438      25.219  -2.674  28.146  1.00  0.00    -0.079 N 
ATOM   3382  HZ1 LYS   438      24.515  -2.062  27.755  1.00  0.00     0.274 HD
ATOM   3383  HZ2 LYS   438      24.823  -3.589  28.300  1.00  0.00     0.274 HD
ATOM   3384  HZ3 LYS   438      25.526  -2.283  29.026  1.00  0.00     0.274 HD
ATOM   3385  C   LYS   438      27.996  -5.509  21.939  1.00  0.00     0.241 C 
ATOM   3386  O   LYS   438      27.483  -5.469  20.826  1.00  0.00    -0.271 OA
ATOM   3387  N   LEU   439      28.487  -6.628  22.457  1.00  0.00    -0.345 N 
ATOM   3388  HN  LEU   439      28.892  -6.628  23.380  1.00  0.00     0.163 HD
ATOM   3389  CA  LEU   439      28.362  -7.896  21.746  1.00  0.00     0.185 C 
ATOM   3390  CB  LEU   439      29.258  -8.972  22.375  1.00  0.00     0.040 C 
ATOM   3391  CG  LEU   439      30.744  -8.936  22.033  1.00  0.00    -0.020 C 
ATOM   3392  CD1 LEU   439      31.469 -10.058  22.770  1.00  0.00     0.009 C 
ATOM   3393  CD2 LEU   439      30.920  -9.089  20.520  1.00  0.00     0.009 C 
ATOM   3394  C   LEU   439      26.900  -8.332  21.826  1.00  0.00     0.196 C 
ATOM   3395  O   LEU   439      26.223  -7.910  22.792  1.00  0.00    -0.646 OA
ATOM   3396  OXT LEU   439      26.439  -9.072  20.928  1.00  0.00    -0.646 OA
TER    3397      LEU   439 
