# Supplementary material for: Design, Synthesis, and Biological Activity of (E)‑α-Fluorovinylphosphonate-Based Reversible Cathepsin C Inhibitors
Source: J Org Chem. 2026 Feb 13;91(8):3218–31. doi: 10.1021/acs.joc.5c02923 (PMC13298919; doi:10.1021/acs.joc.5c02923)
Supplement: Supplementary file 1 [file jo5c02923_si_001.zip › Best_poses/res_1k3b__MK-hydrochloride-1__best_conf_copy.pdb]

MODEL 1
REMARK VINA RESULT:      -6.7      0.000      0.000
REMARK  Name = C:\Users\aleks\Desktop\Cathepsin_C_molecular_docking/Ligands\MK-hydrochloride-1.pdb
REMARK  14 active torsions:
REMARK  status: ('A' for Active; 'I' for Inactive)
REMARK    1  A    between atoms: C1_2  and  P1_3
REMARK    2  A    between atoms: P1_3  and  O1_4
REMARK    3  A    between atoms: P1_3  and  O2_7
REMARK    4  A    between atoms: O1_4  and  C2_5
REMARK    5  A    between atoms: C2_5  and  C3_6
REMARK    6  A    between atoms: O2_7  and  C4_8
REMARK    7  A    between atoms: C4_8  and  C5_9
REMARK    8  A    between atoms: C6_11  and  C7_12
REMARK    9  A    between atoms: C7_12  and  C8_13
REMARK   10  A    between atoms: C8_13  and  N1_14
REMARK   11  A    between atoms: C9_15  and  C10_16
REMARK   12  A    between atoms: C10_16  and  C11_17
REMARK   13  A    between atoms: C10_16  and  N2_24
REMARK   14  A    between atoms: C11_17  and  C12_18
REMARK                            x       y       z     vdW  Elec       q    Type
REMARK                         _______ _______ _______ _____ _____    ______ ____
ROOT
ATOM      1  N1  UNL     1      27.479  27.193  21.158  0.00  0.00    -0.316 N
ATOM      2  C9  UNL     1      28.654  26.561  21.602  0.00  0.00    +0.199 C
ATOM      3  O4  UNL     1      28.725  25.882  22.663  0.00  0.00    -0.278 OA
ATOM      4  H16 UNL     1      27.469  27.749  20.262  0.00  0.00    +0.149 HD
ENDROOT
BRANCH   1   5
ATOM      5  C8  UNL     1      26.262  27.111  21.892  0.00  0.00    +0.108 C
BRANCH   5   6
ATOM      6  C7  UNL     1      25.092  27.075  20.922  0.00  0.00    +0.049 C
BRANCH   6   9
ATOM      7  F1  UNL     1      23.603  29.141  22.014  0.00  0.00    -0.197 F
ATOM      8  C1  UNL     1      23.215  27.840  22.237  0.00  0.00    +0.207 C
ATOM      9  C6  UNL     1      23.886  26.818  21.742  0.00  0.00    +0.021 C
BRANCH   8  10
ATOM     10  P1  UNL     1      21.765  27.512  23.222  0.00  0.00    +0.391 P
ATOM     11  O3  UNL     1      21.899  26.210  23.951  0.00  0.00    -0.251 OA
BRANCH  10  12
ATOM     12  O1  UNL     1      20.390  27.528  22.248  0.00  0.00    -0.303 OA
BRANCH  12  13
ATOM     13  C2  UNL     1      20.164  28.785  21.696  0.00  0.00    +0.167 C
ATOM     14  C3  UNL     1      18.711  28.853  21.286  0.00  0.00    +0.034 C
ENDBRANCH  12  13
ENDBRANCH  10  12
BRANCH  10  15
ATOM     15  O2  UNL     1      21.612  28.785  24.332  0.00  0.00    -0.303 OA
BRANCH  15  16
ATOM     16  C4  UNL     1      21.128  28.229  25.519  0.00  0.00    +0.167 C
ATOM     17  C5  UNL     1      19.637  28.284  25.629  0.00  0.00    +0.034 C
ENDBRANCH  15  16
ENDBRANCH  10  15
ENDBRANCH   8  10
ENDBRANCH   6   9
ENDBRANCH   5   6
ENDBRANCH   1   5
BRANCH   2  18
ATOM     18  C10 UNL     1      29.889  26.679  20.805  0.00  0.00    +0.017 C
BRANCH  18  19
ATOM     19  N2  UNL     1      30.860  27.483  21.491  0.00  0.00    +0.386 N
ATOM     20  H25 UNL     1      31.819  27.253  21.191  0.00  0.00    -0.089 HD
ATOM     21  H26 UNL     1      30.737  27.297  22.519  0.00  0.00    -0.089 HD
ATOM     22  H27 UNL     1      30.697  28.506  21.379  0.00  0.00    -0.089 HD
ENDBRANCH  18  19
BRANCH  18  23
ATOM     23  C11 UNL     1      30.420  25.253  20.602  0.00  0.00    +0.028 C
BRANCH  23  24
ATOM     24  C12 UNL     1      30.641  25.102  19.139  0.00  0.00    -0.048 A
ATOM     25  C13 UNL     1      30.105  24.044  18.436  0.00  0.00    +0.003 A
ATOM     26  C14 UNL     1      30.313  23.905  17.066  0.00  0.00    +0.000 A
ATOM     27  C15 UNL     1      31.072  24.833  16.367  0.00  0.00    +0.000 A
ATOM     28  C16 UNL     1      31.611  25.893  17.068  0.00  0.00    +0.000 A
ATOM     29  C17 UNL     1      31.395  26.018  18.426  0.00  0.00    +0.003 A
ENDBRANCH  23  24
ENDBRANCH  18  23
ENDBRANCH   2  18
TORSDOF 12
ENDMDL
