# Supplementary material for: Design, Synthesis, and Biological Activity of (E)‑α-Fluorovinylphosphonate-Based Reversible Cathepsin C Inhibitors
Source: J Org Chem. 2026 Feb 13;91(8):3218–31. doi: 10.1021/acs.joc.5c02923 (PMC13298919; doi:10.1021/acs.joc.5c02923)
Supplement: Supplementary file 1 [file jo5c02923_si_001.zip › Best_poses/res_1k3b__MK-hydrochloride-2a__best_conf.pdb]

MODEL 1
REMARK VINA RESULT:      -6.8      0.000      0.000
REMARK  Name = C:\Users\aleks\Desktop\Cathepsin_C_molecular_docking/Ligands\MK-hydrochloride-2a.pdb
REMARK  15 active torsions:
REMARK  status: ('A' for Active; 'I' for Inactive)
REMARK    1  A    between atoms: C1_2  and  P1_3
REMARK    2  A    between atoms: P1_3  and  O1_4
REMARK    3  A    between atoms: P1_3  and  O2_7
REMARK    4  A    between atoms: O1_4  and  C2_5
REMARK    5  A    between atoms: C2_5  and  C3_6
REMARK    6  A    between atoms: O2_7  and  C4_8
REMARK    7  A    between atoms: C4_8  and  C5_9
REMARK    8  A    between atoms: C6_11  and  C7_12
REMARK    9  A    between atoms: C7_12  and  C8_13
REMARK   10  A    between atoms: C8_13  and  C9_14
REMARK   11  A    between atoms: C8_13  and  N1_15
REMARK   12  A    between atoms: C10_16  and  C11_17
REMARK   13  A    between atoms: C11_17  and  C12_18
REMARK   14  A    between atoms: C11_17  and  N2_25
REMARK   15  A    between atoms: C12_18  and  C13_19
REMARK                            x       y       z     vdW  Elec       q    Type
REMARK                         _______ _______ _______ _____ _____    ______ ____
ROOT
ATOM      1  N1  UNL     1      27.611  27.220  21.128  0.00  0.00    -0.314 N
ATOM      2  C10 UNL     1      28.743  26.477  21.665  0.00  0.00    +0.199 C
ATOM      3  O4  UNL     1      28.733  25.930  22.808  0.00  0.00    -0.278 OA
ATOM      4  H18 UNL     1      27.711  27.716  20.274  0.00  0.00    +0.149 HD
ENDROOT
BRANCH   1   5
ATOM      5  C8  UNL     1      26.385  27.209  21.883  0.00  0.00    +0.074 C
ATOM      6  C9  UNL     1      26.300  28.691  22.414  0.00  0.00    +0.028 C
BRANCH   5   7
ATOM      7  C7  UNL     1      25.186  27.021  20.974  0.00  0.00    +0.052 C
BRANCH   7  10
ATOM      8  F1  UNL     1      22.501  27.888  20.783  0.00  0.00    -0.197 F
ATOM      9  C1  UNL     1      22.934  27.347  21.954  0.00  0.00    +0.207 C
ATOM     10  C6  UNL     1      24.140  26.953  22.057  0.00  0.00    +0.021 C
BRANCH   9  11
ATOM     11  P1  UNL     1      21.798  27.074  23.328  0.00  0.00    +0.391 P
ATOM     12  O3  UNL     1      22.558  26.229  24.383  0.00  0.00    -0.251 OA
BRANCH  11  13
ATOM     13  O1  UNL     1      21.540  28.652  23.940  0.00  0.00    -0.303 OA
BRANCH  13  14
ATOM     14  C2  UNL     1      22.262  28.717  25.126  0.00  0.00    +0.167 C
ATOM     15  C3  UNL     1      23.437  29.661  24.811  0.00  0.00    +0.034 C
ENDBRANCH  13  14
ENDBRANCH  11  13
BRANCH  11  16
ATOM     16  O2  UNL     1      20.385  26.333  23.023  0.00  0.00    -0.303 OA
BRANCH  16  17
ATOM     17  C4  UNL     1      19.280  26.877  23.727  0.00  0.00    +0.167 C
ATOM     18  C5  UNL     1      18.495  27.471  22.515  0.00  0.00    +0.034 C
ENDBRANCH  16  17
ENDBRANCH  11  16
ENDBRANCH   9  11
ENDBRANCH   7  10
ENDBRANCH   5   7
ENDBRANCH   1   5
BRANCH   2  19
ATOM     19  C11 UNL     1      29.886  26.342  20.839  0.00  0.00    +0.017 C
BRANCH  19  20
ATOM     20  N2  UNL     1      30.816  27.461  20.993  0.00  0.00    +0.386 N
ATOM     21  H27 UNL     1      31.775  27.141  21.319  0.00  0.00    -0.089 HD
ATOM     22  H28 UNL     1      30.852  28.003  20.143  0.00  0.00    -0.089 HD
ATOM     23  H29 UNL     1      30.505  28.033  21.803  0.00  0.00    -0.089 HD
ENDBRANCH  19  20
BRANCH  19  24
ATOM     24  C12 UNL     1      30.670  25.105  20.600  0.00  0.00    +0.028 C
BRANCH  24  25
ATOM     25  C13 UNL     1      30.592  25.113  19.059  0.00  0.00    -0.048 A
ATOM     26  C14 UNL     1      29.984  24.125  18.372  0.00  0.00    +0.003 A
ATOM     27  C15 UNL     1      30.187  24.005  16.970  0.00  0.00    +0.000 A
ATOM     28  C16 UNL     1      31.014  24.913  16.354  0.00  0.00    +0.000 A
ATOM     29  C17 UNL     1      31.632  25.945  17.057  0.00  0.00    +0.000 A
ATOM     30  C18 UNL     1      31.411  26.040  18.441  0.00  0.00    +0.003 A
ENDBRANCH  24  25
ENDBRANCH  19  24
ENDBRANCH   2  19
TORSDOF 12
ENDMDL
