# Supplementary material for: Design, Synthesis, and Biological Activity of (E)‑α-Fluorovinylphosphonate-Based Reversible Cathepsin C Inhibitors
Source: J Org Chem. 2026 Feb 13;91(8):3218–31. doi: 10.1021/acs.joc.5c02923 (PMC13298919; doi:10.1021/acs.joc.5c02923)
Supplement: Supplementary file 1 [file jo5c02923_si_001.zip › Best_poses/res_1k3b__MK-hydrochloride-2b__best_conf_copy.pdb]

MODEL 1
REMARK VINA RESULT:      -6.5      0.000      0.000
REMARK  Name = C:\Users\aleks\Desktop\Cathepsin_C_molecular_docking/Ligands\MK-hydrochloride-2b.pdb
REMARK  15 active torsions:
REMARK  status: ('A' for Active; 'I' for Inactive)
REMARK    1  A    between atoms: C1_2  and  P1_3
REMARK    2  A    between atoms: P1_3  and  O1_4
REMARK    3  A    between atoms: P1_3  and  O2_7
REMARK    4  A    between atoms: O1_4  and  C2_5
REMARK    5  A    between atoms: C2_5  and  C3_6
REMARK    6  A    between atoms: O2_7  and  C4_8
REMARK    7  A    between atoms: C4_8  and  C5_9
REMARK    8  A    between atoms: C6_11  and  C7_12
REMARK    9  A    between atoms: C7_12  and  C8_13
REMARK   10  A    between atoms: C8_13  and  C9_14
REMARK   11  A    between atoms: C8_13  and  N1_15
REMARK   12  A    between atoms: C10_16  and  C11_17
REMARK   13  A    between atoms: C11_17  and  C12_18
REMARK   14  A    between atoms: C11_17  and  N2_25
REMARK   15  A    between atoms: C12_18  and  C13_19
REMARK                            x       y       z     vdW  Elec       q    Type
REMARK                         _______ _______ _______ _____ _____    ______ ____
ROOT
ATOM      1  N1  UNL     1      28.183  28.690  20.976  0.00  0.00    -0.314 N
ATOM      2  C10 UNL     1      29.552  28.661  20.661  0.00  0.00    +0.199 C
ATOM      3  O4  UNL     1      30.099  29.769  20.309  0.00  0.00    -0.278 OA
ATOM      4  H18 UNL     1      27.709  27.818  21.250  0.00  0.00    +0.149 HD
ENDROOT
BRANCH   1   5
ATOM      5  C8  UNL     1      27.424  29.913  20.912  0.00  0.00    +0.074 C
ATOM      6  C9  UNL     1      27.278  30.490  22.325  0.00  0.00    +0.028 C
BRANCH   5   7
ATOM      7  C7  UNL     1      26.104  29.587  20.382  0.00  0.00    +0.052 C
BRANCH   7  10
ATOM      8  F1  UNL     1      23.705  29.638  21.961  0.00  0.00    -0.197 F
ATOM      9  C1  UNL     1      24.223  28.471  21.578  0.00  0.00    +0.207 C
ATOM     10  C6  UNL     1      25.314  28.491  20.860  0.00  0.00    +0.021 C
BRANCH   9  11
ATOM     11  P1  UNL     1      23.384  26.973  22.077  0.00  0.00    +0.391 P
ATOM     12  O3  UNL     1      23.853  25.855  21.174  0.00  0.00    -0.251 OA
BRANCH  11  13
ATOM     13  O1  UNL     1      23.770  26.538  23.665  0.00  0.00    -0.303 OA
BRANCH  13  14
ATOM     14  C2  UNL     1      24.441  27.591  24.267  0.00  0.00    +0.167 C
ATOM     15  C3  UNL     1      23.800  28.048  25.537  0.00  0.00    +0.034 C
ENDBRANCH  13  14
ENDBRANCH  11  13
BRANCH  11  16
ATOM     16  O2  UNL     1      21.709  27.107  21.860  0.00  0.00    -0.303 OA
BRANCH  16  17
ATOM     17  C4  UNL     1      21.098  27.830  22.868  0.00  0.00    +0.167 C
ATOM     18  C5  UNL     1      19.870  27.039  23.291  0.00  0.00    +0.034 C
ENDBRANCH  16  17
ENDBRANCH  11  16
ENDBRANCH   9  11
ENDBRANCH   7  10
ENDBRANCH   5   7
ENDBRANCH   1   5
BRANCH   2  19
ATOM     19  C11 UNL     1      30.421  27.499  20.691  0.00  0.00    +0.017 C
BRANCH  19  20
ATOM     20  N2  UNL     1      30.936  27.360  22.073  0.00  0.00    +0.386 N
ATOM     21  H27 UNL     1      31.936  27.086  22.034  0.00  0.00    -0.089 HD
ATOM     22  H28 UNL     1      30.333  26.622  22.499  0.00  0.00    -0.089 HD
ATOM     23  H29 UNL     1      30.754  28.238  22.576  0.00  0.00    -0.089 HD
ENDBRANCH  19  20
BRANCH  19  24
ATOM     24  C12 UNL     1      29.844  26.180  20.316  0.00  0.00    +0.028 C
BRANCH  24  25
ATOM     25  C13 UNL     1      30.326  25.706  19.004  0.00  0.00    -0.048 A
ATOM     26  C14 UNL     1      31.314  26.403  18.333  0.00  0.00    +0.003 A
ATOM     27  C15 UNL     1      31.812  25.995  17.113  0.00  0.00    +0.000 A
ATOM     28  C16 UNL     1      31.325  24.863  16.524  0.00  0.00    +0.000 A
ATOM     29  C17 UNL     1      30.344  24.144  17.157  0.00  0.00    +0.000 A
ATOM     30  C18 UNL     1      29.858  24.564  18.377  0.00  0.00    +0.003 A
ENDBRANCH  24  25
ENDBRANCH  19  24
ENDBRANCH   2  19
TORSDOF 12
ENDMDL
