# Supplementary material for: Design, Synthesis, and Biological Activity of (E)‑α-Fluorovinylphosphonate-Based Reversible Cathepsin C Inhibitors
Source: J Org Chem. 2026 Feb 13;91(8):3218–31. doi: 10.1021/acs.joc.5c02923 (PMC13298919; doi:10.1021/acs.joc.5c02923)
Supplement: Supplementary file 1 [file jo5c02923_si_001.zip › Best_poses/res_1k3b__MK-hydrochloride-3a__best_conf_copy.pdb]

MODEL 1
REMARK VINA RESULT:      -6.8      0.000      0.000
REMARK  Name = C:\Users\aleks\Desktop\Cathepsin_C_molecular_docking/Ligands\MK-hydrochloride-3a.pdb
REMARK  18 active torsions:
REMARK  status: ('A' for Active; 'I' for Inactive)
REMARK    1  A    between atoms: C1_2  and  P1_3
REMARK    2  A    between atoms: P1_3  and  O1_4
REMARK    3  A    between atoms: P1_3  and  O2_7
REMARK    4  A    between atoms: O1_4  and  C2_5
REMARK    5  A    between atoms: C2_5  and  C3_6
REMARK    6  A    between atoms: O2_7  and  C4_8
REMARK    7  A    between atoms: C4_8  and  C5_9
REMARK    8  A    between atoms: C6_11  and  C7_12
REMARK    9  A    between atoms: C7_12  and  C8_13
REMARK   10  A    between atoms: C8_13  and  C9_14
REMARK   11  A    between atoms: C8_13  and  N1_18
REMARK   12  A    between atoms: C9_14  and  C10_15
REMARK   13  A    between atoms: C10_15  and  C11_16
REMARK   14  A    between atoms: C10_15  and  C12_17
REMARK   15  A    between atoms: C13_19  and  C14_20
REMARK   16  A    between atoms: C14_20  and  C15_21
REMARK   17  A    between atoms: C14_20  and  N2_28
REMARK   18  A    between atoms: C15_21  and  C16_22
REMARK                            x       y       z     vdW  Elec       q    Type
REMARK                         _______ _______ _______ _____ _____    ______ ____
ROOT
ATOM      1  C8  UNL     1      26.398  28.232  21.611  0.00  0.00    +0.077 C
ENDROOT
BRANCH   1   2
ATOM      2  N1  UNL     1      27.696  27.981  21.060  0.00  0.00    -0.314 N
ATOM      3  C13 UNL     1      28.689  27.159  21.629  0.00  0.00    +0.199 C
ATOM      4  O4  UNL     1      28.437  26.598  22.724  0.00  0.00    -0.278 OA
ATOM      5  H24 UNL     1      27.953  28.450  20.136  0.00  0.00    +0.149 HD
BRANCH   3   6
ATOM      6  C14 UNL     1      30.020  26.953  20.946  0.00  0.00    +0.017 C
BRANCH   6   7
ATOM      7  N2  UNL     1      31.096  27.452  21.758  0.00  0.00    +0.386 N
ATOM      8  H33 UNL     1      31.828  26.718  21.791  0.00  0.00    -0.089 HD
ATOM      9  H34 UNL     1      31.517  28.261  21.251  0.00  0.00    -0.089 HD
ATOM     10  H35 UNL     1      30.787  27.764  22.704  0.00  0.00    -0.089 HD
ENDBRANCH   6   7
BRANCH   6  11
ATOM     11  C15 UNL     1      30.154  25.475  20.655  0.00  0.00    +0.028 C
BRANCH  11  12
ATOM     12  C16 UNL     1      30.519  25.277  19.227  0.00  0.00    -0.048 A
ATOM     13  C17 UNL     1      31.244  26.240  18.577  0.00  0.00    +0.003 A
ATOM     14  C18 UNL     1      31.573  26.039  17.254  0.00  0.00    +0.000 A
ATOM     15  C19 UNL     1      31.191  24.899  16.580  0.00  0.00    +0.000 A
ATOM     16  C20 UNL     1      30.461  23.949  17.264  0.00  0.00    +0.000 A
ATOM     17  C21 UNL     1      30.128  24.140  18.582  0.00  0.00    +0.003 A
ENDBRANCH  11  12
ENDBRANCH   6  11
ENDBRANCH   3   6
ENDBRANCH   1   2
BRANCH   1  18
ATOM     18  C7  UNL     1      25.429  27.129  21.314  0.00  0.00    +0.052 C
BRANCH  18  21
ATOM     19  F1  UNL     1      22.818  27.705  20.411  0.00  0.00    -0.197 F
ATOM     20  C1  UNL     1      23.045  27.419  21.732  0.00  0.00    +0.207 C
ATOM     21  C6  UNL     1      24.257  27.145  22.189  0.00  0.00    +0.021 C
BRANCH  20  22
ATOM     22  P1  UNL     1      21.683  27.411  22.889  0.00  0.00    +0.391 P
ATOM     23  O3  UNL     1      21.534  26.046  23.529  0.00  0.00    -0.251 OA
BRANCH  22  24
ATOM     24  O1  UNL     1      21.947  28.515  24.124  0.00  0.00    -0.303 OA
BRANCH  24  25
ATOM     25  C2  UNL     1      22.275  27.890  25.327  0.00  0.00    +0.167 C
ATOM     26  C3  UNL     1      23.758  27.963  25.606  0.00  0.00    +0.034 C
ENDBRANCH  24  25
ENDBRANCH  22  24
BRANCH  22  27
ATOM     27  O2  UNL     1      20.288  27.804  22.029  0.00  0.00    -0.303 OA
BRANCH  27  28
ATOM     28  C4  UNL     1      19.136  27.576  22.780  0.00  0.00    +0.167 C
ATOM     29  C5  UNL     1      17.915  27.845  21.933  0.00  0.00    +0.034 C
ENDBRANCH  27  28
ENDBRANCH  22  27
ENDBRANCH  20  22
ENDBRANCH  18  21
ENDBRANCH   1  18
BRANCH   1  30
ATOM     30  C9  UNL     1      25.780  29.551  21.209  0.00  0.00    +0.025 C
BRANCH  30  31
ATOM     31  C10 UNL     1      26.137  30.046  19.861  0.00  0.00    -0.015 C
ATOM     32  C11 UNL     1      26.516  31.510  19.830  0.00  0.00    +0.007 C
ATOM     33  C12 UNL     1      24.867  29.936  19.001  0.00  0.00    +0.007 C
ENDBRANCH  30  31
ENDBRANCH   1  30
TORSDOF 14
ENDMDL
