# Supplementary material for: Design, Synthesis, and Biological Activity of (E)‑α-Fluorovinylphosphonate-Based Reversible Cathepsin C Inhibitors
Source: J Org Chem. 2026 Feb 13;91(8):3218–31. doi: 10.1021/acs.joc.5c02923 (PMC13298919; doi:10.1021/acs.joc.5c02923)
Supplement: Supplementary file 1 [file jo5c02923_si_001.zip › Best_poses/res_1k3b__MK-hydrochloride-4a_new.pdbqt]

MODEL 2
REMARK VINA RESULT:      -7.2     23.289     26.098
REMARK  Name = C:\Users\aleks\Desktop\Cathepsin_C_molecular_docking/Ligands\MK-hydrochloride-4a.pdb
REMARK  15 active torsions:
REMARK  status: ('A' for Active; 'I' for Inactive)
REMARK    1  A    between atoms: C1_2  and  P1_3
REMARK    2  A    between atoms: P1_3  and  O1_4
REMARK    3  A    between atoms: P1_3  and  O2_7
REMARK    4  A    between atoms: O1_4  and  C2_5
REMARK    5  A    between atoms: C2_5  and  C3_6
REMARK    6  A    between atoms: O2_7  and  C4_8
REMARK    7  A    between atoms: C4_8  and  C5_9
REMARK    8  A    between atoms: C6_11  and  C7_12
REMARK    9  A    between atoms: C7_12  and  C8_13
REMARK   10  A    between atoms: C8_13  and  C9_14
REMARK   11  A    between atoms: C8_13  and  N1_20
REMARK   12  A    between atoms: C15_21  and  C16_22
REMARK   13  A    between atoms: C16_22  and  C17_23
REMARK   14  A    between atoms: C16_22  and  N2_30
REMARK   15  A    between atoms: C17_23  and  C18_24
REMARK                            x       y       z     vdW  Elec       q    Type
REMARK                         _______ _______ _______ _____ _____    ______ ____
ROOT
ATOM      1  C8  UNL     1      26.119  27.640  21.560  0.00  0.00    +0.107 C 
ENDROOT
BRANCH   1   2
ATOM      2  C9  UNL     1      25.447  28.446  20.498  0.00  0.00    -0.027 A 
ATOM      3  C10 UNL     1      24.668  27.882  19.508  0.00  0.00    +0.005 A 
ATOM      4  C11 UNL     1      24.059  28.648  18.541  0.00  0.00    +0.000 A 
ATOM      5  C12 UNL     1      24.201  30.013  18.517  0.00  0.00    +0.000 A 
ATOM      6  C13 UNL     1      24.979  30.596  19.502  0.00  0.00    +0.000 A 
ATOM      7  C14 UNL     1      25.589  29.816  20.474  0.00  0.00    +0.005 A 
ENDBRANCH   1   2
BRANCH   1   8
ATOM      8  N1  UNL     1      27.363  27.174  21.007  0.00  0.00    -0.310 N 
ATOM      9  C15 UNL     1      28.587  27.604  21.566  0.00  0.00    +0.199 C 
ATOM     10  O4  UNL     1      28.552  28.393  22.548  0.00  0.00    -0.278 OA
ATOM     11  H20 UNL     1      27.378  26.526  20.200  0.00  0.00    +0.149 HD
BRANCH   9  12
ATOM     12  C16 UNL     1      29.925  27.187  21.076  0.00  0.00    +0.017 C 
BRANCH  12  13
ATOM     13  N2  UNL     1      30.933  27.510  22.056  0.00  0.00    +0.386 N 
ATOM     14  H29 UNL     1      30.533  28.178  22.761  0.00  0.00    -0.089 HD
ATOM     15  H30 UNL     1      31.766  27.936  21.621  0.00  0.00    -0.089 HD
ATOM     16  H31 UNL     1      31.219  26.646  22.557  0.00  0.00    -0.089 HD
ENDBRANCH  12  13
BRANCH  12  17
ATOM     17  C17 UNL     1      29.959  25.713  20.735  0.00  0.00    +0.028 C 
BRANCH  17  18
ATOM     18  C18 UNL     1      30.405  25.588  19.324  0.00  0.00    -0.048 A 
ATOM     19  C19 UNL     1      31.246  26.501  18.748  0.00  0.00    +0.003 A 
ATOM     20  C20 UNL     1      31.644  26.359  17.436  0.00  0.00    +0.000 A 
ATOM     21  C21 UNL     1      31.194  25.286  16.681  0.00  0.00    +0.000 A 
ATOM     22  C22 UNL     1      30.353  24.366  17.242  0.00  0.00    +0.000 A 
ATOM     23  C23 UNL     1      29.973  24.532  18.554  0.00  0.00    +0.003 A 
ENDBRANCH  17  18
ENDBRANCH  12  17
ENDBRANCH   9  12
ENDBRANCH   1   8
BRANCH   1  24
ATOM     24  C7  UNL     1      25.232  26.494  22.010  0.00  0.00    +0.057 C 
BRANCH  24  27
ATOM     25  F1  UNL     1      22.629  26.231  21.315  0.00  0.00    -0.197 F 
ATOM     26  C1  UNL     1      22.842  26.970  22.420  0.00  0.00    +0.207 C 
ATOM     27  C6  UNL     1      24.120  27.125  22.798  0.00  0.00    +0.022 C 
BRANCH  26  28
ATOM     28  P1  UNL     1      21.561  27.732  23.380  0.00  0.00    +0.391 P 
ATOM     29  O3  UNL     1      21.911  27.621  24.839  0.00  0.00    -0.251 OA
BRANCH  28  30
ATOM     30  O1  UNL     1      21.271  29.325  22.917  0.00  0.00    -0.303 OA
BRANCH  30  31
ATOM     31  C2  UNL     1      22.038  29.708  21.821  0.00  0.00    +0.167 C 
ATOM     32  C3  UNL     1      21.113  29.770  20.623  0.00  0.00    +0.034 C 
ENDBRANCH  30  31
ENDBRANCH  28  30
BRANCH  28  33
ATOM     33  O2  UNL     1      20.133  26.854  23.124  0.00  0.00    -0.303 OA
BRANCH  33  34
ATOM     34  C4  UNL     1      19.045  27.720  23.299  0.00  0.00    +0.167 C 
ATOM     35  C5  UNL     1      18.211  27.815  22.049  0.00  0.00    +0.034 C 
ENDBRANCH  33  34
ENDBRANCH  28  33
ENDBRANCH  26  28
ENDBRANCH  24  27
ENDBRANCH   1  24
TORSDOF 13
ENDMDL
