# Supplementary material for: Design, Synthesis, and Biological Activity of (E)‑α-Fluorovinylphosphonate-Based Reversible Cathepsin C Inhibitors
Source: J Org Chem. 2026 Feb 13;91(8):3218–31. doi: 10.1021/acs.joc.5c02923 (PMC13298919; doi:10.1021/acs.joc.5c02923)
Supplement: Supplementary file 1 [file jo5c02923_si_001.zip › Best_poses/res_1k3b__MK-hydrochloride-4b__best_conf_copy.pdb]

MODEL 1
REMARK VINA RESULT:      -7.0      0.000      0.000
REMARK  Name = C:\Users\aleks\Desktop\Cathepsin_C_molecular_docking/Ligands\MK-hydrochloride-4b.pdb
REMARK  15 active torsions:
REMARK  status: ('A' for Active; 'I' for Inactive)
REMARK    1  A    between atoms: C1_2  and  P1_3
REMARK    2  A    between atoms: P1_3  and  O1_4
REMARK    3  A    between atoms: P1_3  and  O2_7
REMARK    4  A    between atoms: O1_4  and  C2_5
REMARK    5  A    between atoms: C2_5  and  C3_6
REMARK    6  A    between atoms: O2_7  and  C4_8
REMARK    7  A    between atoms: C4_8  and  C5_9
REMARK    8  A    between atoms: C6_11  and  C7_12
REMARK    9  A    between atoms: C7_12  and  C8_13
REMARK   10  A    between atoms: C8_13  and  C9_14
REMARK   11  A    between atoms: C8_13  and  N1_20
REMARK   12  A    between atoms: C15_21  and  C16_22
REMARK   13  A    between atoms: C16_22  and  C17_23
REMARK   14  A    between atoms: C16_22  and  N2_30
REMARK   15  A    between atoms: C17_23  and  C18_24
REMARK                            x       y       z     vdW  Elec       q    Type
REMARK                         _______ _______ _______ _____ _____    ______ ____
ROOT
ATOM      1  C8  UNL     1      26.506  28.146  21.636  0.00  0.00    +0.107 C
ENDROOT
BRANCH   1   2
ATOM      2  C9  UNL     1      25.526  28.535  20.575  0.00  0.00    -0.027 A
ATOM      3  C10 UNL     1      25.602  29.720  19.884  0.00  0.00    +0.005 A
ATOM      4  C11 UNL     1      24.681  30.061  18.904  0.00  0.00    +0.000 A
ATOM      5  C12 UNL     1      23.643  29.211  18.586  0.00  0.00    +0.000 A
ATOM      6  C13 UNL     1      23.555  28.019  19.272  0.00  0.00    +0.000 A
ATOM      7  C14 UNL     1      24.485  27.689  20.253  0.00  0.00    +0.005 A
ENDBRANCH   1   2
BRANCH   1   8
ATOM      8  N1  UNL     1      27.826  28.065  21.050  0.00  0.00    -0.310 N
ATOM      9  C15 UNL     1      28.704  27.020  21.425  0.00  0.00    +0.199 C
ATOM     10  O4  UNL     1      28.277  26.191  22.275  0.00  0.00    -0.278 OA
ATOM     11  H20 UNL     1      28.141  28.771  20.350  0.00  0.00    +0.149 HD
BRANCH   9  12
ATOM     12  C16 UNL     1      30.065  26.861  20.880  0.00  0.00    +0.017 C
BRANCH  12  13
ATOM     13  N2  UNL     1      31.023  27.262  21.873  0.00  0.00    +0.386 N
ATOM     14  H29 UNL     1      31.533  26.468  22.305  0.00  0.00    -0.089 HD
ATOM     15  H30 UNL     1      31.737  27.879  21.427  0.00  0.00    -0.089 HD
ATOM     16  H31 UNL     1      30.563  27.876  22.610  0.00  0.00    -0.089 HD
ENDBRANCH  12  13
BRANCH  12  17
ATOM     17  C17 UNL     1      30.226  25.384  20.513  0.00  0.00    +0.028 C
BRANCH  17  18
ATOM     18  C18 UNL     1      30.567  25.234  19.078  0.00  0.00    -0.048 A
ATOM     19  C19 UNL     1      30.067  24.128  18.425  0.00  0.00    +0.003 A
ATOM     20  C20 UNL     1      30.376  23.974  17.091  0.00  0.00    +0.000 A
ATOM     21  C21 UNL     1      31.165  24.914  16.448  0.00  0.00    +0.000 A
ATOM     22  C22 UNL     1      31.662  26.020  17.113  0.00  0.00    +0.000 A
ATOM     23  C23 UNL     1      31.350  26.167  18.443  0.00  0.00    +0.003 A
ENDBRANCH  17  18
ENDBRANCH  12  17
ENDBRANCH   9  12
ENDBRANCH   1   8
BRANCH   1  24
ATOM     24  C7  UNL     1      26.572  29.192  22.724  0.00  0.00    +0.057 C
BRANCH  24  27
ATOM     25  F1  UNL     1      23.991  29.703  23.286  0.00  0.00    -0.197 F
ATOM     26  C1  UNL     1      24.693  29.007  24.221  0.00  0.00    +0.207 C
ATOM     27  C6  UNL     1      25.952  28.738  23.985  0.00  0.00    +0.022 C
BRANCH  26  28
ATOM     28  P1  UNL     1      23.819  28.525  25.694  0.00  0.00    +0.391 P
ATOM     29  O3  UNL     1      24.873  28.228  26.764  0.00  0.00    -0.251 OA
BRANCH  28  30
ATOM     30  O1  UNL     1      22.911  29.852  26.215  0.00  0.00    -0.303 OA
BRANCH  30  31
ATOM     31  C2  UNL     1      21.580  29.486  26.412  0.00  0.00    +0.167 C
ATOM     32  C3  UNL     1      20.724  30.083  25.328  0.00  0.00    +0.034 C
ENDBRANCH  30  31
ENDBRANCH  28  30
BRANCH  28  33
ATOM     33  O2  UNL     1      22.805  27.233  25.468  0.00  0.00    -0.303 OA
BRANCH  33  34
ATOM     34  C4  UNL     1      22.736  26.804  24.145  0.00  0.00    +0.167 C
ATOM     35  C5  UNL     1      21.307  26.579  23.705  0.00  0.00    +0.034 C
ENDBRANCH  33  34
ENDBRANCH  28  33
ENDBRANCH  26  28
ENDBRANCH  24  27
ENDBRANCH   1  24
TORSDOF 13
ENDMDL
