# Supplementary material for: Design, Synthesis, and Biological Activity of (E)‑α-Fluorovinylphosphonate-Based Reversible Cathepsin C Inhibitors
Source: J Org Chem. 2026 Feb 13;91(8):3218–31. doi: 10.1021/acs.joc.5c02923 (PMC13298919; doi:10.1021/acs.joc.5c02923)
Supplement: Supplementary file 1 [file jo5c02923_si_001.zip › Best_poses/res_1k3b__MK-hydrochloride-5a_conf_7.pdb]

MODEL 7
REMARK VINA RESULT:      -7.2      3.015      8.431
REMARK  Name = C:\Users\aleks\Desktop\Cathepsin_C_molecular_docking/Ligands\MK-hydrochloride-5a.pdb
REMARK  16 active torsions:
REMARK  status: ('A' for Active; 'I' for Inactive)
REMARK    1  A    between atoms: C1_2  and  P1_3
REMARK    2  A    between atoms: P1_3  and  O1_4
REMARK    3  A    between atoms: P1_3  and  O2_7
REMARK    4  A    between atoms: O1_4  and  C2_5
REMARK    5  A    between atoms: C2_5  and  C3_6
REMARK    6  A    between atoms: O2_7  and  C4_8
REMARK    7  A    between atoms: C4_8  and  C5_9
REMARK    8  A    between atoms: C6_11  and  C7_12
REMARK    9  A    between atoms: C7_12  and  C8_13
REMARK   10  A    between atoms: C8_13  and  C9_14
REMARK   11  A    between atoms: C8_13  and  N1_21
REMARK   12  A    between atoms: C9_14  and  C10_15
REMARK   13  A    between atoms: C16_22  and  C17_23
REMARK   14  A    between atoms: C17_23  and  C18_24
REMARK   15  A    between atoms: C17_23  and  N2_31
REMARK   16  A    between atoms: C18_24  and  C19_25
REMARK                            x       y       z     vdW  Elec       q    Type
REMARK                         _______ _______ _______ _____ _____    ______ ____
ROOT
ATOM      1  C8  UNL     1      26.073  27.564  21.480  0.00  0.00    +0.081 C 
ENDROOT
BRANCH   1   2
ATOM      2  N1  UNL     1      27.392  27.045  21.165  0.00  0.00    -0.313 N 
ATOM      3  C16 UNL     1      28.575  27.817  21.300  0.00  0.00    +0.199 C 
ATOM      4  O4  UNL     1      28.436  28.998  21.714  0.00  0.00    -0.278 OA
ATOM      5  H22 UNL     1      27.492  26.064  20.822  0.00  0.00    +0.149 HD
BRANCH   3   6
ATOM      6  C17 UNL     1      29.924  27.267  20.971  0.00  0.00    +0.017 C 
BRANCH   6   7
ATOM      7  N2  UNL     1      30.848  27.474  22.067  0.00  0.00    +0.386 N 
ATOM      8  H31 UNL     1      31.082  28.466  22.198  0.00  0.00    -0.089 HD
ATOM      9  H32 UNL     1      30.381  27.048  22.915  0.00  0.00    -0.089 HD
ATOM     10  H33 UNL     1      31.731  26.945  21.919  0.00  0.00    -0.089 HD
ENDBRANCH   6   7
BRANCH   6  11
ATOM     11  C18 UNL     1      29.882  25.810  20.643  0.00  0.00    +0.028 C 
BRANCH  11  12
ATOM     12  C19 UNL     1      30.363  25.622  19.254  0.00  0.00    -0.048 A 
ATOM     13  C20 UNL     1      31.276  26.467  18.647  0.00  0.00    +0.003 A 
ATOM     14  C21 UNL     1      31.706  26.271  17.357  0.00  0.00    +0.000 A 
ATOM     15  C22 UNL     1      31.248  25.219  16.600  0.00  0.00    +0.000 A 
ATOM     16  C23 UNL     1      30.330  24.357  17.190  0.00  0.00    +0.000 A 
ATOM     17  C24 UNL     1      29.907  24.569  18.492  0.00  0.00    +0.003 A 
ENDBRANCH  11  12
ENDBRANCH   6  11
ENDBRANCH   3   6
ENDBRANCH   1   2
BRANCH   1  18
ATOM     18  C7  UNL     1      25.426  26.613  22.431  0.00  0.00    +0.053 C 
BRANCH  18  21
ATOM     19  F1  UNL     1      22.817  26.158  21.491  0.00  0.00    -0.197 F 
ATOM     20  C1  UNL     1      22.967  26.919  22.604  0.00  0.00    +0.207 C 
ATOM     21  C6  UNL     1      24.194  27.144  23.061  0.00  0.00    +0.021 C 
BRANCH  20  22
ATOM     22  P1  UNL     1      21.490  27.563  23.373  0.00  0.00    +0.391 P 
ATOM     23  O3  UNL     1      21.771  27.695  24.851  0.00  0.00    -0.251 OA
BRANCH  22  24
ATOM     24  O1  UNL     1      20.180  26.517  23.165  0.00  0.00    -0.303 OA
BRANCH  24  25
ATOM     25  C2  UNL     1      19.108  26.963  23.920  0.00  0.00    +0.167 C 
ATOM     26  C3  UNL     1      17.780  26.502  23.386  0.00  0.00    +0.034 C 
ENDBRANCH  24  25
ENDBRANCH  22  24
BRANCH  22  27
ATOM     27  O2  UNL     1      21.098  29.101  22.798  0.00  0.00    -0.303 OA
BRANCH  27  28
ATOM     28  C4  UNL     1      20.837  28.960  21.425  0.00  0.00    +0.167 C 
ATOM     29  C5  UNL     1      21.202  30.203  20.655  0.00  0.00    +0.034 C 
ENDBRANCH  27  28
ENDBRANCH  22  27
ENDBRANCH  20  22
ENDBRANCH  18  21
ENDBRANCH   1  18
BRANCH   1  30
ATOM     30  C9  UNL     1      25.242  27.647  20.195  0.00  0.00    +0.057 C 
BRANCH  30  31
ATOM     31  C10 UNL     1      24.918  29.076  19.887  0.00  0.00    -0.046 A 
ATOM     32  C11 UNL     1      25.166  30.097  20.782  0.00  0.00    +0.004 A 
ATOM     33  C12 UNL     1      24.861  31.412  20.484  0.00  0.00    +0.000 A 
ATOM     34  C13 UNL     1      24.297  31.738  19.271  0.00  0.00    +0.000 A 
ATOM     35  C14 UNL     1      24.040  30.739  18.363  0.00  0.00    +0.000 A 
ATOM     36  C15 UNL     1      24.351  29.419  18.675  0.00  0.00    +0.004 A 
ENDBRANCH  30  31
ENDBRANCH   1  30
TORSDOF 14
ENDMDL
