# Supplementary material for: Design, Synthesis, and Biological Activity of (E)‑α-Fluorovinylphosphonate-Based Reversible Cathepsin C Inhibitors
Source: J Org Chem. 2026 Feb 13;91(8):3218–31. doi: 10.1021/acs.joc.5c02923 (PMC13298919; doi:10.1021/acs.joc.5c02923)
Supplement: Supplementary file 1 [file jo5c02923_si_001.zip › Best_poses/res_1k3b__MK-hydrochloride-5a_conf_7.sdf]

C:\Users\aleks\Desktop\Cathepsin_C_molecular_docking/Ligands\MK-hydrochloride-5a.pdb
 OpenBabel10292519173D

 36 37  0  0  1  0  0  0  0  0999 V2000
   26.0730   27.5640   21.4800 C   0  0  2  0  0  3  0  0  0  0  0  0
   27.3920   27.0450   21.1650 N   0  0  0  0  0  0  0  0  0  0  0  0
   28.5750   27.8170   21.3000 C   0  0  0  0  0  0  0  0  0  0  0  0
   28.4360   28.9980   21.7140 O   0  0  0  0  0  0  0  0  0  0  0  0
   27.4920   26.0640   20.8220 H   0  0  0  0  0  0  0  0  0  0  0  0
   29.9240   27.2670   20.9710 C   0  0  1  0  0  3  0  0  0  0  0  0
   30.8480   27.4740   22.0670 N   0  0  0  0  0  4  0  0  0  0  0  0
   31.0820   28.4660   22.1980 H   0  0  0  0  0  0  0  0  0  0  0  0
   30.3810   27.0480   22.9150 H   0  0  0  0  0  0  0  0  0  0  0  0
   31.7310   26.9450   21.9190 H   0  0  0  0  0  0  0  0  0  0  0  0
   29.8820   25.8100   20.6430 C   0  0  0  0  0  2  0  0  0  0  0  0
   30.3630   25.6220   19.2540 C   0  0  0  0  0  0  0  0  0  0  0  0
   31.2760   26.4670   18.6470 C   0  0  0  0  0  3  0  0  0  0  0  0
   31.7060   26.2710   17.3570 C   0  0  0  0  0  3  0  0  0  0  0  0
   31.2480   25.2190   16.6000 C   0  0  0  0  0  3  0  0  0  0  0  0
   30.3300   24.3570   17.1900 C   0  0  0  0  0  3  0  0  0  0  0  0
   29.9070   24.5690   18.4920 C   0  0  0  0  0  3  0  0  0  0  0  0
   25.4260   26.6130   22.4310 C   0  0  0  0  0  2  0  0  0  0  0  0
   22.8170   26.1580   21.4910 F   0  0  0  0  0  0  0  0  0  0  0  0
   22.9670   26.9190   22.6040 C   0  0  0  0  0  0  0  0  0  0  0  0
   24.1940   27.1440   23.0610 C   0  0  0  0  0  3  0  0  0  0  0  0
   21.4900   27.5630   23.3730 P   0  0  0  0  0  0  0  0  0  0  0  0
   21.7710   27.6950   24.8510 O   0  0  0  0  0  0  0  0  0  0  0  0
   20.1800   26.5170   23.1650 O   0  0  0  0  0  0  0  0  0  0  0  0
   19.1080   26.9630   23.9200 C   0  0  0  0  0  2  0  0  0  0  0  0
   17.7800   26.5020   23.3860 C   0  0  0  0  0  1  0  0  0  0  0  0
   21.0980   29.1010   22.7980 O   0  0  0  0  0  0  0  0  0  0  0  0
   20.8370   28.9600   21.4250 C   0  0  0  0  0  2  0  0  0  0  0  0
   21.2020   30.2030   20.6550 C   0  0  0  0  0  1  0  0  0  0  0  0
   25.2420   27.6470   20.1950 C   0  0  0  0  0  2  0  0  0  0  0  0
   24.9180   29.0760   19.8870 C   0  0  0  0  0  0  0  0  0  0  0  0
   25.1660   30.0970   20.7820 C   0  0  0  0  0  3  0  0  0  0  0  0
   24.8610   31.4120   20.4840 C   0  0  0  0  0  3  0  0  0  0  0  0
   24.2970   31.7380   19.2710 C   0  0  0  0  0  3  0  0  0  0  0  0
   24.0400   30.7390   18.3630 C   0  0  0  0  0  3  0  0  0  0  0  0
   24.3510   29.4190   18.6750 C   0  0  0  0  0  3  0  0  0  0  0  0
  1 30  1  6  0  0  0
  1 18  1  0  0  0  0
  2  3  1  0  0  0  0
  2  1  1  0  0  0  0
  3  4  2  0  0  0  0
  5  2  1  0  0  0  0
  6 11  1  1  0  0  0
  6  3  1  0  0  0  0
  6  7  1  0  0  0  0
  7  8  1  0  0  0  0
  7  9  1  0  0  0  0
 10  7  1  0  0  0  0
 12 11  1  0  0  0  0
 13 12  1  0  0  0  0
 14 13  2  0  0  0  0
 15 16  2  0  0  0  0
 15 14  1  0  0  0  0
 16 17  1  0  0  0  0
 17 12  2  0  0  0  0
 18 21  1  0  0  0  0
 19 20  1  0  0  0  0
 20 21  2  0  0  0  0
 20 22  1  0  0  0  0
 22 23  2  0  0  0  0
 24 22  1  0  0  0  0
 24 25  1  0  0  0  0
 26 25  1  0  0  0  0
 27 22  1  0  0  0  0
 28 27  1  0  0  0  0
 29 28  1  0  0  0  0
 31 30  1  0  0  0  0
 31 32  1  0  0  0  0
 33 32  2  0  0  0  0
 34 33  1  0  0  0  0
 35 36  1  0  0  0  0
 35 34  2  0  0  0  0
 36 31  2  0  0  0  0
M  END
>  <MODEL>
7

>  <REMARK>
 VINA RESULT:      -7.2      3.015      8.431
  Name = C:\Users\aleks\Desktop\Cathepsin_C_molecular_docking/Ligands\MK-hydrochloride-5a.pdb
  16 active torsions:
  status: ('A' for Active; 'I' for Inactive)
    1  A    between atoms: C1_2  and  P1_3
    2  A    between atoms: P1_3  and  O1_4
    3  A    between atoms: P1_3  and  O2_7
    4  A    between atoms: O1_4  and  C2_5
    5  A    between atoms: C2_5  and  C3_6
    6  A    between atoms: O2_7  and  C4_8
    7  A    between atoms: C4_8  and  C5_9
    8  A    between atoms: C6_11  and  C7_12
    9  A    between atoms: C7_12  and  C8_13
   10  A    between atoms: C8_13  and  C9_14
   11  A    between atoms: C8_13  and  N1_21
   12  A    between atoms: C9_14  and  C10_15
   13  A    between atoms: C16_22  and  C17_23
   14  A    between atoms: C17_23  and  C18_24
   15  A    between atoms: C17_23  and  N2_31
   16  A    between atoms: C18_24  and  C19_25
                            x       y       z     vdW  Elec       q    Type
                         _______ _______ _______ _____ _____    ______ ____

>  <TORSDO>
F 14

$$$$
