# Supplementary material for: Design, Synthesis, and Biological Activity of (E)‑α-Fluorovinylphosphonate-Based Reversible Cathepsin C Inhibitors
Source: J Org Chem. 2026 Feb 13;91(8):3218–31. doi: 10.1021/acs.joc.5c02923 (PMC13298919; doi:10.1021/acs.joc.5c02923)
Supplement: Supplementary file 1 [file jo5c02923_si_001.zip › Best_poses/res_1k3b__MK-hydrochloride-5b__best_conf_copy.pdb]

MODEL 1
REMARK VINA RESULT:      -6.9      0.000      0.000
REMARK  Name = C:\Users\aleks\Desktop\Cathepsin_C_molecular_docking/Ligands\MK-hydrochloride-5b.pdb
REMARK  16 active torsions:
REMARK  status: ('A' for Active; 'I' for Inactive)
REMARK    1  A    between atoms: C1_2  and  P1_3
REMARK    2  A    between atoms: P1_3  and  O1_4
REMARK    3  A    between atoms: P1_3  and  O2_7
REMARK    4  A    between atoms: O1_4  and  C2_5
REMARK    5  A    between atoms: C2_5  and  C3_6
REMARK    6  A    between atoms: O2_7  and  C4_8
REMARK    7  A    between atoms: C4_8  and  C5_9
REMARK    8  A    between atoms: C6_11  and  C7_12
REMARK    9  A    between atoms: C7_12  and  C8_13
REMARK   10  A    between atoms: C8_13  and  C9_14
REMARK   11  A    between atoms: C8_13  and  N1_21
REMARK   12  A    between atoms: C9_14  and  C10_15
REMARK   13  A    between atoms: C16_22  and  C17_23
REMARK   14  A    between atoms: C17_23  and  C18_24
REMARK   15  A    between atoms: C17_23  and  N2_31
REMARK   16  A    between atoms: C18_24  and  C19_25
REMARK                            x       y       z     vdW  Elec       q    Type
REMARK                         _______ _______ _______ _____ _____    ______ ____
ROOT
ATOM      1  C8  UNL     1      26.922  29.188  21.006  0.00  0.00    +0.081 C
ENDROOT
BRANCH   1   2
ATOM      2  N1  UNL     1      28.301  28.780  20.808  0.00  0.00    -0.313 N
ATOM      3  C16 UNL     1      28.757  27.479  21.150  0.00  0.00    +0.199 C
ATOM      4  O4  UNL     1      27.865  26.707  21.639  0.00  0.00    -0.278 OA
ATOM      5  H22 UNL     1      28.976  29.466  20.403  0.00  0.00    +0.149 HD
BRANCH   3   6
ATOM      6  C17 UNL     1      30.158  27.030  20.962  0.00  0.00    +0.017 C
BRANCH   6   7
ATOM      7  N2  UNL     1      30.978  27.331  22.117  0.00  0.00    +0.386 N
ATOM      8  H31 UNL     1      31.338  26.475  22.589  0.00  0.00    -0.089 HD
ATOM      9  H32 UNL     1      31.846  27.814  21.737  0.00  0.00    -0.089 HD
ATOM     10  H33 UNL     1      30.532  28.014  22.745  0.00  0.00    -0.089 HD
ENDBRANCH   6   7
BRANCH   6  11
ATOM     11  C18 UNL     1      30.236  25.578  20.555  0.00  0.00    +0.028 C
BRANCH  11  12
ATOM     12  C19 UNL     1      30.563  25.396  19.141  0.00  0.00    -0.048 A
ATOM     13  C20 UNL     1      31.386  26.257  18.457  0.00  0.00    +0.003 A
ATOM     14  C21 UNL     1      31.675  26.058  17.125  0.00  0.00    +0.000 A
ATOM     15  C22 UNL     1      31.135  24.970  16.435  0.00  0.00    +0.000 A
ATOM     16  C23 UNL     1      30.305  24.099  17.121  0.00  0.00    +0.000 A
ATOM     17  C24 UNL     1      30.020  24.305  18.455  0.00  0.00    +0.003 A
ENDBRANCH  11  12
ENDBRANCH   6  11
ENDBRANCH   3   6
ENDBRANCH   1   2
BRANCH   1  18
ATOM     18  C7  UNL     1      26.684  29.792  22.354  0.00  0.00    +0.053 C
BRANCH  18  21
ATOM     19  F1  UNL     1      24.025  30.138  22.622  0.00  0.00    -0.197 F
ATOM     20  C1  UNL     1      24.582  29.150  23.356  0.00  0.00    +0.207 C
ATOM     21  C6  UNL     1      25.887  28.950  23.250  0.00  0.00    +0.021 C
BRANCH  20  22
ATOM     22  P1  UNL     1      23.543  28.148  24.440  0.00  0.00    +0.391 P
ATOM     23  O3  UNL     1      22.274  28.915  24.726  0.00  0.00    -0.251 OA
BRANCH  22  24
ATOM     24  O1  UNL     1      23.119  26.717  23.662  0.00  0.00    -0.303 OA
BRANCH  24  25
ATOM     25  C2  UNL     1      22.404  26.939  22.489  0.00  0.00    +0.167 C
ATOM     26  C3  UNL     1      23.306  26.526  21.338  0.00  0.00    +0.034 C
ENDBRANCH  24  25
ENDBRANCH  22  24
BRANCH  22  27
ATOM     27  O2  UNL     1      24.332  27.873  25.897  0.00  0.00    -0.303 OA
BRANCH  27  28
ATOM     28  C4  UNL     1      24.616  29.053  26.577  0.00  0.00    +0.167 C
ATOM     29  C5  UNL     1      26.080  29.041  26.942  0.00  0.00    +0.034 C
ENDBRANCH  27  28
ENDBRANCH  22  27
ENDBRANCH  20  22
ENDBRANCH  18  21
ENDBRANCH   1  18
BRANCH   1  30
ATOM     30  C9  UNL     1      26.658  30.282  19.967  0.00  0.00    +0.057 C
BRANCH  30  31
ATOM     31  C10 UNL     1      25.224  30.356  19.589  0.00  0.00    -0.046 A
ATOM     32  C11 UNL     1      24.528  31.553  19.640  0.00  0.00    +0.004 A
ATOM     33  C12 UNL     1      23.201  31.653  19.299  0.00  0.00    +0.000 A
ATOM     34  C13 UNL     1      22.516  30.531  18.887  0.00  0.00    +0.000 A
ATOM     35  C14 UNL     1      23.194  29.335  18.833  0.00  0.00    +0.000 A
ATOM     36  C15 UNL     1      24.527  29.247  19.178  0.00  0.00    +0.004 A
ENDBRANCH  30  31
ENDBRANCH   1  30
TORSDOF 14
ENDMDL
