# Supplementary material for: Design, Synthesis, and Biological Activity of (E)‑α-Fluorovinylphosphonate-Based Reversible Cathepsin C Inhibitors
Source: J Org Chem. 2026 Feb 13;91(8):3218–31. doi: 10.1021/acs.joc.5c02923 (PMC13298919; doi:10.1021/acs.joc.5c02923)
Supplement: Supplementary file 1 [file jo5c02923_si_001.zip › SMILES_3D_structures/MK-hydrochloride-1.pdb]

HETATM    1  F1  UNL     1      -2.793  -0.366   1.572  1.00  0.00           F  
HETATM    2  C1  UNL     1      -3.224  -0.328   0.266  1.00  0.00           C  
HETATM    3  P1  UNL     1      -4.970  -0.401  -0.087  1.00  0.00           P  
HETATM    4  O1  UNL     1      -5.660   1.125   0.095  1.00  0.00           O  
HETATM    5  C2  UNL     1      -5.120   1.810   1.179  1.00  0.00           C  
HETATM    6  C3  UNL     1      -5.799   3.158   1.257  1.00  0.00           C  
HETATM    7  O2  UNL     1      -5.676  -1.415   1.075  1.00  0.00           O  
HETATM    8  C4  UNL     1      -5.206  -2.707   0.822  1.00  0.00           C  
HETATM    9  C5  UNL     1      -5.746  -3.726   1.775  1.00  0.00           C  
HETATM   10  O3  UNL     1      -5.215  -0.948  -1.460  1.00  0.00           O  
HETATM   11  C6  UNL     1      -2.380  -0.239  -0.744  1.00  0.00           C  
HETATM   12  C7  UNL     1      -0.926  -0.177  -0.466  1.00  0.00           C  
HETATM   13  C8  UNL     1      -0.442   1.142  -1.047  1.00  0.00           C  
HETATM   14  N1  UNL     1       0.957   1.272  -0.815  1.00  0.00           N  
HETATM   15  C9  UNL     1       1.881   0.346  -1.332  1.00  0.00           C  
HETATM   16  C10 UNL     1       3.319   0.525  -1.060  1.00  0.00           C  
HETATM   17  C11 UNL     1       3.786  -0.732  -0.313  1.00  0.00           C  
HETATM   18  C12 UNL     1       5.236  -0.537  -0.047  1.00  0.00           C  
HETATM   19  C13 UNL     1       6.195  -0.956  -0.944  1.00  0.00           C  
HETATM   20  C14 UNL     1       7.552  -0.772  -0.692  1.00  0.00           C  
HETATM   21  C15 UNL     1       7.979  -0.159   0.477  1.00  0.00           C  
HETATM   22  C16 UNL     1       7.021   0.262   1.378  1.00  0.00           C  
HETATM   23  C17 UNL     1       5.679   0.073   1.114  1.00  0.00           C  
HETATM   24  N2  UNL     1       3.542   1.696  -0.261  1.00  0.00           N1+
HETATM   25  O4  UNL     1       1.555  -0.652  -2.031  1.00  0.00           O  
HETATM   26  H1  UNL     1      -4.037   2.004   1.055  1.00  0.00           H  
HETATM   27  H2  UNL     1      -5.279   1.233   2.133  1.00  0.00           H  
HETATM   28  H3  UNL     1      -6.903   3.031   1.271  1.00  0.00           H  
HETATM   29  H4  UNL     1      -5.442   3.715   2.157  1.00  0.00           H  
HETATM   30  H5  UNL     1      -5.512   3.722   0.355  1.00  0.00           H  
HETATM   31  H6  UNL     1      -5.547  -2.988  -0.211  1.00  0.00           H  
HETATM   32  H7  UNL     1      -4.114  -2.706   0.806  1.00  0.00           H  
HETATM   33  H8  UNL     1      -4.937  -3.945   2.517  1.00  0.00           H  
HETATM   34  H9  UNL     1      -6.597  -3.336   2.383  1.00  0.00           H  
HETATM   35  H10 UNL     1      -6.078  -4.644   1.273  1.00  0.00           H  
HETATM   36  H11 UNL     1      -2.712  -0.209  -1.769  1.00  0.00           H  
HETATM   37  H12 UNL     1      -0.765  -0.148   0.645  1.00  0.00           H  
HETATM   38  H13 UNL     1      -0.380  -1.051  -0.833  1.00  0.00           H  
HETATM   39  H14 UNL     1      -0.613   1.171  -2.144  1.00  0.00           H  
HETATM   40  H15 UNL     1      -1.034   1.952  -0.589  1.00  0.00           H  
HETATM   41  H16 UNL     1       1.279   2.093  -0.236  1.00  0.00           H  
HETATM   42  H17 UNL     1       3.903   0.651  -1.997  1.00  0.00           H  
HETATM   43  H18 UNL     1       3.215  -0.875   0.602  1.00  0.00           H  
HETATM   44  H19 UNL     1       3.671  -1.601  -1.004  1.00  0.00           H  
HETATM   45  H20 UNL     1       5.868  -1.430  -1.849  1.00  0.00           H  
HETATM   46  H21 UNL     1       8.320  -1.094  -1.385  1.00  0.00           H  
HETATM   47  H22 UNL     1       9.042  -0.025   0.655  1.00  0.00           H  
HETATM   48  H23 UNL     1       7.378   0.738   2.282  1.00  0.00           H  
HETATM   49  H24 UNL     1       4.932   0.403   1.820  1.00  0.00           H  
HETATM   50  H25 UNL     1       3.056   1.631   0.646  1.00  0.00           H  
HETATM   51  H26 UNL     1       3.185   2.515  -0.816  1.00  0.00           H  
HETATM   52  H27 UNL     1       4.552   1.897  -0.101  1.00  0.00           H  
CONECT    1    2
CONECT    2    3   11   11
CONECT    3    4    7   10   10
CONECT    4    5
CONECT    5    6   26   27
CONECT    6   28   29   30
CONECT    7    8
CONECT    8    9   31   32
CONECT    9   33   34   35
CONECT   11   12   36
CONECT   12   13   37   38
CONECT   13   14   39   40
CONECT   14   15   41
CONECT   15   16   25   25
CONECT   16   17   24   42
CONECT   17   18   43   44
CONECT   18   19   19   23
CONECT   19   20   45
CONECT   20   21   21   46
CONECT   21   22   47
CONECT   22   23   23   48
CONECT   23   49
CONECT   24   50   51   52
END
