# Supplementary material for: Design, Synthesis, and Biological Activity of (E)‑α-Fluorovinylphosphonate-Based Reversible Cathepsin C Inhibitors
Source: J Org Chem. 2026 Feb 13;91(8):3218–31. doi: 10.1021/acs.joc.5c02923 (PMC13298919; doi:10.1021/acs.joc.5c02923)
Supplement: Supplementary file 1 [file jo5c02923_si_001.zip › SMILES_3D_structures/MK-hydrochloride-1.pdbqt]

REMARK  Name = C:\Users\aleks\Desktop\Cathepsin_C_molecular_docking/Ligands\MK-hydrochloride-1.pdb
REMARK  14 active torsions:
REMARK  status: ('A' for Active; 'I' for Inactive)
REMARK    1  A    between atoms: C1_2  and  P1_3
REMARK    2  A    between atoms: P1_3  and  O1_4
REMARK    3  A    between atoms: P1_3  and  O2_7
REMARK    4  A    between atoms: O1_4  and  C2_5
REMARK    5  A    between atoms: C2_5  and  C3_6
REMARK    6  A    between atoms: O2_7  and  C4_8
REMARK    7  A    between atoms: C4_8  and  C5_9
REMARK    8  A    between atoms: C6_11  and  C7_12
REMARK    9  A    between atoms: C7_12  and  C8_13
REMARK   10  A    between atoms: C8_13  and  N1_14
REMARK   11  A    between atoms: C9_15  and  C10_16
REMARK   12  A    between atoms: C10_16  and  C11_17
REMARK   13  A    between atoms: C10_16  and  N2_24
REMARK   14  A    between atoms: C11_17  and  C12_18
REMARK                            x       y       z     vdW  Elec       q    Type
REMARK                         _______ _______ _______ _____ _____    ______ ____
ROOT
ATOM      1  N1  UNL     1       0.957   1.272  -0.815  0.00  0.00    -0.316 N 
ATOM      2  C9  UNL     1       1.881   0.346  -1.332  0.00  0.00    +0.199 C 
ATOM      3  O4  UNL     1       1.555  -0.652  -2.031  0.00  0.00    -0.278 OA
ATOM      4  H16 UNL     1       1.279   2.093  -0.236  0.00  0.00    +0.149 HD
ENDROOT
BRANCH   1   5
ATOM      5  C8  UNL     1      -0.442   1.142  -1.047  0.00  0.00    +0.108 C 
BRANCH   5   6
ATOM      6  C7  UNL     1      -0.926  -0.177  -0.466  0.00  0.00    +0.049 C 
BRANCH   6   9
ATOM      7  F1  UNL     1      -2.793  -0.366   1.572  0.00  0.00    -0.197 F 
ATOM      8  C1  UNL     1      -3.224  -0.328   0.266  0.00  0.00    +0.207 C 
ATOM      9  C6  UNL     1      -2.380  -0.239  -0.744  0.00  0.00    +0.021 C 
BRANCH   8  10
ATOM     10  P1  UNL     1      -4.970  -0.401  -0.087  0.00  0.00    +0.391 P 
ATOM     11  O3  UNL     1      -5.215  -0.948  -1.460  0.00  0.00    -0.251 OA
BRANCH  10  12
ATOM     12  O1  UNL     1      -5.660   1.125   0.095  0.00  0.00    -0.303 OA
BRANCH  12  13
ATOM     13  C2  UNL     1      -5.120   1.810   1.179  0.00  0.00    +0.167 C 
ATOM     14  C3  UNL     1      -5.799   3.158   1.257  0.00  0.00    +0.034 C 
ENDBRANCH  12  13
ENDBRANCH  10  12
BRANCH  10  15
ATOM     15  O2  UNL     1      -5.676  -1.415   1.075  0.00  0.00    -0.303 OA
BRANCH  15  16
ATOM     16  C4  UNL     1      -5.206  -2.707   0.822  0.00  0.00    +0.167 C 
ATOM     17  C5  UNL     1      -5.746  -3.726   1.775  0.00  0.00    +0.034 C 
ENDBRANCH  15  16
ENDBRANCH  10  15
ENDBRANCH   8  10
ENDBRANCH   6   9
ENDBRANCH   5   6
ENDBRANCH   1   5
BRANCH   2  18
ATOM     18  C10 UNL     1       3.319   0.525  -1.060  0.00  0.00    +0.017 C 
BRANCH  18  19
ATOM     19  N2  UNL     1       3.542   1.696  -0.261  0.00  0.00    +0.386 N 
ATOM     20  H25 UNL     1       3.056   1.631   0.646  0.00  0.00    -0.089 HD
ATOM     21  H26 UNL     1       3.185   2.515  -0.816  0.00  0.00    -0.089 HD
ATOM     22  H27 UNL     1       4.552   1.897  -0.101  0.00  0.00    -0.089 HD
ENDBRANCH  18  19
BRANCH  18  23
ATOM     23  C11 UNL     1       3.786  -0.732  -0.313  0.00  0.00    +0.028 C 
BRANCH  23  24
ATOM     24  C12 UNL     1       5.236  -0.537  -0.047  0.00  0.00    -0.048 A 
ATOM     25  C13 UNL     1       6.195  -0.956  -0.944  0.00  0.00    +0.003 A 
ATOM     26  C14 UNL     1       7.552  -0.772  -0.692  0.00  0.00    +0.000 A 
ATOM     27  C15 UNL     1       7.979  -0.159   0.477  0.00  0.00    +0.000 A 
ATOM     28  C16 UNL     1       7.021   0.262   1.378  0.00  0.00    +0.000 A 
ATOM     29  C17 UNL     1       5.679   0.073   1.114  0.00  0.00    +0.003 A 
ENDBRANCH  23  24
ENDBRANCH  18  23
ENDBRANCH   2  18
TORSDOF 12
