# Supplementary material for: Design, Synthesis, and Biological Activity of (E)‑α-Fluorovinylphosphonate-Based Reversible Cathepsin C Inhibitors
Source: J Org Chem. 2026 Feb 13;91(8):3218–31. doi: 10.1021/acs.joc.5c02923 (PMC13298919; doi:10.1021/acs.joc.5c02923)
Supplement: Supplementary file 1 [file jo5c02923_si_001.zip › SMILES_3D_structures/MK-hydrochloride-2a.pdbqt]

REMARK  Name = C:\Users\aleks\Desktop\Cathepsin_C_molecular_docking/Ligands\MK-hydrochloride-2a.pdb
REMARK  15 active torsions:
REMARK  status: ('A' for Active; 'I' for Inactive)
REMARK    1  A    between atoms: C1_2  and  P1_3
REMARK    2  A    between atoms: P1_3  and  O1_4
REMARK    3  A    between atoms: P1_3  and  O2_7
REMARK    4  A    between atoms: O1_4  and  C2_5
REMARK    5  A    between atoms: C2_5  and  C3_6
REMARK    6  A    between atoms: O2_7  and  C4_8
REMARK    7  A    between atoms: C4_8  and  C5_9
REMARK    8  A    between atoms: C6_11  and  C7_12
REMARK    9  A    between atoms: C7_12  and  C8_13
REMARK   10  A    between atoms: C8_13  and  C9_14
REMARK   11  A    between atoms: C8_13  and  N1_15
REMARK   12  A    between atoms: C10_16  and  C11_17
REMARK   13  A    between atoms: C11_17  and  C12_18
REMARK   14  A    between atoms: C11_17  and  N2_25
REMARK   15  A    between atoms: C12_18  and  C13_19
REMARK                            x       y       z     vdW  Elec       q    Type
REMARK                         _______ _______ _______ _____ _____    ______ ____
ROOT
ATOM      1  N1  UNL     1       1.307  -0.244   0.985  0.00  0.00    -0.314 N 
ATOM      2  C10 UNL     1       1.993  -0.355  -0.295  0.00  0.00    +0.199 C 
ATOM      3  O4  UNL     1       1.385  -0.514  -1.395  0.00  0.00    -0.278 OA
ATOM      4  H18 UNL     1       1.836  -0.227   1.825  0.00  0.00    +0.149 HD
ENDROOT
BRANCH   1   5
ATOM      5  C8  UNL     1      -0.131  -0.176   0.970  0.00  0.00    +0.074 C 
ATOM      6  C9  UNL     1      -0.403   1.050   0.017  0.00  0.00    +0.028 C 
BRANCH   5   7
ATOM      7  C7  UNL     1      -0.728  -1.385   0.277  0.00  0.00    +0.052 C 
BRANCH   7  10
ATOM      8  F1  UNL     1      -3.119  -1.978   1.664  0.00  0.00    -0.197 F 
ATOM      9  C1  UNL     1      -3.157  -1.073   0.649  0.00  0.00    +0.207 C 
ATOM     10  C6  UNL     1      -2.090  -0.795   0.014  0.00  0.00    +0.021 C 
BRANCH   9  11
ATOM     11  P1  UNL     1      -4.672  -0.174   0.262  0.00  0.00    +0.391 P 
ATOM     12  O3  UNL     1      -4.773  -0.101  -1.284  0.00  0.00    -0.251 OA
BRANCH  11  13
ATOM     13  O1  UNL     1      -5.901  -1.202   0.865  0.00  0.00    -0.303 OA
BRANCH  13  14
ATOM     14  C2  UNL     1      -6.290  -1.992  -0.210  0.00  0.00    +0.167 C 
ATOM     15  C3  UNL     1      -7.109  -3.131   0.425  0.00  0.00    +0.034 C 
ENDBRANCH  13  14
ENDBRANCH  11  13
BRANCH  11  16
ATOM     16  O2  UNL     1      -4.842   1.334   0.842  0.00  0.00    -0.303 OA
BRANCH  16  17
ATOM     17  C4  UNL     1      -4.292   2.342   0.009  0.00  0.00    +0.167 C 
ATOM     18  C5  UNL     1      -5.538   3.277  -0.087  0.00  0.00    +0.034 C 
ENDBRANCH  16  17
ENDBRANCH  11  16
ENDBRANCH   9  11
ENDBRANCH   7  10
ENDBRANCH   5   7
ENDBRANCH   1   5
BRANCH   2  19
ATOM     19  C11 UNL     1       3.406  -0.243  -0.290  0.00  0.00    +0.017 C 
BRANCH  19  20
ATOM     20  N2  UNL     1       3.926   0.149   1.019  0.00  0.00    +0.386 N 
ATOM     21  H27 UNL     1       3.229   0.732   1.568  0.00  0.00    -0.089 HD
ATOM     22  H28 UNL     1       4.240  -0.665   1.527  0.00  0.00    -0.089 HD
ATOM     23  H29 UNL     1       4.694   0.833   0.873  0.00  0.00    -0.089 HD
ENDBRANCH  19  20
BRANCH  19  24
ATOM     24  C12 UNL     1       4.374  -1.172  -0.925  0.00  0.00    +0.028 C 
BRANCH  24  25
ATOM     25  C13 UNL     1       5.659  -0.397  -0.568  0.00  0.00    -0.048 A 
ATOM     26  C14 UNL     1       6.398  -0.704   0.517  0.00  0.00    +0.003 A 
ATOM     27  C15 UNL     1       7.390   0.202   0.982  0.00  0.00    +0.000 A 
ATOM     28  C16 UNL     1       7.561   1.383   0.300  0.00  0.00    +0.000 A 
ATOM     29  C17 UNL     1       6.810   1.699  -0.830  0.00  0.00    +0.000 A 
ATOM     30  C18 UNL     1       5.839   0.783  -1.268  0.00  0.00    +0.003 A 
ENDBRANCH  24  25
ENDBRANCH  19  24
ENDBRANCH   2  19
TORSDOF 12
