# Supplementary material for: Design, Synthesis, and Biological Activity of (E)‑α-Fluorovinylphosphonate-Based Reversible Cathepsin C Inhibitors
Source: J Org Chem. 2026 Feb 13;91(8):3218–31. doi: 10.1021/acs.joc.5c02923 (PMC13298919; doi:10.1021/acs.joc.5c02923)
Supplement: Supplementary file 1 [file jo5c02923_si_001.zip › SMILES_3D_structures/MK-hydrochloride-2b.pdb]

HETATM    1  F1  UNL     1       1.903  -1.419   0.938  1.00  0.00           F  
HETATM    2  C1  UNL     1       2.401  -0.303   0.406  1.00  0.00           C  
HETATM    3  P1  UNL     1       4.153   0.005   0.584  1.00  0.00           P  
HETATM    4  O1  UNL     1       5.046  -0.723  -0.654  1.00  0.00           O  
HETATM    5  C2  UNL     1       6.248  -1.177  -0.132  1.00  0.00           C  
HETATM    6  C3  UNL     1       7.118  -1.842  -1.149  1.00  0.00           C  
HETATM    7  O2  UNL     1       4.477   1.664   0.689  1.00  0.00           O  
HETATM    8  C4  UNL     1       5.022   2.175  -0.475  1.00  0.00           C  
HETATM    9  C5  UNL     1       5.256   3.658  -0.234  1.00  0.00           C  
HETATM   10  O3  UNL     1       4.603  -0.611   1.889  1.00  0.00           O  
HETATM   11  C6  UNL     1       1.578   0.500  -0.215  1.00  0.00           C  
HETATM   12  C7  UNL     1       0.167   0.406  -0.443  1.00  0.00           C  
HETATM   13  C8  UNL     1      -0.670  -0.638   0.140  1.00  0.00           C  
HETATM   14  C9  UNL     1      -0.622  -0.535   1.669  1.00  0.00           C  
HETATM   15  N1  UNL     1      -2.021  -0.415  -0.307  1.00  0.00           N  
HETATM   16  C10 UNL     1      -2.744  -1.416  -0.977  1.00  0.00           C  
HETATM   17  C11 UNL     1      -4.105  -1.315  -1.471  1.00  0.00           C  
HETATM   18  C12 UNL     1      -5.214  -1.307  -0.479  1.00  0.00           C  
HETATM   19  C13 UNL     1      -5.112  -0.182   0.472  1.00  0.00           C  
HETATM   20  C14 UNL     1      -5.673   1.043   0.162  1.00  0.00           C  
HETATM   21  C15 UNL     1      -5.620   2.121   1.021  1.00  0.00           C  
HETATM   22  C16 UNL     1      -4.994   1.999   2.229  1.00  0.00           C  
HETATM   23  C17 UNL     1      -4.425   0.800   2.573  1.00  0.00           C  
HETATM   24  C18 UNL     1      -4.487  -0.269   1.704  1.00  0.00           C  
HETATM   25  N2  UNL     1      -4.344  -2.470  -2.366  1.00  0.00           N1+
HETATM   26  O4  UNL     1      -2.150  -2.537  -1.179  1.00  0.00           O  
HETATM   27  H1  UNL     1       6.091  -1.927   0.697  1.00  0.00           H  
HETATM   28  H2  UNL     1       6.754  -0.292   0.344  1.00  0.00           H  
HETATM   29  H3  UNL     1       7.908  -1.093  -1.440  1.00  0.00           H  
HETATM   30  H4  UNL     1       7.689  -2.715  -0.744  1.00  0.00           H  
HETATM   31  H5  UNL     1       6.576  -2.200  -2.047  1.00  0.00           H  
HETATM   32  H6  UNL     1       4.273   2.100  -1.297  1.00  0.00           H  
HETATM   33  H7  UNL     1       5.940   1.661  -0.791  1.00  0.00           H  
HETATM   34  H8  UNL     1       5.088   4.255  -1.168  1.00  0.00           H  
HETATM   35  H9  UNL     1       6.306   3.841   0.113  1.00  0.00           H  
HETATM   36  H10 UNL     1       4.601   4.028   0.581  1.00  0.00           H  
HETATM   37  H11 UNL     1       2.060   1.410  -0.636  1.00  0.00           H  
HETATM   38  H12 UNL     1      -0.289   1.402  -0.144  1.00  0.00           H  
HETATM   39  H13 UNL     1       0.000   0.410  -1.567  1.00  0.00           H  
HETATM   40  H14 UNL     1      -0.413  -1.679  -0.160  1.00  0.00           H  
HETATM   41  H15 UNL     1       0.111   0.217   2.006  1.00  0.00           H  
HETATM   42  H16 UNL     1      -0.440  -1.478   2.172  1.00  0.00           H  
HETATM   43  H17 UNL     1      -1.606  -0.169   2.056  1.00  0.00           H  
HETATM   44  H18 UNL     1      -2.462   0.500  -0.140  1.00  0.00           H  
HETATM   45  H19 UNL     1      -4.187  -0.423  -2.124  1.00  0.00           H  
HETATM   46  H20 UNL     1      -6.176  -1.184  -1.018  1.00  0.00           H  
HETATM   47  H21 UNL     1      -5.310  -2.235   0.109  1.00  0.00           H  
HETATM   48  H22 UNL     1      -6.174   1.147  -0.800  1.00  0.00           H  
HETATM   49  H23 UNL     1      -6.068   3.067   0.750  1.00  0.00           H  
HETATM   50  H24 UNL     1      -4.946   2.843   2.914  1.00  0.00           H  
HETATM   51  H25 UNL     1      -3.932   0.718   3.536  1.00  0.00           H  
HETATM   52  H26 UNL     1      -4.038  -1.214   1.975  1.00  0.00           H  
HETATM   53  H27 UNL     1      -5.199  -2.291  -2.927  1.00  0.00           H  
HETATM   54  H28 UNL     1      -4.452  -3.281  -1.717  1.00  0.00           H  
HETATM   55  H29 UNL     1      -3.494  -2.630  -2.923  1.00  0.00           H  
CONECT    1    2
CONECT    2    3   11   11
CONECT    3    4    7   10   10
CONECT    4    5
CONECT    5    6   27   28
CONECT    6   29   30   31
CONECT    7    8
CONECT    8    9   32   33
CONECT    9   34   35   36
CONECT   11   12   37
CONECT   12   13   38   39
CONECT   13   14   15   40
CONECT   14   41   42   43
CONECT   15   16   44
CONECT   16   17   26   26
CONECT   17   18   25   45
CONECT   18   19   46   47
CONECT   19   20   20   24
CONECT   20   21   48
CONECT   21   22   22   49
CONECT   22   23   50
CONECT   23   24   24   51
CONECT   24   52
CONECT   25   53   54   55
END
