# Supplementary material for: Design, Synthesis, and Biological Activity of (E)‑α-Fluorovinylphosphonate-Based Reversible Cathepsin C Inhibitors
Source: J Org Chem. 2026 Feb 13;91(8):3218–31. doi: 10.1021/acs.joc.5c02923 (PMC13298919; doi:10.1021/acs.joc.5c02923)
Supplement: Supplementary file 1 [file jo5c02923_si_001.zip › SMILES_3D_structures/MK-hydrochloride-2b.pdbqt]

REMARK  Name = C:\Users\aleks\Desktop\Cathepsin_C_molecular_docking/Ligands\MK-hydrochloride-2b.pdb
REMARK  15 active torsions:
REMARK  status: ('A' for Active; 'I' for Inactive)
REMARK    1  A    between atoms: C1_2  and  P1_3
REMARK    2  A    between atoms: P1_3  and  O1_4
REMARK    3  A    between atoms: P1_3  and  O2_7
REMARK    4  A    between atoms: O1_4  and  C2_5
REMARK    5  A    between atoms: C2_5  and  C3_6
REMARK    6  A    between atoms: O2_7  and  C4_8
REMARK    7  A    between atoms: C4_8  and  C5_9
REMARK    8  A    between atoms: C6_11  and  C7_12
REMARK    9  A    between atoms: C7_12  and  C8_13
REMARK   10  A    between atoms: C8_13  and  C9_14
REMARK   11  A    between atoms: C8_13  and  N1_15
REMARK   12  A    between atoms: C10_16  and  C11_17
REMARK   13  A    between atoms: C11_17  and  C12_18
REMARK   14  A    between atoms: C11_17  and  N2_25
REMARK   15  A    between atoms: C12_18  and  C13_19
REMARK                            x       y       z     vdW  Elec       q    Type
REMARK                         _______ _______ _______ _____ _____    ______ ____
ROOT
ATOM      1  N1  UNL     1      -2.021  -0.415  -0.307  0.00  0.00    -0.314 N 
ATOM      2  C10 UNL     1      -2.744  -1.416  -0.977  0.00  0.00    +0.199 C 
ATOM      3  O4  UNL     1      -2.150  -2.537  -1.179  0.00  0.00    -0.278 OA
ATOM      4  H18 UNL     1      -2.462   0.500  -0.140  0.00  0.00    +0.149 HD
ENDROOT
BRANCH   1   5
ATOM      5  C8  UNL     1      -0.670  -0.638   0.140  0.00  0.00    +0.074 C 
ATOM      6  C9  UNL     1      -0.622  -0.535   1.669  0.00  0.00    +0.028 C 
BRANCH   5   7
ATOM      7  C7  UNL     1       0.167   0.406  -0.443  0.00  0.00    +0.052 C 
BRANCH   7  10
ATOM      8  F1  UNL     1       1.903  -1.419   0.938  0.00  0.00    -0.197 F 
ATOM      9  C1  UNL     1       2.401  -0.303   0.406  0.00  0.00    +0.207 C 
ATOM     10  C6  UNL     1       1.578   0.500  -0.215  0.00  0.00    +0.021 C 
BRANCH   9  11
ATOM     11  P1  UNL     1       4.153   0.005   0.584  0.00  0.00    +0.391 P 
ATOM     12  O3  UNL     1       4.603  -0.611   1.889  0.00  0.00    -0.251 OA
BRANCH  11  13
ATOM     13  O1  UNL     1       5.046  -0.723  -0.654  0.00  0.00    -0.303 OA
BRANCH  13  14
ATOM     14  C2  UNL     1       6.248  -1.177  -0.132  0.00  0.00    +0.167 C 
ATOM     15  C3  UNL     1       7.118  -1.842  -1.149  0.00  0.00    +0.034 C 
ENDBRANCH  13  14
ENDBRANCH  11  13
BRANCH  11  16
ATOM     16  O2  UNL     1       4.477   1.664   0.689  0.00  0.00    -0.303 OA
BRANCH  16  17
ATOM     17  C4  UNL     1       5.022   2.175  -0.475  0.00  0.00    +0.167 C 
ATOM     18  C5  UNL     1       5.256   3.658  -0.234  0.00  0.00    +0.034 C 
ENDBRANCH  16  17
ENDBRANCH  11  16
ENDBRANCH   9  11
ENDBRANCH   7  10
ENDBRANCH   5   7
ENDBRANCH   1   5
BRANCH   2  19
ATOM     19  C11 UNL     1      -4.105  -1.315  -1.471  0.00  0.00    +0.017 C 
BRANCH  19  20
ATOM     20  N2  UNL     1      -4.344  -2.470  -2.366  0.00  0.00    +0.386 N 
ATOM     21  H27 UNL     1      -5.199  -2.291  -2.927  0.00  0.00    -0.089 HD
ATOM     22  H28 UNL     1      -4.452  -3.281  -1.717  0.00  0.00    -0.089 HD
ATOM     23  H29 UNL     1      -3.494  -2.630  -2.923  0.00  0.00    -0.089 HD
ENDBRANCH  19  20
BRANCH  19  24
ATOM     24  C12 UNL     1      -5.214  -1.307  -0.479  0.00  0.00    +0.028 C 
BRANCH  24  25
ATOM     25  C13 UNL     1      -5.112  -0.182   0.472  0.00  0.00    -0.048 A 
ATOM     26  C14 UNL     1      -5.673   1.043   0.162  0.00  0.00    +0.003 A 
ATOM     27  C15 UNL     1      -5.620   2.121   1.021  0.00  0.00    +0.000 A 
ATOM     28  C16 UNL     1      -4.994   1.999   2.229  0.00  0.00    +0.000 A 
ATOM     29  C17 UNL     1      -4.425   0.800   2.573  0.00  0.00    +0.000 A 
ATOM     30  C18 UNL     1      -4.487  -0.269   1.704  0.00  0.00    +0.003 A 
ENDBRANCH  24  25
ENDBRANCH  19  24
ENDBRANCH   2  19
TORSDOF 12
