# Supplementary material for: Design, Synthesis, and Biological Activity of (E)‑α-Fluorovinylphosphonate-Based Reversible Cathepsin C Inhibitors
Source: J Org Chem. 2026 Feb 13;91(8):3218–31. doi: 10.1021/acs.joc.5c02923 (PMC13298919; doi:10.1021/acs.joc.5c02923)
Supplement: Supplementary file 1 [file jo5c02923_si_001.zip › SMILES_3D_structures/MK-hydrochloride-3a.pdbqt]

REMARK  Name = C:\Users\aleks\Desktop\Cathepsin_C_molecular_docking/Ligands\MK-hydrochloride-3a.pdb
REMARK  18 active torsions:
REMARK  status: ('A' for Active; 'I' for Inactive)
REMARK    1  A    between atoms: C1_2  and  P1_3
REMARK    2  A    between atoms: P1_3  and  O1_4
REMARK    3  A    between atoms: P1_3  and  O2_7
REMARK    4  A    between atoms: O1_4  and  C2_5
REMARK    5  A    between atoms: C2_5  and  C3_6
REMARK    6  A    between atoms: O2_7  and  C4_8
REMARK    7  A    between atoms: C4_8  and  C5_9
REMARK    8  A    between atoms: C6_11  and  C7_12
REMARK    9  A    between atoms: C7_12  and  C8_13
REMARK   10  A    between atoms: C8_13  and  C9_14
REMARK   11  A    between atoms: C8_13  and  N1_18
REMARK   12  A    between atoms: C9_14  and  C10_15
REMARK   13  A    between atoms: C10_15  and  C11_16
REMARK   14  A    between atoms: C10_15  and  C12_17
REMARK   15  A    between atoms: C13_19  and  C14_20
REMARK   16  A    between atoms: C14_20  and  C15_21
REMARK   17  A    between atoms: C14_20  and  N2_28
REMARK   18  A    between atoms: C15_21  and  C16_22
REMARK                            x       y       z     vdW  Elec       q    Type
REMARK                         _______ _______ _______ _____ _____    ______ ____
ROOT
ATOM      1  C8  UNL     1       0.077  -0.524  -0.305  0.00  0.00    +0.077 C 
ENDROOT
BRANCH   1   2
ATOM      2  N1  UNL     1       1.463  -0.341  -0.617  0.00  0.00    -0.314 N 
ATOM      3  C13 UNL     1       2.501  -0.153   0.317  0.00  0.00    +0.199 C 
ATOM      4  O4  UNL     1       2.202  -0.128   1.537  0.00  0.00    -0.278 OA
ATOM      5  H24 UNL     1       1.755  -0.344  -1.644  0.00  0.00    +0.149 HD
BRANCH   3   6
ATOM      6  C14 UNL     1       3.934   0.013  -0.129  0.00  0.00    +0.017 C 
BRANCH   6   7
ATOM      7  N2  UNL     1       4.036  -0.048  -1.561  0.00  0.00    +0.386 N 
ATOM      8  H33 UNL     1       5.044  -0.010  -1.803  0.00  0.00    -0.089 HD
ATOM      9  H34 UNL     1       3.701  -0.992  -1.855  0.00  0.00    -0.089 HD
ATOM     10  H35 UNL     1       3.471   0.683  -2.045  0.00  0.00    -0.089 HD
ENDBRANCH   6   7
BRANCH   6  11
ATOM     11  C15 UNL     1       4.430   1.328   0.430  0.00  0.00    +0.028 C 
BRANCH  11  12
ATOM     12  C16 UNL     1       5.843   1.545   0.020  0.00  0.00    -0.048 A 
ATOM     13  C17 UNL     1       6.112   2.202  -1.151  0.00  0.00    +0.003 A 
ATOM     14  C18 UNL     1       7.427   2.394  -1.515  0.00  0.00    +0.000 A 
ATOM     15  C19 UNL     1       8.467   1.941  -0.730  0.00  0.00    +0.000 A 
ATOM     16  C20 UNL     1       8.161   1.283   0.443  0.00  0.00    +0.000 A 
ATOM     17  C21 UNL     1       6.854   1.087   0.814  0.00  0.00    +0.003 A 
ENDBRANCH  11  12
ENDBRANCH   6  11
ENDBRANCH   3   6
ENDBRANCH   1   2
BRANCH   1  18
ATOM     18  C7  UNL     1      -0.680   0.769  -0.289  0.00  0.00    +0.052 C 
BRANCH  18  21
ATOM     19  F1  UNL     1      -2.520   1.635  -2.246  0.00  0.00    -0.197 F 
ATOM     20  C1  UNL     1      -2.962   1.004  -1.112  0.00  0.00    +0.207 C 
ATOM     21  C6  UNL     1      -2.126   0.585  -0.174  0.00  0.00    +0.021 C 
BRANCH  20  22
ATOM     22  P1  UNL     1      -4.711   0.728  -0.870  0.00  0.00    +0.391 P 
ATOM     23  O3  UNL     1      -5.321   0.064  -2.088  0.00  0.00    -0.251 OA
BRANCH  22  24
ATOM     24  O1  UNL     1      -4.976  -0.288   0.438  0.00  0.00    -0.303 OA
BRANCH  24  25
ATOM     25  C2  UNL     1      -5.828  -1.345   0.118  0.00  0.00    +0.167 C 
ATOM     26  C3  UNL     1      -6.059  -2.252   1.305  0.00  0.00    +0.034 C 
ENDBRANCH  24  25
ENDBRANCH  22  24
BRANCH  22  27
ATOM     27  O2  UNL     1      -5.428   2.231  -0.609  0.00  0.00    -0.303 OA
BRANCH  27  28
ATOM     28  C4  UNL     1      -6.809   2.183  -0.786  0.00  0.00    +0.167 C 
ATOM     29  C5  UNL     1      -7.402   3.550  -0.541  0.00  0.00    +0.034 C 
ENDBRANCH  27  28
ENDBRANCH  22  27
ENDBRANCH  20  22
ENDBRANCH  18  21
ENDBRANCH   1  18
BRANCH   1  30
ATOM     30  C9  UNL     1      -0.193  -1.267   0.983  0.00  0.00    +0.025 C 
BRANCH  30  31
ATOM     31  C10 UNL     1       0.453  -2.592   1.111  0.00  0.00    -0.015 C 
ATOM     32  C11 UNL     1       0.039  -3.578   0.041  0.00  0.00    +0.007 C 
ATOM     33  C12 UNL     1      -0.041  -3.197   2.435  0.00  0.00    +0.007 C 
ENDBRANCH  30  31
ENDBRANCH   1  30
TORSDOF 14
