# Supplementary material for: Design, Synthesis, and Biological Activity of (E)‑α-Fluorovinylphosphonate-Based Reversible Cathepsin C Inhibitors
Source: J Org Chem. 2026 Feb 13;91(8):3218–31. doi: 10.1021/acs.joc.5c02923 (PMC13298919; doi:10.1021/acs.joc.5c02923)
Supplement: Supplementary file 1 [file jo5c02923_si_001.zip › SMILES_3D_structures/MK-hydrochloride-3b.pdb]

HETATM    1  F1  UNL     1      -3.381  -1.332   1.200  1.00  0.00           F  
HETATM    2  C1  UNL     1      -2.723  -0.534   0.331  1.00  0.00           C  
HETATM    3  P1  UNL     1      -3.694   0.374  -0.876  1.00  0.00           P  
HETATM    4  O1  UNL     1      -5.326   0.007  -0.729  1.00  0.00           O  
HETATM    5  C2  UNL     1      -5.741  -0.897  -1.725  1.00  0.00           C  
HETATM    6  C3  UNL     1      -7.214  -1.182  -1.534  1.00  0.00           C  
HETATM    7  O2  UNL     1      -3.485   2.043  -0.624  1.00  0.00           O  
HETATM    8  C4  UNL     1      -4.285   2.405   0.459  1.00  0.00           C  
HETATM    9  C5  UNL     1      -4.155   3.884   0.750  1.00  0.00           C  
HETATM   10  O3  UNL     1      -3.264   0.017  -2.275  1.00  0.00           O  
HETATM   11  C6  UNL     1      -1.407  -0.443   0.388  1.00  0.00           C  
HETATM   12  C7  UNL     1      -0.532  -1.150   1.339  1.00  0.00           C  
HETATM   13  C8  UNL     1       0.638  -1.849   0.765  1.00  0.00           C  
HETATM   14  C9  UNL     1       0.433  -2.905  -0.206  1.00  0.00           C  
HETATM   15  C10 UNL     1      -0.307  -4.119   0.233  1.00  0.00           C  
HETATM   16  C11 UNL     1      -0.312  -5.127  -0.993  1.00  0.00           C  
HETATM   17  C12 UNL     1      -1.768  -3.976   0.514  1.00  0.00           C  
HETATM   18  N1  UNL     1       1.569  -0.808   0.251  1.00  0.00           N  
HETATM   19  C13 UNL     1       2.790  -0.529   0.861  1.00  0.00           C  
HETATM   20  C14 UNL     1       3.752   0.496   0.391  1.00  0.00           C  
HETATM   21  C15 UNL     1       4.099   1.499   1.438  1.00  0.00           C  
HETATM   22  C16 UNL     1       5.064   2.474   0.866  1.00  0.00           C  
HETATM   23  C17 UNL     1       6.427   2.269   0.938  1.00  0.00           C  
HETATM   24  C18 UNL     1       7.325   3.194   0.397  1.00  0.00           C  
HETATM   25  C19 UNL     1       6.861   4.325  -0.216  1.00  0.00           C  
HETATM   26  C20 UNL     1       5.505   4.545  -0.297  1.00  0.00           C  
HETATM   27  C21 UNL     1       4.618   3.620   0.244  1.00  0.00           C  
HETATM   28  N2  UNL     1       3.281   1.186  -0.787  1.00  0.00           N1+
HETATM   29  O4  UNL     1       3.137  -1.180   1.897  1.00  0.00           O  
HETATM   30  H1  UNL     1      -5.609  -0.469  -2.733  1.00  0.00           H  
HETATM   31  H2  UNL     1      -5.177  -1.860  -1.619  1.00  0.00           H  
HETATM   32  H3  UNL     1      -7.417  -2.270  -1.441  1.00  0.00           H  
HETATM   33  H4  UNL     1      -7.829  -0.724  -2.358  1.00  0.00           H  
HETATM   34  H5  UNL     1      -7.589  -0.694  -0.598  1.00  0.00           H  
HETATM   35  H6  UNL     1      -4.030   1.802   1.339  1.00  0.00           H  
HETATM   36  H7  UNL     1      -5.348   2.213   0.222  1.00  0.00           H  
HETATM   37  H8  UNL     1      -5.052   4.237   1.310  1.00  0.00           H  
HETATM   38  H9  UNL     1      -3.279   4.060   1.435  1.00  0.00           H  
HETATM   39  H10 UNL     1      -4.053   4.443  -0.195  1.00  0.00           H  
HETATM   40  H11 UNL     1      -0.923   0.218  -0.337  1.00  0.00           H  
HETATM   41  H12 UNL     1      -1.132  -1.785   2.002  1.00  0.00           H  
HETATM   42  H13 UNL     1      -0.137  -0.355   2.090  1.00  0.00           H  
HETATM   43  H14 UNL     1       1.188  -2.280   1.694  1.00  0.00           H  
HETATM   44  H15 UNL     1       1.394  -3.200  -0.750  1.00  0.00           H  
HETATM   45  H16 UNL     1      -0.175  -2.513  -1.110  1.00  0.00           H  
HETATM   46  H17 UNL     1       0.192  -4.697   1.030  1.00  0.00           H  
HETATM   47  H18 UNL     1      -0.723  -6.066  -0.591  1.00  0.00           H  
HETATM   48  H19 UNL     1       0.711  -5.220  -1.355  1.00  0.00           H  
HETATM   49  H20 UNL     1      -1.035  -4.684  -1.697  1.00  0.00           H  
HETATM   50  H21 UNL     1      -2.056  -3.744   1.531  1.00  0.00           H  
HETATM   51  H22 UNL     1      -2.255  -4.991   0.302  1.00  0.00           H  
HETATM   52  H23 UNL     1      -2.209  -3.252  -0.193  1.00  0.00           H  
HETATM   53  H24 UNL     1       1.262  -0.299  -0.586  1.00  0.00           H  
HETATM   54  H25 UNL     1       4.678  -0.047   0.094  1.00  0.00           H  
HETATM   55  H26 UNL     1       3.191   2.097   1.722  1.00  0.00           H  
HETATM   56  H27 UNL     1       4.535   1.067   2.352  1.00  0.00           H  
HETATM   57  H28 UNL     1       6.822   1.390   1.414  1.00  0.00           H  
HETATM   58  H29 UNL     1       8.394   3.033   0.454  1.00  0.00           H  
HETATM   59  H30 UNL     1       7.593   5.022  -0.626  1.00  0.00           H  
HETATM   60  H31 UNL     1       5.141   5.438  -0.781  1.00  0.00           H  
HETATM   61  H32 UNL     1       3.570   3.792   0.181  1.00  0.00           H  
HETATM   62  H33 UNL     1       2.942   0.483  -1.493  1.00  0.00           H  
HETATM   63  H34 UNL     1       4.044   1.733  -1.233  1.00  0.00           H  
HETATM   64  H35 UNL     1       2.468   1.812  -0.602  1.00  0.00           H  
CONECT    1    2
CONECT    2    3   11   11
CONECT    3    4    7   10   10
CONECT    4    5
CONECT    5    6   30   31
CONECT    6   32   33   34
CONECT    7    8
CONECT    8    9   35   36
CONECT    9   37   38   39
CONECT   11   12   40
CONECT   12   13   41   42
CONECT   13   14   18   43
CONECT   14   15   44   45
CONECT   15   16   17   46
CONECT   16   47   48   49
CONECT   17   50   51   52
CONECT   18   19   53
CONECT   19   20   29   29
CONECT   20   21   28   54
CONECT   21   22   55   56
CONECT   22   23   23   27
CONECT   23   24   57
CONECT   24   25   25   58
CONECT   25   26   59
CONECT   26   27   27   60
CONECT   27   61
CONECT   28   62   63   64
END
