# Supplementary material for: Design, Synthesis, and Biological Activity of (E)‑α-Fluorovinylphosphonate-Based Reversible Cathepsin C Inhibitors
Source: J Org Chem. 2026 Feb 13;91(8):3218–31. doi: 10.1021/acs.joc.5c02923 (PMC13298919; doi:10.1021/acs.joc.5c02923)
Supplement: Supplementary file 1 [file jo5c02923_si_001.zip › SMILES_3D_structures/MK-hydrochloride-3b.pdbqt]

REMARK  Name = C:\Users\aleks\Desktop\Cathepsin_C_molecular_docking/Ligands\MK-hydrochloride-3b.pdb
REMARK  18 active torsions:
REMARK  status: ('A' for Active; 'I' for Inactive)
REMARK    1  A    between atoms: C1_2  and  P1_3
REMARK    2  A    between atoms: P1_3  and  O1_4
REMARK    3  A    between atoms: P1_3  and  O2_7
REMARK    4  A    between atoms: O1_4  and  C2_5
REMARK    5  A    between atoms: C2_5  and  C3_6
REMARK    6  A    between atoms: O2_7  and  C4_8
REMARK    7  A    between atoms: C4_8  and  C5_9
REMARK    8  A    between atoms: C6_11  and  C7_12
REMARK    9  A    between atoms: C7_12  and  C8_13
REMARK   10  A    between atoms: C8_13  and  C9_14
REMARK   11  A    between atoms: C8_13  and  N1_18
REMARK   12  A    between atoms: C9_14  and  C10_15
REMARK   13  A    between atoms: C10_15  and  C11_16
REMARK   14  A    between atoms: C10_15  and  C12_17
REMARK   15  A    between atoms: C13_19  and  C14_20
REMARK   16  A    between atoms: C14_20  and  C15_21
REMARK   17  A    between atoms: C14_20  and  N2_28
REMARK   18  A    between atoms: C15_21  and  C16_22
REMARK                            x       y       z     vdW  Elec       q    Type
REMARK                         _______ _______ _______ _____ _____    ______ ____
ROOT
ATOM      1  C8  UNL     1       0.638  -1.849   0.765  0.00  0.00    +0.077 C 
ENDROOT
BRANCH   1   2
ATOM      2  N1  UNL     1       1.569  -0.808   0.251  0.00  0.00    -0.314 N 
ATOM      3  C13 UNL     1       2.790  -0.529   0.861  0.00  0.00    +0.199 C 
ATOM      4  O4  UNL     1       3.137  -1.180   1.897  0.00  0.00    -0.278 OA
ATOM      5  H24 UNL     1       1.262  -0.299  -0.586  0.00  0.00    +0.149 HD
BRANCH   3   6
ATOM      6  C14 UNL     1       3.752   0.496   0.391  0.00  0.00    +0.017 C 
BRANCH   6   7
ATOM      7  N2  UNL     1       3.281   1.186  -0.787  0.00  0.00    +0.386 N 
ATOM      8  H33 UNL     1       2.942   0.483  -1.493  0.00  0.00    -0.089 HD
ATOM      9  H34 UNL     1       4.044   1.733  -1.233  0.00  0.00    -0.089 HD
ATOM     10  H35 UNL     1       2.468   1.812  -0.602  0.00  0.00    -0.089 HD
ENDBRANCH   6   7
BRANCH   6  11
ATOM     11  C15 UNL     1       4.099   1.499   1.438  0.00  0.00    +0.028 C 
BRANCH  11  12
ATOM     12  C16 UNL     1       5.064   2.474   0.866  0.00  0.00    -0.048 A 
ATOM     13  C17 UNL     1       6.427   2.269   0.938  0.00  0.00    +0.003 A 
ATOM     14  C18 UNL     1       7.325   3.194   0.397  0.00  0.00    +0.000 A 
ATOM     15  C19 UNL     1       6.861   4.325  -0.216  0.00  0.00    +0.000 A 
ATOM     16  C20 UNL     1       5.505   4.545  -0.297  0.00  0.00    +0.000 A 
ATOM     17  C21 UNL     1       4.618   3.620   0.244  0.00  0.00    +0.003 A 
ENDBRANCH  11  12
ENDBRANCH   6  11
ENDBRANCH   3   6
ENDBRANCH   1   2
BRANCH   1  18
ATOM     18  C7  UNL     1      -0.532  -1.150   1.339  0.00  0.00    +0.052 C 
BRANCH  18  21
ATOM     19  F1  UNL     1      -3.381  -1.332   1.200  0.00  0.00    -0.197 F 
ATOM     20  C1  UNL     1      -2.723  -0.534   0.331  0.00  0.00    +0.207 C 
ATOM     21  C6  UNL     1      -1.407  -0.443   0.388  0.00  0.00    +0.021 C 
BRANCH  20  22
ATOM     22  P1  UNL     1      -3.694   0.374  -0.876  0.00  0.00    +0.391 P 
ATOM     23  O3  UNL     1      -3.264   0.017  -2.275  0.00  0.00    -0.251 OA
BRANCH  22  24
ATOM     24  O1  UNL     1      -5.326   0.007  -0.729  0.00  0.00    -0.303 OA
BRANCH  24  25
ATOM     25  C2  UNL     1      -5.741  -0.897  -1.725  0.00  0.00    +0.167 C 
ATOM     26  C3  UNL     1      -7.214  -1.182  -1.534  0.00  0.00    +0.034 C 
ENDBRANCH  24  25
ENDBRANCH  22  24
BRANCH  22  27
ATOM     27  O2  UNL     1      -3.485   2.043  -0.624  0.00  0.00    -0.303 OA
BRANCH  27  28
ATOM     28  C4  UNL     1      -4.285   2.405   0.459  0.00  0.00    +0.167 C 
ATOM     29  C5  UNL     1      -4.155   3.884   0.750  0.00  0.00    +0.034 C 
ENDBRANCH  27  28
ENDBRANCH  22  27
ENDBRANCH  20  22
ENDBRANCH  18  21
ENDBRANCH   1  18
BRANCH   1  30
ATOM     30  C9  UNL     1       0.433  -2.905  -0.206  0.00  0.00    +0.025 C 
BRANCH  30  31
ATOM     31  C10 UNL     1      -0.307  -4.119   0.233  0.00  0.00    -0.015 C 
ATOM     32  C11 UNL     1      -0.312  -5.127  -0.993  0.00  0.00    +0.007 C 
ATOM     33  C12 UNL     1      -1.768  -3.976   0.514  0.00  0.00    +0.007 C 
ENDBRANCH  30  31
ENDBRANCH   1  30
TORSDOF 14
