# Supplementary material for: Design, Synthesis, and Biological Activity of (E)‑α-Fluorovinylphosphonate-Based Reversible Cathepsin C Inhibitors
Source: J Org Chem. 2026 Feb 13;91(8):3218–31. doi: 10.1021/acs.joc.5c02923 (PMC13298919; doi:10.1021/acs.joc.5c02923)
Supplement: Supplementary file 1 [file jo5c02923_si_001.zip › SMILES_3D_structures/MK-hydrochloride-4a.pdb]

HETATM    1  F1  UNL     1      -2.641   1.329  -1.839  1.00  0.00           F  
HETATM    2  C1  UNL     1      -3.104   0.983  -0.623  1.00  0.00           C  
HETATM    3  P1  UNL     1      -4.774   0.493  -0.287  1.00  0.00           P  
HETATM    4  O1  UNL     1      -5.887   1.281  -1.276  1.00  0.00           O  
HETATM    5  C2  UNL     1      -6.487   2.364  -0.643  1.00  0.00           C  
HETATM    6  C3  UNL     1      -7.457   2.982  -1.629  1.00  0.00           C  
HETATM    7  O2  UNL     1      -4.897  -1.170  -0.598  1.00  0.00           O  
HETATM    8  C4  UNL     1      -5.410  -1.341  -1.891  1.00  0.00           C  
HETATM    9  C5  UNL     1      -5.547  -2.799  -2.240  1.00  0.00           C  
HETATM   10  O3  UNL     1      -5.064   0.707   1.174  1.00  0.00           O  
HETATM   11  C6  UNL     1      -2.220   1.020   0.386  1.00  0.00           C  
HETATM   12  C7  UNL     1      -0.796   1.430   0.140  1.00  0.00           C  
HETATM   13  C8  UNL     1       0.052   0.243   0.556  1.00  0.00           C  
HETATM   14  C9  UNL     1      -0.161  -0.083   1.997  1.00  0.00           C  
HETATM   15  C10 UNL     1       0.411   0.642   3.023  1.00  0.00           C  
HETATM   16  C11 UNL     1       0.198   0.321   4.344  1.00  0.00           C  
HETATM   17  C12 UNL     1      -0.595  -0.741   4.701  1.00  0.00           C  
HETATM   18  C13 UNL     1      -1.176  -1.480   3.686  1.00  0.00           C  
HETATM   19  C14 UNL     1      -0.957  -1.149   2.357  1.00  0.00           C  
HETATM   20  N1  UNL     1       1.458   0.499   0.389  1.00  0.00           N  
HETATM   21  C15 UNL     1       2.221  -0.304  -0.487  1.00  0.00           C  
HETATM   22  C16 UNL     1       3.674  -0.129  -0.735  1.00  0.00           C  
HETATM   23  C17 UNL     1       4.446  -1.397  -0.437  1.00  0.00           C  
HETATM   24  C18 UNL     1       5.880  -1.125  -0.712  1.00  0.00           C  
HETATM   25  C19 UNL     1       6.723  -0.646   0.253  1.00  0.00           C  
HETATM   26  C20 UNL     1       8.050  -0.403  -0.031  1.00  0.00           C  
HETATM   27  C21 UNL     1       8.548  -0.642  -1.304  1.00  0.00           C  
HETATM   28  C22 UNL     1       7.718  -1.120  -2.279  1.00  0.00           C  
HETATM   29  C23 UNL     1       6.398  -1.354  -1.966  1.00  0.00           C  
HETATM   30  N2  UNL     1       4.180   0.974   0.044  1.00  0.00           N1+
HETATM   31  O4  UNL     1       1.638  -1.235  -1.106  1.00  0.00           O  
HETATM   32  H1  UNL     1      -5.777   3.086  -0.235  1.00  0.00           H  
HETATM   33  H2  UNL     1      -7.121   1.928   0.176  1.00  0.00           H  
HETATM   34  H3  UNL     1      -8.418   3.259  -1.153  1.00  0.00           H  
HETATM   35  H4  UNL     1      -7.708   2.259  -2.436  1.00  0.00           H  
HETATM   36  H5  UNL     1      -6.948   3.841  -2.111  1.00  0.00           H  
HETATM   37  H6  UNL     1      -6.437  -0.875  -1.939  1.00  0.00           H  
HETATM   38  H7  UNL     1      -4.789  -0.864  -2.664  1.00  0.00           H  
HETATM   39  H8  UNL     1      -5.783  -2.886  -3.316  1.00  0.00           H  
HETATM   40  H9  UNL     1      -4.573  -3.281  -2.012  1.00  0.00           H  
HETATM   41  H10 UNL     1      -6.313  -3.324  -1.636  1.00  0.00           H  
HETATM   42  H11 UNL     1      -2.483   0.763   1.398  1.00  0.00           H  
HETATM   43  H12 UNL     1      -0.497   2.274   0.771  1.00  0.00           H  
HETATM   44  H13 UNL     1      -0.601   1.670  -0.907  1.00  0.00           H  
HETATM   45  H14 UNL     1      -0.225  -0.614  -0.089  1.00  0.00           H  
HETATM   46  H15 UNL     1       1.044   1.491   2.731  1.00  0.00           H  
HETATM   47  H16 UNL     1       0.664   0.914   5.108  1.00  0.00           H  
HETATM   48  H17 UNL     1      -0.776  -1.012   5.746  1.00  0.00           H  
HETATM   49  H18 UNL     1      -1.805  -2.320   3.934  1.00  0.00           H  
HETATM   50  H19 UNL     1      -1.401  -1.713   1.549  1.00  0.00           H  
HETATM   51  H20 UNL     1       1.924   1.267   0.903  1.00  0.00           H  
HETATM   52  H21 UNL     1       3.819   0.078  -1.816  1.00  0.00           H  
HETATM   53  H22 UNL     1       4.065  -2.189  -1.110  1.00  0.00           H  
HETATM   54  H23 UNL     1       4.310  -1.712   0.618  1.00  0.00           H  
HETATM   55  H24 UNL     1       6.343  -0.459   1.244  1.00  0.00           H  
HETATM   56  H25 UNL     1       8.687  -0.025   0.755  1.00  0.00           H  
HETATM   57  H26 UNL     1       9.594  -0.441  -1.492  1.00  0.00           H  
HETATM   58  H27 UNL     1       8.128  -1.299  -3.262  1.00  0.00           H  
HETATM   59  H28 UNL     1       5.721  -1.736  -2.734  1.00  0.00           H  
HETATM   60  H29 UNL     1       5.163   1.191  -0.256  1.00  0.00           H  
HETATM   61  H30 UNL     1       4.173   0.764   1.054  1.00  0.00           H  
HETATM   62  H31 UNL     1       3.597   1.817  -0.128  1.00  0.00           H  
CONECT    1    2
CONECT    2    3   11   11
CONECT    3    4    7   10   10
CONECT    4    5
CONECT    5    6   32   33
CONECT    6   34   35   36
CONECT    7    8
CONECT    8    9   37   38
CONECT    9   39   40   41
CONECT   11   12   42
CONECT   12   13   43   44
CONECT   13   14   20   45
CONECT   14   15   15   19
CONECT   15   16   46
CONECT   16   17   17   47
CONECT   17   18   48
CONECT   18   19   19   49
CONECT   19   50
CONECT   20   21   51
CONECT   21   22   31   31
CONECT   22   23   30   52
CONECT   23   24   53   54
CONECT   24   25   25   29
CONECT   25   26   55
CONECT   26   27   27   56
CONECT   27   28   57
CONECT   28   29   29   58
CONECT   29   59
CONECT   30   60   61   62
END
