# Supplementary material for: Design, Synthesis, and Biological Activity of (E)‑α-Fluorovinylphosphonate-Based Reversible Cathepsin C Inhibitors
Source: J Org Chem. 2026 Feb 13;91(8):3218–31. doi: 10.1021/acs.joc.5c02923 (PMC13298919; doi:10.1021/acs.joc.5c02923)
Supplement: Supplementary file 1 [file jo5c02923_si_001.zip › SMILES_3D_structures/MK-hydrochloride-4a.pdbqt]

REMARK  Name = C:\Users\aleks\Desktop\Cathepsin_C_molecular_docking/Ligands\MK-hydrochloride-4a.pdb
REMARK  15 active torsions:
REMARK  status: ('A' for Active; 'I' for Inactive)
REMARK    1  A    between atoms: C1_2  and  P1_3
REMARK    2  A    between atoms: P1_3  and  O1_4
REMARK    3  A    between atoms: P1_3  and  O2_7
REMARK    4  A    between atoms: O1_4  and  C2_5
REMARK    5  A    between atoms: C2_5  and  C3_6
REMARK    6  A    between atoms: O2_7  and  C4_8
REMARK    7  A    between atoms: C4_8  and  C5_9
REMARK    8  A    between atoms: C6_11  and  C7_12
REMARK    9  A    between atoms: C7_12  and  C8_13
REMARK   10  A    between atoms: C8_13  and  C9_14
REMARK   11  A    between atoms: C8_13  and  N1_20
REMARK   12  A    between atoms: C15_21  and  C16_22
REMARK   13  A    between atoms: C16_22  and  C17_23
REMARK   14  A    between atoms: C16_22  and  N2_30
REMARK   15  A    between atoms: C17_23  and  C18_24
REMARK                            x       y       z     vdW  Elec       q    Type
REMARK                         _______ _______ _______ _____ _____    ______ ____
ROOT
ATOM      1  C8  UNL     1       0.052   0.243   0.556  0.00  0.00    +0.107 C 
ENDROOT
BRANCH   1   2
ATOM      2  C9  UNL     1      -0.161  -0.083   1.997  0.00  0.00    -0.027 A 
ATOM      3  C10 UNL     1       0.411   0.642   3.023  0.00  0.00    +0.005 A 
ATOM      4  C11 UNL     1       0.198   0.321   4.344  0.00  0.00    +0.000 A 
ATOM      5  C12 UNL     1      -0.595  -0.741   4.701  0.00  0.00    +0.000 A 
ATOM      6  C13 UNL     1      -1.176  -1.480   3.686  0.00  0.00    +0.000 A 
ATOM      7  C14 UNL     1      -0.957  -1.149   2.357  0.00  0.00    +0.005 A 
ENDBRANCH   1   2
BRANCH   1   8
ATOM      8  N1  UNL     1       1.458   0.499   0.389  0.00  0.00    -0.310 N 
ATOM      9  C15 UNL     1       2.221  -0.304  -0.487  0.00  0.00    +0.199 C 
ATOM     10  O4  UNL     1       1.638  -1.235  -1.106  0.00  0.00    -0.278 OA
ATOM     11  H20 UNL     1       1.924   1.267   0.903  0.00  0.00    +0.149 HD
BRANCH   9  12
ATOM     12  C16 UNL     1       3.674  -0.129  -0.735  0.00  0.00    +0.017 C 
BRANCH  12  13
ATOM     13  N2  UNL     1       4.180   0.974   0.044  0.00  0.00    +0.386 N 
ATOM     14  H29 UNL     1       5.163   1.191  -0.256  0.00  0.00    -0.089 HD
ATOM     15  H30 UNL     1       4.173   0.764   1.054  0.00  0.00    -0.089 HD
ATOM     16  H31 UNL     1       3.597   1.817  -0.128  0.00  0.00    -0.089 HD
ENDBRANCH  12  13
BRANCH  12  17
ATOM     17  C17 UNL     1       4.446  -1.397  -0.437  0.00  0.00    +0.028 C 
BRANCH  17  18
ATOM     18  C18 UNL     1       5.880  -1.125  -0.712  0.00  0.00    -0.048 A 
ATOM     19  C19 UNL     1       6.723  -0.646   0.253  0.00  0.00    +0.003 A 
ATOM     20  C20 UNL     1       8.050  -0.403  -0.031  0.00  0.00    +0.000 A 
ATOM     21  C21 UNL     1       8.548  -0.642  -1.304  0.00  0.00    +0.000 A 
ATOM     22  C22 UNL     1       7.718  -1.120  -2.279  0.00  0.00    +0.000 A 
ATOM     23  C23 UNL     1       6.398  -1.354  -1.966  0.00  0.00    +0.003 A 
ENDBRANCH  17  18
ENDBRANCH  12  17
ENDBRANCH   9  12
ENDBRANCH   1   8
BRANCH   1  24
ATOM     24  C7  UNL     1      -0.796   1.430   0.140  0.00  0.00    +0.057 C 
BRANCH  24  27
ATOM     25  F1  UNL     1      -2.641   1.329  -1.839  0.00  0.00    -0.197 F 
ATOM     26  C1  UNL     1      -3.104   0.983  -0.623  0.00  0.00    +0.207 C 
ATOM     27  C6  UNL     1      -2.220   1.020   0.386  0.00  0.00    +0.022 C 
BRANCH  26  28
ATOM     28  P1  UNL     1      -4.774   0.493  -0.287  0.00  0.00    +0.391 P 
ATOM     29  O3  UNL     1      -5.064   0.707   1.174  0.00  0.00    -0.251 OA
BRANCH  28  30
ATOM     30  O1  UNL     1      -5.887   1.281  -1.276  0.00  0.00    -0.303 OA
BRANCH  30  31
ATOM     31  C2  UNL     1      -6.487   2.364  -0.643  0.00  0.00    +0.167 C 
ATOM     32  C3  UNL     1      -7.457   2.982  -1.629  0.00  0.00    +0.034 C 
ENDBRANCH  30  31
ENDBRANCH  28  30
BRANCH  28  33
ATOM     33  O2  UNL     1      -4.897  -1.170  -0.598  0.00  0.00    -0.303 OA
BRANCH  33  34
ATOM     34  C4  UNL     1      -5.410  -1.341  -1.891  0.00  0.00    +0.167 C 
ATOM     35  C5  UNL     1      -5.547  -2.799  -2.240  0.00  0.00    +0.034 C 
ENDBRANCH  33  34
ENDBRANCH  28  33
ENDBRANCH  26  28
ENDBRANCH  24  27
ENDBRANCH   1  24
TORSDOF 13
