# Supplementary material for: Design, Synthesis, and Biological Activity of (E)‑α-Fluorovinylphosphonate-Based Reversible Cathepsin C Inhibitors
Source: J Org Chem. 2026 Feb 13;91(8):3218–31. doi: 10.1021/acs.joc.5c02923 (PMC13298919; doi:10.1021/acs.joc.5c02923)
Supplement: Supplementary file 1 [file jo5c02923_si_001.zip › SMILES_3D_structures/MK-hydrochloride-4b.pdbqt]

REMARK  Name = C:\Users\aleks\Desktop\Cathepsin_C_molecular_docking/Ligands\MK-hydrochloride-4b.pdb
REMARK  15 active torsions:
REMARK  status: ('A' for Active; 'I' for Inactive)
REMARK    1  A    between atoms: C1_2  and  P1_3
REMARK    2  A    between atoms: P1_3  and  O1_4
REMARK    3  A    between atoms: P1_3  and  O2_7
REMARK    4  A    between atoms: O1_4  and  C2_5
REMARK    5  A    between atoms: C2_5  and  C3_6
REMARK    6  A    between atoms: O2_7  and  C4_8
REMARK    7  A    between atoms: C4_8  and  C5_9
REMARK    8  A    between atoms: C6_11  and  C7_12
REMARK    9  A    between atoms: C7_12  and  C8_13
REMARK   10  A    between atoms: C8_13  and  C9_14
REMARK   11  A    between atoms: C8_13  and  N1_20
REMARK   12  A    between atoms: C15_21  and  C16_22
REMARK   13  A    between atoms: C16_22  and  C17_23
REMARK   14  A    between atoms: C16_22  and  N2_30
REMARK   15  A    between atoms: C17_23  and  C18_24
REMARK                            x       y       z     vdW  Elec       q    Type
REMARK                         _______ _______ _______ _____ _____    ______ ____
ROOT
ATOM      1  C8  UNL     1      -0.125  -0.216   0.061  0.00  0.00    +0.107 C 
ENDROOT
BRANCH   1   2
ATOM      2  C9  UNL     1      -0.186  -1.506   0.815  0.00  0.00    -0.027 A 
ATOM      3  C10 UNL     1       0.420  -2.659   0.376  0.00  0.00    +0.005 A 
ATOM      4  C11 UNL     1       0.350  -3.846   1.091  0.00  0.00    +0.000 A 
ATOM      5  C12 UNL     1      -0.339  -3.910   2.283  0.00  0.00    +0.000 A 
ATOM      6  C13 UNL     1      -0.951  -2.761   2.735  0.00  0.00    +0.000 A 
ATOM      7  C14 UNL     1      -0.874  -1.578   2.008  0.00  0.00    +0.005 A 
ENDBRANCH   1   2
BRANCH   1   8
ATOM      8  N1  UNL     1       1.232   0.004  -0.387  0.00  0.00    -0.310 N 
ATOM      9  C15 UNL     1       1.917   1.186  -0.017  0.00  0.00    +0.199 C 
ATOM     10  O4  UNL     1       1.290   2.009   0.705  0.00  0.00    -0.278 OA
ATOM     11  H20 UNL     1       1.716  -0.702  -0.983  0.00  0.00    +0.149 HD
BRANCH   9  12
ATOM     12  C16 UNL     1       3.300   1.492  -0.429  0.00  0.00    +0.017 C 
BRANCH  12  13
ATOM     13  N2  UNL     1       3.687   2.763   0.117  0.00  0.00    +0.386 N 
ATOM     14  H29 UNL     1       4.533   3.168  -0.328  0.00  0.00    -0.089 HD
ATOM     15  H30 UNL     1       2.910   3.445  -0.025  0.00  0.00    -0.089 HD
ATOM     16  H31 UNL     1       3.796   2.699   1.173  0.00  0.00    -0.089 HD
ENDBRANCH  12  13
BRANCH  12  17
ATOM     17  C17 UNL     1       4.182   0.362   0.107  0.00  0.00    +0.028 C 
BRANCH  17  18
ATOM     18  C18 UNL     1       5.602   0.585  -0.260  0.00  0.00    -0.048 A 
ATOM     19  C19 UNL     1       6.375   1.304   0.625  0.00  0.00    +0.003 A 
ATOM     20  C20 UNL     1       7.696   1.520   0.298  0.00  0.00    +0.000 A 
ATOM     21  C21 UNL     1       8.208   1.020  -0.888  0.00  0.00    +0.000 A 
ATOM     22  C22 UNL     1       7.423   0.299  -1.770  0.00  0.00    +0.000 A 
ATOM     23  C23 UNL     1       6.107   0.088  -1.437  0.00  0.00    +0.003 A 
ENDBRANCH  17  18
ENDBRANCH  12  17
ENDBRANCH   9  12
ENDBRANCH   1   8
BRANCH   1  24
ATOM     24  C7  UNL     1      -0.992  -0.268  -1.175  0.00  0.00    +0.057 C 
BRANCH  24  27
ATOM     25  F1  UNL     1      -2.914   1.488  -1.855  0.00  0.00    -0.197 F 
ATOM     26  C1  UNL     1      -3.318   0.361  -1.208  0.00  0.00    +0.207 C 
ATOM     27  C6  UNL     1      -2.414  -0.518  -0.860  0.00  0.00    +0.022 C 
BRANCH  26  28
ATOM     28  P1  UNL     1      -5.061   0.192  -0.893  0.00  0.00    +0.391 P 
ATOM     29  O3  UNL     1      -5.707  -0.292  -2.194  0.00  0.00    -0.251 OA
BRANCH  28  30
ATOM     30  O1  UNL     1      -5.263  -1.020   0.268  0.00  0.00    -0.303 OA
BRANCH  30  31
ATOM     31  C2  UNL     1      -5.764  -2.181  -0.320  0.00  0.00    +0.167 C 
ATOM     32  C3  UNL     1      -5.938  -3.246   0.728  0.00  0.00    +0.034 C 
ENDBRANCH  30  31
ENDBRANCH  28  30
BRANCH  28  33
ATOM     33  O2  UNL     1      -5.773   1.586  -0.346  0.00  0.00    -0.303 OA
BRANCH  33  34
ATOM     34  C4  UNL     1      -5.042   2.735  -0.638  0.00  0.00    +0.167 C 
ATOM     35  C5  UNL     1      -5.729   3.979  -0.120  0.00  0.00    +0.034 C 
ENDBRANCH  33  34
ENDBRANCH  28  33
ENDBRANCH  26  28
ENDBRANCH  24  27
ENDBRANCH   1  24
TORSDOF 13
