# Supplementary material for: Design, Synthesis, and Biological Activity of (E)‑α-Fluorovinylphosphonate-Based Reversible Cathepsin C Inhibitors
Source: J Org Chem. 2026 Feb 13;91(8):3218–31. doi: 10.1021/acs.joc.5c02923 (PMC13298919; doi:10.1021/acs.joc.5c02923)
Supplement: Supplementary file 1 [file jo5c02923_si_001.zip › SMILES_3D_structures/MK-hydrochloride-5a.pdbqt]

REMARK  Name = C:\Users\aleks\Desktop\Cathepsin_C_molecular_docking/Ligands\MK-hydrochloride-5a.pdb
REMARK  16 active torsions:
REMARK  status: ('A' for Active; 'I' for Inactive)
REMARK    1  A    between atoms: C1_2  and  P1_3
REMARK    2  A    between atoms: P1_3  and  O1_4
REMARK    3  A    between atoms: P1_3  and  O2_7
REMARK    4  A    between atoms: O1_4  and  C2_5
REMARK    5  A    between atoms: C2_5  and  C3_6
REMARK    6  A    between atoms: O2_7  and  C4_8
REMARK    7  A    between atoms: C4_8  and  C5_9
REMARK    8  A    between atoms: C6_11  and  C7_12
REMARK    9  A    between atoms: C7_12  and  C8_13
REMARK   10  A    between atoms: C8_13  and  C9_14
REMARK   11  A    between atoms: C8_13  and  N1_21
REMARK   12  A    between atoms: C9_14  and  C10_15
REMARK   13  A    between atoms: C16_22  and  C17_23
REMARK   14  A    between atoms: C17_23  and  C18_24
REMARK   15  A    between atoms: C17_23  and  N2_31
REMARK   16  A    between atoms: C18_24  and  C19_25
REMARK                            x       y       z     vdW  Elec       q    Type
REMARK                         _______ _______ _______ _____ _____    ______ ____
ROOT
ATOM      1  C8  UNL     1       0.088  -0.354   0.140  0.00  0.00    +0.081 C 
ENDROOT
BRANCH   1   2
ATOM      2  N1  UNL     1      -1.332  -0.214  -0.128  0.00  0.00    -0.313 N 
ATOM      3  C16 UNL     1      -2.205   0.520   0.716  0.00  0.00    +0.199 C 
ATOM      4  O4  UNL     1      -1.691   1.059   1.732  0.00  0.00    -0.278 OA
ATOM      5  H22 UNL     1      -1.744  -0.666  -0.973  0.00  0.00    +0.149 HD
BRANCH   3   6
ATOM      6  C17 UNL     1      -3.664   0.654   0.425  0.00  0.00    +0.017 C 
BRANCH   6   7
ATOM      7  N2  UNL     1      -4.321   1.459   1.435  0.00  0.00    +0.386 N 
ATOM      8  H31 UNL     1      -5.345   1.377   1.394  0.00  0.00    -0.089 HD
ATOM      9  H32 UNL     1      -3.922   1.135   2.359  0.00  0.00    -0.089 HD
ATOM     10  H33 UNL     1      -4.068   2.462   1.339  0.00  0.00    -0.089 HD
ENDBRANCH   6   7
BRANCH   6  11
ATOM     11  C18 UNL     1      -3.925   1.256  -0.917  0.00  0.00    +0.028 C 
BRANCH  11  12
ATOM     12  C19 UNL     1      -5.391   1.349  -1.117  0.00  0.00    -0.048 A 
ATOM     13  C20 UNL     1      -6.139   2.453  -0.747  0.00  0.00    +0.003 A 
ATOM     14  C21 UNL     1      -7.497   2.514  -0.944  0.00  0.00    +0.000 A 
ATOM     15  C22 UNL     1      -8.186   1.474  -1.522  0.00  0.00    +0.000 A 
ATOM     16  C23 UNL     1      -7.454   0.354  -1.902  0.00  0.00    +0.000 A 
ATOM     17  C24 UNL     1      -6.085   0.309  -1.696  0.00  0.00    +0.003 A 
ENDBRANCH  11  12
ENDBRANCH   6  11
ENDBRANCH   3   6
ENDBRANCH   1   2
BRANCH   1  18
ATOM     18  C7  UNL     1       0.827   0.128  -1.063  0.00  0.00    +0.053 C 
BRANCH  18  21
ATOM     19  F1  UNL     1       2.619   2.289  -1.184  0.00  0.00    -0.197 F 
ATOM     20  C1  UNL     1       3.134   1.048  -1.003  0.00  0.00    +0.207 C 
ATOM     21  C6  UNL     1       2.301   0.015  -0.944  0.00  0.00    +0.021 C 
BRANCH  20  22
ATOM     22  P1  UNL     1       4.907   0.899  -0.857  0.00  0.00    +0.391 P 
ATOM     23  O3  UNL     1       5.522   2.057  -1.607  0.00  0.00    -0.251 OA
BRANCH  22  24
ATOM     24  O1  UNL     1       5.464  -0.542  -1.541  0.00  0.00    -0.303 OA
BRANCH  24  25
ATOM     25  C2  UNL     1       6.081  -0.272  -2.751  0.00  0.00    +0.167 C 
ATOM     26  C3  UNL     1       6.610  -1.505  -3.429  0.00  0.00    +0.034 C 
ENDBRANCH  24  25
ENDBRANCH  22  24
BRANCH  22  27
ATOM     27  O2  UNL     1       5.421   1.012   0.747  0.00  0.00    -0.303 OA
BRANCH  27  28
ATOM     28  C4  UNL     1       6.778   1.371   0.708  0.00  0.00    +0.167 C 
ATOM     29  C5  UNL     1       7.363   1.506   2.090  0.00  0.00    +0.034 C 
ENDBRANCH  27  28
ENDBRANCH  22  27
ENDBRANCH  20  22
ENDBRANCH  18  21
ENDBRANCH   1  18
BRANCH   1  30
ATOM     30  C9  UNL     1       0.414  -1.832   0.382  0.00  0.00    +0.057 C 
BRANCH  30  31
ATOM     31  C10 UNL     1      -0.322  -2.328   1.587  0.00  0.00    -0.046 A 
ATOM     32  C11 UNL     1      -1.584  -2.881   1.503  0.00  0.00    +0.004 A 
ATOM     33  C12 UNL     1      -2.253  -3.334   2.626  0.00  0.00    +0.000 A 
ATOM     34  C13 UNL     1      -1.667  -3.244   3.869  0.00  0.00    +0.000 A 
ATOM     35  C14 UNL     1      -0.411  -2.697   3.978  0.00  0.00    +0.000 A 
ATOM     36  C15 UNL     1       0.251  -2.244   2.841  0.00  0.00    +0.004 A 
ENDBRANCH  30  31
ENDBRANCH   1  30
TORSDOF 14
