# Supplementary material for: Design, Synthesis, and Biological Activity of (E)‑α-Fluorovinylphosphonate-Based Reversible Cathepsin C Inhibitors
Source: J Org Chem. 2026 Feb 13;91(8):3218–31. doi: 10.1021/acs.joc.5c02923 (PMC13298919; doi:10.1021/acs.joc.5c02923)
Supplement: Supplementary file 1 [file jo5c02923_si_001.zip › SMILES_3D_structures/MK-hydrochloride-5b.pdb]

HETATM    1  F1  UNL     1      -2.026  -1.076   1.430  1.00  0.00           F  
HETATM    2  C1  UNL     1      -2.134  -0.702   0.136  1.00  0.00           C  
HETATM    3  P1  UNL     1      -2.863  -1.836  -1.064  1.00  0.00           P  
HETATM    4  O1  UNL     1      -4.136  -2.677  -0.354  1.00  0.00           O  
HETATM    5  C2  UNL     1      -4.889  -1.881   0.504  1.00  0.00           C  
HETATM    6  C3  UNL     1      -5.992  -2.761   1.068  1.00  0.00           C  
HETATM    7  O2  UNL     1      -3.342  -0.991  -2.434  1.00  0.00           O  
HETATM    8  C4  UNL     1      -4.401  -1.606  -3.093  1.00  0.00           C  
HETATM    9  C5  UNL     1      -4.749  -0.770  -4.301  1.00  0.00           C  
HETATM   10  O3  UNL     1      -1.812  -2.841  -1.471  1.00  0.00           O  
HETATM   11  C6  UNL     1      -1.695   0.499  -0.207  1.00  0.00           C  
HETATM   12  C7  UNL     1      -1.112   1.381   0.808  1.00  0.00           C  
HETATM   13  C8  UNL     1       0.306   1.770   0.532  1.00  0.00           C  
HETATM   14  C9  UNL     1       0.757   2.681   1.678  1.00  0.00           C  
HETATM   15  C10 UNL     1      -0.080   3.904   1.778  1.00  0.00           C  
HETATM   16  C11 UNL     1       0.248   5.058   1.084  1.00  0.00           C  
HETATM   17  C12 UNL     1      -0.505   6.205   1.157  1.00  0.00           C  
HETATM   18  C13 UNL     1      -1.635   6.230   1.945  1.00  0.00           C  
HETATM   19  C14 UNL     1      -1.972   5.091   2.640  1.00  0.00           C  
HETATM   20  C15 UNL     1      -1.208   3.945   2.559  1.00  0.00           C  
HETATM   21  N1  UNL     1       1.214   0.637   0.549  1.00  0.00           N  
HETATM   22  C16 UNL     1       2.047   0.325  -0.559  1.00  0.00           C  
HETATM   23  C17 UNL     1       2.984  -0.824  -0.576  1.00  0.00           C  
HETATM   24  C18 UNL     1       3.896  -0.827   0.628  1.00  0.00           C  
HETATM   25  C19 UNL     1       4.832  -1.951   0.636  1.00  0.00           C  
HETATM   26  C20 UNL     1       6.076  -1.879   0.058  1.00  0.00           C  
HETATM   27  C21 UNL     1       6.935  -2.956   0.082  1.00  0.00           C  
HETATM   28  C22 UNL     1       6.558  -4.152   0.698  1.00  0.00           C  
HETATM   29  C23 UNL     1       5.305  -4.229   1.282  1.00  0.00           C  
HETATM   30  C24 UNL     1       4.450  -3.146   1.254  1.00  0.00           C  
HETATM   31  N2  UNL     1       3.709  -0.907  -1.826  1.00  0.00           N1+
HETATM   32  O4  UNL     1       1.934   1.114  -1.557  1.00  0.00           O  
HETATM   33  H1  UNL     1      -5.323  -1.041  -0.068  1.00  0.00           H  
HETATM   34  H2  UNL     1      -4.292  -1.441   1.323  1.00  0.00           H  
HETATM   35  H3  UNL     1      -6.303  -3.435   0.260  1.00  0.00           H  
HETATM   36  H4  UNL     1      -5.614  -3.338   1.932  1.00  0.00           H  
HETATM   37  H5  UNL     1      -6.844  -2.142   1.411  1.00  0.00           H  
HETATM   38  H6  UNL     1      -4.030  -2.586  -3.452  1.00  0.00           H  
HETATM   39  H7  UNL     1      -5.265  -1.798  -2.437  1.00  0.00           H  
HETATM   40  H8  UNL     1      -5.307  -1.355  -5.074  1.00  0.00           H  
HETATM   41  H9  UNL     1      -5.322   0.141  -4.003  1.00  0.00           H  
HETATM   42  H10 UNL     1      -3.799  -0.392  -4.739  1.00  0.00           H  
HETATM   43  H11 UNL     1      -1.780   0.801  -1.241  1.00  0.00           H  
HETATM   44  H12 UNL     1      -1.227   1.015   1.839  1.00  0.00           H  
HETATM   45  H13 UNL     1      -1.709   2.339   0.766  1.00  0.00           H  
HETATM   46  H14 UNL     1       0.385   2.302  -0.437  1.00  0.00           H  
HETATM   47  H15 UNL     1       0.769   2.126   2.637  1.00  0.00           H  
HETATM   48  H16 UNL     1       1.818   3.009   1.517  1.00  0.00           H  
HETATM   49  H17 UNL     1       1.155   4.996   0.468  1.00  0.00           H  
HETATM   50  H18 UNL     1      -0.231   7.094   0.607  1.00  0.00           H  
HETATM   51  H19 UNL     1      -2.247   7.139   2.013  1.00  0.00           H  
HETATM   52  H20 UNL     1      -2.853   5.076   3.268  1.00  0.00           H  
HETATM   53  H21 UNL     1      -1.506   3.051   3.127  1.00  0.00           H  
HETATM   54  H22 UNL     1       1.252   0.035   1.400  1.00  0.00           H  
HETATM   55  H23 UNL     1       2.356  -1.751  -0.515  1.00  0.00           H  
HETATM   56  H24 UNL     1       3.237  -0.919   1.522  1.00  0.00           H  
HETATM   57  H25 UNL     1       4.396   0.172   0.705  1.00  0.00           H  
HETATM   58  H26 UNL     1       6.394  -0.973  -0.424  1.00  0.00           H  
HETATM   59  H27 UNL     1       7.921  -2.879  -0.384  1.00  0.00           H  
HETATM   60  H28 UNL     1       7.264  -4.951   0.685  1.00  0.00           H  
HETATM   61  H29 UNL     1       5.048  -5.173   1.751  1.00  0.00           H  
HETATM   62  H30 UNL     1       3.475  -3.257   1.727  1.00  0.00           H  
HETATM   63  H31 UNL     1       3.855  -1.889  -2.142  1.00  0.00           H  
HETATM   64  H32 UNL     1       3.068  -0.481  -2.561  1.00  0.00           H  
HETATM   65  H33 UNL     1       4.557  -0.324  -1.825  1.00  0.00           H  
CONECT    1    2
CONECT    2    3   11   11
CONECT    3    4    7   10   10
CONECT    4    5
CONECT    5    6   33   34
CONECT    6   35   36   37
CONECT    7    8
CONECT    8    9   38   39
CONECT    9   40   41   42
CONECT   11   12   43
CONECT   12   13   44   45
CONECT   13   14   21   46
CONECT   14   15   47   48
CONECT   15   16   16   20
CONECT   16   17   49
CONECT   17   18   18   50
CONECT   18   19   51
CONECT   19   20   20   52
CONECT   20   53
CONECT   21   22   54
CONECT   22   23   32   32
CONECT   23   24   31   55
CONECT   24   25   56   57
CONECT   25   26   26   30
CONECT   26   27   58
CONECT   27   28   28   59
CONECT   28   29   60
CONECT   29   30   30   61
CONECT   30   62
CONECT   31   63   64   65
END
