# Supplementary material for: Design, Synthesis, and Biological Activity of (E)‑α-Fluorovinylphosphonate-Based Reversible Cathepsin C Inhibitors
Source: J Org Chem. 2026 Feb 13;91(8):3218–31. doi: 10.1021/acs.joc.5c02923 (PMC13298919; doi:10.1021/acs.joc.5c02923)
Supplement: Supplementary file 1 [file jo5c02923_si_001.zip › SMILES_3D_structures/MK-hydrochloride-5b.pdbqt]

REMARK  Name = C:\Users\aleks\Desktop\Cathepsin_C_molecular_docking/Ligands\MK-hydrochloride-5b.pdb
REMARK  16 active torsions:
REMARK  status: ('A' for Active; 'I' for Inactive)
REMARK    1  A    between atoms: C1_2  and  P1_3
REMARK    2  A    between atoms: P1_3  and  O1_4
REMARK    3  A    between atoms: P1_3  and  O2_7
REMARK    4  A    between atoms: O1_4  and  C2_5
REMARK    5  A    between atoms: C2_5  and  C3_6
REMARK    6  A    between atoms: O2_7  and  C4_8
REMARK    7  A    between atoms: C4_8  and  C5_9
REMARK    8  A    between atoms: C6_11  and  C7_12
REMARK    9  A    between atoms: C7_12  and  C8_13
REMARK   10  A    between atoms: C8_13  and  C9_14
REMARK   11  A    between atoms: C8_13  and  N1_21
REMARK   12  A    between atoms: C9_14  and  C10_15
REMARK   13  A    between atoms: C16_22  and  C17_23
REMARK   14  A    between atoms: C17_23  and  C18_24
REMARK   15  A    between atoms: C17_23  and  N2_31
REMARK   16  A    between atoms: C18_24  and  C19_25
REMARK                            x       y       z     vdW  Elec       q    Type
REMARK                         _______ _______ _______ _____ _____    ______ ____
ROOT
ATOM      1  C8  UNL     1       0.306   1.770   0.532  0.00  0.00    +0.081 C 
ENDROOT
BRANCH   1   2
ATOM      2  N1  UNL     1       1.214   0.637   0.549  0.00  0.00    -0.313 N 
ATOM      3  C16 UNL     1       2.047   0.325  -0.559  0.00  0.00    +0.199 C 
ATOM      4  O4  UNL     1       1.934   1.114  -1.557  0.00  0.00    -0.278 OA
ATOM      5  H22 UNL     1       1.252   0.035   1.400  0.00  0.00    +0.149 HD
BRANCH   3   6
ATOM      6  C17 UNL     1       2.984  -0.824  -0.576  0.00  0.00    +0.017 C 
BRANCH   6   7
ATOM      7  N2  UNL     1       3.709  -0.907  -1.826  0.00  0.00    +0.386 N 
ATOM      8  H31 UNL     1       3.855  -1.889  -2.142  0.00  0.00    -0.089 HD
ATOM      9  H32 UNL     1       3.068  -0.481  -2.561  0.00  0.00    -0.089 HD
ATOM     10  H33 UNL     1       4.557  -0.324  -1.825  0.00  0.00    -0.089 HD
ENDBRANCH   6   7
BRANCH   6  11
ATOM     11  C18 UNL     1       3.896  -0.827   0.628  0.00  0.00    +0.028 C 
BRANCH  11  12
ATOM     12  C19 UNL     1       4.832  -1.951   0.636  0.00  0.00    -0.048 A 
ATOM     13  C20 UNL     1       6.076  -1.879   0.058  0.00  0.00    +0.003 A 
ATOM     14  C21 UNL     1       6.935  -2.956   0.082  0.00  0.00    +0.000 A 
ATOM     15  C22 UNL     1       6.558  -4.152   0.698  0.00  0.00    +0.000 A 
ATOM     16  C23 UNL     1       5.305  -4.229   1.282  0.00  0.00    +0.000 A 
ATOM     17  C24 UNL     1       4.450  -3.146   1.254  0.00  0.00    +0.003 A 
ENDBRANCH  11  12
ENDBRANCH   6  11
ENDBRANCH   3   6
ENDBRANCH   1   2
BRANCH   1  18
ATOM     18  C7  UNL     1      -1.112   1.381   0.808  0.00  0.00    +0.053 C 
BRANCH  18  21
ATOM     19  F1  UNL     1      -2.026  -1.076   1.430  0.00  0.00    -0.197 F 
ATOM     20  C1  UNL     1      -2.134  -0.702   0.136  0.00  0.00    +0.207 C 
ATOM     21  C6  UNL     1      -1.695   0.499  -0.207  0.00  0.00    +0.021 C 
BRANCH  20  22
ATOM     22  P1  UNL     1      -2.863  -1.836  -1.064  0.00  0.00    +0.391 P 
ATOM     23  O3  UNL     1      -1.812  -2.841  -1.471  0.00  0.00    -0.251 OA
BRANCH  22  24
ATOM     24  O1  UNL     1      -4.136  -2.677  -0.354  0.00  0.00    -0.303 OA
BRANCH  24  25
ATOM     25  C2  UNL     1      -4.889  -1.881   0.504  0.00  0.00    +0.167 C 
ATOM     26  C3  UNL     1      -5.992  -2.761   1.068  0.00  0.00    +0.034 C 
ENDBRANCH  24  25
ENDBRANCH  22  24
BRANCH  22  27
ATOM     27  O2  UNL     1      -3.342  -0.991  -2.434  0.00  0.00    -0.303 OA
BRANCH  27  28
ATOM     28  C4  UNL     1      -4.401  -1.606  -3.093  0.00  0.00    +0.167 C 
ATOM     29  C5  UNL     1      -4.749  -0.770  -4.301  0.00  0.00    +0.034 C 
ENDBRANCH  27  28
ENDBRANCH  22  27
ENDBRANCH  20  22
ENDBRANCH  18  21
ENDBRANCH   1  18
BRANCH   1  30
ATOM     30  C9  UNL     1       0.757   2.681   1.678  0.00  0.00    +0.057 C 
BRANCH  30  31
ATOM     31  C10 UNL     1      -0.080   3.904   1.778  0.00  0.00    -0.046 A 
ATOM     32  C11 UNL     1       0.248   5.058   1.084  0.00  0.00    +0.004 A 
ATOM     33  C12 UNL     1      -0.505   6.205   1.157  0.00  0.00    +0.000 A 
ATOM     34  C13 UNL     1      -1.635   6.230   1.945  0.00  0.00    +0.000 A 
ATOM     35  C14 UNL     1      -1.972   5.091   2.640  0.00  0.00    +0.000 A 
ATOM     36  C15 UNL     1      -1.208   3.945   2.559  0.00  0.00    +0.004 A 
ENDBRANCH  30  31
ENDBRANCH   1  30
TORSDOF 14
