# Supplementary material for: Design, Synthesis, and Biological Activity of (E)‑α-Fluorovinylphosphonate-Based Reversible Cathepsin C Inhibitors
Source: J Org Chem. 2026 Feb 13;91(8):3218–31. doi: 10.1021/acs.joc.5c02923 (PMC13298919; doi:10.1021/acs.joc.5c02923)
Supplement: Supplementary file 1 [file jo5c02923_si_001.zip › SMILES_3D_structures/SMILES.xlsx]

## Sheet: Sheet1
Structure name	Name in manuscript	Initial_SMILES	SMILES
MK-hydrochloride-1	(S)-5a R = H	F/C(P(OCC)(OCC)=O)=C\CCNC([C@H](CC1=CC=CC=C1)[NH3+])=O.[Cl-]	F/C(P(OCC)(OCC)=O)=C\CCNC([C@H](CC1=CC=CC=C1)[NH3+])=O
MK-hydrochloride-2a	(S,S)- 5b R = Me	F/C(P(OCC)(OCC)=O)=C\C[C@H](C)NC([C@H](CC1=CC=CC=C1)[NH3+])=O.[Cl-]	F/C(P(OCC)(OCC)=O)=C\C[C@H](C)NC([C@H](CC1=CC=CC=C1)[NH3+])=O
MK-hydrochloride-2b	(S,R)- 5b R = Me	F/C(P(OCC)(OCC)=O)=C\C[C@@H](C)NC([C@H](CC1=CC=CC=C1)[NH3+])=O.[Cl-]	F/C(P(OCC)(OCC)=O)=C\C[C@@H](C)NC([C@H](CC1=CC=CC=C1)[NH3+])=O
MK-hydrochloride-3a	(S,S)- 5c R = CH2CH(CH3)2	F/C(P(OCC)(OCC)=O)=C\C[C@H](CC(C)C)NC([C@H](CC1=CC=CC=C1)[NH3+])=O.[Cl-]	F/C(P(OCC)(OCC)=O)=C\C[C@H](CC(C)C)NC([C@H](CC1=CC=CC=C1)[NH3+])=O
MK-hydrochloride-3b	(S,R)- 5c R = CH2CH(CH3)2	F/C(P(OCC)(OCC)=O)=C\C[C@@H](CC(C)C)NC([C@H](CC1=CC=CC=C1)[NH3+])=O.[Cl-]	F/C(P(OCC)(OCC)=O)=C\C[C@@H](CC(C)C)NC([C@H](CC1=CC=CC=C1)[NH3+])=O
MK-hydrochloride-4a	(S,S)- 5d R = Ph	F/C(P(OCC)(OCC)=O)=C\C[C@H](C1=CC=CC=C1)NC([C@H](CC2=CC=CC=C2)[NH3+])=O.[Cl-]	F/C(P(OCC)(OCC)=O)=C\C[C@H](C1=CC=CC=C1)NC([C@H](CC2=CC=CC=C2)[NH3+])=O
MK-hydrochloride-4b	(S,R)- 5d R = Ph	F/C(P(OCC)(OCC)=O)=C\C[C@@H](C1=CC=CC=C1)NC([C@H](CC2=CC=CC=C2)[NH3+])=O.[Cl-]	F/C(P(OCC)(OCC)=O)=C\C[C@@H](C1=CC=CC=C1)NC([C@H](CC2=CC=CC=C2)[NH3+])=O
MK-hydrochloride-5a	(S,S)- 5e R = CH2Ph	F/C(P(OCC)(OCC)=O)=C\C[C@H](CC1=CC=CC=C1)NC([C@H](CC2=CC=CC=C2)[NH3+])=O.[Cl-]	F/C(P(OCC)(OCC)=O)=C\C[C@H](CC1=CC=CC=C1)NC([C@H](CC2=CC=CC=C2)[NH3+])=O
MK-hydrochloride-5b	(S,R)- 5e R = CH2Ph	F/C(P(OCC)(OCC)=O)=C\C[C@@H](CC1=CC=CC=C1)NC([C@H](CC2=CC=CC=C2)[NH3+])=O.[Cl-]	F/C(P(OCC)(OCC)=O)=C\C[C@@H](CC1=CC=CC=C1)NC([C@H](CC2=CC=CC=C2)[NH3+])=O
