# Supplementary material for: Design, Synthesis, and Biological Activity of (E)‑α-Fluorovinylphosphonate-Based Reversible Cathepsin C Inhibitors
Source: J Org Chem. 2026 Feb 13;91(8):3218–31. doi: 10.1021/acs.joc.5c02923 (PMC13298919; doi:10.1021/acs.joc.5c02923)
Supplement: Supplementary file 1 [file jo5c02923_si_001.zip › Contents_and_File_Descriptions.txt]

-All SMILES strings and 2D/3D structures of docked ligands (PDB); (“SMILES_3D_structures” folder)

-AutoDock Vina configuration files, docking box coordinates and docking results; (“AutoDockVina_config_files” folder)

-Top-ranked PDBQT/PDB files for all ligand–receptor complexes; (“Best_poses” folder)


Structure name	        Name in manuscript
MK-hydrochloride-1	(S)-5a, R = H
MK-hydrochloride-2a	(S,S)-5b, R = Me
MK-hydrochloride-2b	(S,R)-5b, R = Me
MK-hydrochloride-3a	(S,S)-5c, R = CH2CH(CH3)2
MK-hydrochloride-3b	(S,R)-5c, R = CH2CH(CH3)2
MK-hydrochloride-4a	(S,S)-5d, R = Ph
MK-hydrochloride-4b	(S,R)-5d, R = Ph
MK-hydrochloride-5a	(S,S)-5e, R = CH2Ph
MK-hydrochloride-5b	(S,R)-5e, R = CH2Ph
